# Supplementary material for: Perturbation of the mutated EGFR interactome identifies vulnerabilities and resistance mechanisms
Source: Mol Syst Biol. 2013 Nov 5;9:705. doi: 10.1038/msb.2013.61 (PMC4039310; doi:10.1038/msb.2013.61)
Supplement: Supplementary Data File S1 [file msb201361-s2.xls]

## Sheet: HEK293 GFP and NO-BAIT
Cell line	Symbol_bait	prey_UniProt ID	Symbol_prey	Description_prey	pc	pc_sup	pc_sp	sc	sc_sup	sc_sp	seqcov	seqcov_sup	seqcov_sp
HEK293	nobait	P62736	ACTA	actin, alpha 2, smooth muscle, aorta	2	0	2	6	0	6	0.07	0	0.07
HEK293	gfp	P60709	ACTB	actin, beta	6	1	6	34	1	34	0.16	0.03	0.16
HEK293	nobait	P68032	ACTC	actin, alpha, cardiac muscle 1	2	0	2	6	0	6	0.07	0	0.07
HEK293	gfp	P63261	ACTG	actin, gamma 1	6	1	6	34	1	34	0.16	0.03	0.16
HEK293	nobait	P63267	ACTH	actin, gamma 2, smooth muscle, enteric	2	0	2	6	0	6	0.07	0	0.07
HEK293	nobait	P68133	ACTS	actin, alpha 1, skeletal muscle	2	0	2	6	0	6	0.07	0	0.07
HEK293	gfp	P12235	ADT1	solute carrier family 25 (mitochondrial carrier; adenine nucleotide translocator), member 4	2	1	2	3	2	3	0.07	0.03	0.07
HEK293	gfp	P05141	ADT2	solute carrier family 25 (mitochondrial carrier; adenine nucleotide translocator), member 5	2	1	2	3	2	3	0.07	0.03	0.07
HEK293	gfp	P12236	ADT3	solute carrier family 25 (mitochondrial carrier; adenine nucleotide translocator), member 6	2	1	2	3	2	3	0.07	0.03	0.07
HEK293	gfp	Q9UIG0	BAZ1B	bromodomain adjacent to zinc finger domain, 1B	2	2	2	15	15	15	0.01	0.01	0.01
HEK293	gfp	Q07021	C1QBP	complement component 1, q subcomponent binding protein	4	4	4	25	25	25	0.22	0.22	0.22
HEK293	nobait	P81605	DCD	dermcidin	1	1	1	1	1	1	0.1	0.1	0.1
HEK293	gfp	P68104	EF1A1	eukaryotic translation elongation factor 1 alpha 1	3	2	3	6	2	6	0.06	0.04	0.06
HEK293	gfp	Q5VTE0	EF1A3	eukaryotic translation elongation factor 1 alpha 1 ||| eukaryotic translation elongation factor 1 alpha 1 pseudogene 5	3	2	3	6	2	6	0.06	0.04	0.06
HEK293	gfp	Q5XUX0	FBX31	F-box protein 31	7	7	7	23	23	23	0.17	0.17	0.17
HEK293	gfp	P14136	GFAP	glial fibrillary acidic protein	1	1	1	11	11	11	0.03	0.03	0.03
HEK293	gfp	P38646	GRP75	heat shock 70kDa protein 9 (mortalin)	18	18	18	94	94	94	0.29	0.29	0.29
HEK293	gfp	P11021	GRP78	heat shock 70kDa protein 5 (glucose-regulated protein, 78kDa)	8	6	6	41	15	15	0.15	0.14	0.14
HEK293	gfp	P16403	H12	histone cluster 1, H1c	5	1	5	46	2	46	0.21	0.05	0.21
HEK293	nobait	P16402	H13	histone cluster 1, H1d	6	3	6	61	48	61	0.19	0.1	0.19
HEK293	nobait	P10412	H14	histone cluster 1, H1e	6	3	6	61	48	61	0.2	0.11	0.2
HEK293	gfp	P08107	HSP71	heat shock 70kDa protein 1A ||| heat shock 70kDa protein 1B	28	12	12	538	153	153	0.53	0.27	0.27
HEK293	gfp	P11142	HSP7C	heat shock 70kDa protein 8	25	5	19	426	39	269	0.44	0.08	0.38
HEK293	gfp	P14618	KPYM	pyruvate kinase, muscle	3	3	3	3	3	3	0.06	0.06	0.06
HEK293	gfp	Q13423	NNTM	nicotinamide nucleotide transhydrogenase	1	1	1	7	7	7	0.01	0.01	0.01
HEK293	nobait	Q6S8J3	POTEE	POTE ankyrin domain family, member E	2	0	2	6	0	6	0.02	0	0.02
HEK293	nobait	A5A3E0	POTEF	POTE ankyrin domain family, member F	2	0	2	6	0	6	0.02	0	0.02
HEK293	gfp	P62829	RL23	ribosomal protein L23	2	2	2	10	10	10	0.21	0.21	0.21
HEK293	gfp	P62750	RL23A	ribosomal protein L23a	3	3	3	8	8	8	0.23	0.23	0.23
HEK293	gfp	P62899	RL31	ribosomal protein L31	2	2	2	6	6	6	0.18	0.18	0.18
HEK293	gfp	P42766	RL35	ribosomal protein L35	2	2	2	19	19	19	0.15	0.15	0.15
HEK293	gfp	P63173	RL38	ribosomal protein L38	1	1	1	3	3	3	0.17	0.17	0.17
HEK293	gfp	P62987	RL40	ubiquitin A-52 residue ribosomal protein fusion product 1	1	1	1	15	15	15	0.12	0.12	0.12
HEK293	gfp	P62847	RS24	ribosomal protein S24	1	1	1	1	1	1	0.09	0.09	0.09
HEK293	nobait	P62851	RS25	ribosomal protein S25	2	2	2	2	2	2	0.15	0.15	0.15
HEK293	gfp	P42677	RS27	ribosomal protein S27	1	1	1	6	6	6	0.1	0.1	0.1
HEK293	gfp	P62979	RS27A	ribosomal protein S27a	1	1	1	15	15	15	0.1	0.1	0.1
HEK293	gfp	Q71UM5	RS27L	ribosomal protein S27-like	1	1	1	6	6	6	0.1	0.1	0.1
HEK293	gfp	P62701	RS4X	ribosomal protein S4, X-linked	1	1	1	4	4	4	0.03	0.03	0.03
HEK293	gfp	P63208	SKP1	S-phase kinase-associated protein 1	2	1	2	3	2	3	0.16	0.07	0.16
HEK293	gfp	Q8NF91	SYNE1	spectrin repeat containing, nuclear envelope 1	2	2	2	2	2	2	0	0	0
HEK293	gfp	P68363	TBA1B	tubulin, alpha 1b	12	0	1	159	0	8	0.37	0	0.03
HEK293	gfp	Q9BQE3	TBA1C	tubulin, alpha 1c	12	0	1	154	0	3	0.38	0	0.03
HEK293	gfp	P68371	TBB4B	tubulin, beta 2C	11	1	1	67	4	4	0.29	0.03	0.03
HEK293	gfp	P07437	TBB5	tubulin, beta	13	3	3	69	6	6	0.36	0.1	0.1
HEK293	gfp	O60343	TBCD4	TBC1 domain family, member 4	1	1	1	5	5	5	0.01	0.01	0.01
HEK293	gfp	P0CG47	UBB	ubiquitin B	1	1	1	15	15	15	0.21	0.21	0.21
HEK293	gfp	P0CG48	UBC	ubiquitin C	1	1	1	15	15	15	0.21	0.21	0.21

## Sheet: HCC827-GFP
Cell line	Symbol_bait	prey_UniProt ID	Symbol_prey	Description_prey	pc	pc_sup	pc_sp	sc	sc_sup	sc_sp	seqcov	seqcov_sup	seqcov_sp
HCC827	gfp	P12235	ADT1	solute carrier family 25 (mitochondrial carrier; adenine nucleotide translocator), member 4	2	1	2	3	1	3	0.07	0.03	0.07
HCC827	gfp	P05141	ADT2	solute carrier family 25 (mitochondrial carrier; adenine nucleotide translocator), member 5	2	1	2	3	1	3	0.07	0.03	0.07
HCC827	gfp	P12236	ADT3	solute carrier family 25 (mitochondrial carrier; adenine nucleotide translocator), member 6	2	1	2	3	1	3	0.07	0.03	0.07
HCC827	gfp	P25705	ATPA	ATP synthase, H+ transporting, mitochondrial F1 complex, alpha subunit 1, cardiac muscle	3	3	3	5	5	5	0.08	0.08	0.08
HCC827	gfp	Q8WWM7	ATX2L	ataxin 2-like	2	2	2	8	8	8	0.02	0.02	0.02
HCC827	gfp	Q07021	C1QBP	complement component 1, q subcomponent binding protein	8	8	8	356	356	356	0.48	0.48	0.48
HCC827	gfp	P10809	CH60	heat shock 60kDa protein 1 (chaperonin)	2	2	2	3	3	3	0.04	0.04	0.04
HCC827	gfp	P68104	EF1A1	eukaryotic translation elongation factor 1 alpha 1	3	3	3	19	19	19	0.06	0.06	0.06
HCC827	gfp	Q05639	EF1A2	eukaryotic translation elongation factor 1 alpha 2	3	3	3	19	19	19	0.06	0.06	0.06
HCC827	gfp	Q5VTE0	EF1A3	eukaryotic translation elongation factor 1 alpha 1 ||| eukaryotic translation elongation factor 1 alpha 1 pseudogene 5	3	3	3	19	19	19	0.06	0.06	0.06
HCC827	gfp	Q01844	EWS	Ewing sarcoma breakpoint region 1	1	1	1	8	8	8	0.02	0.02	0.02
HCC827	gfp	P21333	FLNA	filamin A, alpha	31	27	28	76	69	70	0.16	0.15	0.15
HCC827	gfp	O75369	FLNB	filamin B, beta	8	0	5	17	0	11	0.03	0	0.02
HCC827	gfp	P04406	G3P	glyceraldehyde-3-phosphate dehydrogenase	1	1	1	2	2	2	0.05	0.05	0.05
HCC827	gfp	P14136	GFAP	glial fibrillary acidic protein	2	1	1	25	23	23	0.04	0.03	0.03
HCC827	gfp	P38646	GRP75	heat shock 70kDa protein 9 (mortalin)	5	5	5	13	13	13	0.09	0.09	0.09
HCC827	gfp	P16403	H12	histone cluster 1, H1c	3	2	3	12	7	12	0.15	0.1	0.15
HCC827	gfp	P16402	H13	histone cluster 1, H1d	3	2	3	12	7	12	0.15	0.1	0.15
HCC827	gfp	P10412	H14	histone cluster 1, H1e	3	2	3	12	7	12	0.15	0.1	0.15
HCC827	gfp	P16401	H15	histone cluster 1, H1b	1	1	1	2	2	2	0.05	0.05	0.05
HCC827	gfp	P69905	HBA	hemoglobin, alpha 1 ||| hemoglobin, alpha 2	2	2	2	6	6	6	0.15	0.15	0.15
HCC827	gfp	P68871	HBB	hemoglobin, beta	1	1	1	2	2	2	0.07	0.07	0.07
HCC827	gfp	P02042	HBD	hemoglobin, delta	1	1	1	2	2	2	0.07	0.07	0.07
HCC827	gfp	P02100	HBE	hemoglobin, epsilon 1	1	1	1	2	2	2	0.07	0.07	0.07
HCC827	gfp	P69891	HBG1	hemoglobin, gamma A	1	1	1	2	2	2	0.07	0.07	0.07
HCC827	gfp	P69892	HBG2	hemoglobin, gamma G ||| hemoglobin, gamma A	1	1	1	2	2	2	0.07	0.07	0.07
HCC827	gfp	P31943	HNRH1	heterogeneous nuclear ribonucleoprotein H1 (H)	2	1	2	6	2	6	0.06	0.04	0.06
HCC827	gfp	P31942	HNRH3	heterogeneous nuclear ribonucleoprotein H3 (2H9)	2	2	2	2	2	2	0.08	0.08	0.08
HCC827	gfp	P52597	HNRPF	heterogeneous nuclear ribonucleoprotein F	2	1	2	6	2	6	0.07	0.04	0.07
HCC827	gfp	Q00839	HNRPU	heterogeneous nuclear ribonucleoprotein U (scaffold attachment factor A)	1	1	1	1	1	1	0.02	0.02	0.02
HCC827	gfp	P08107	HSP71	heat shock 70kDa protein 1A ||| heat shock 70kDa protein 1B	7	2	2	36	6	6	0.13	0.04	0.04
HCC827	gfp	P11142	HSP7C	heat shock 70kDa protein 8	14	2	10	78	11	49	0.29	0.02	0.22
HCC827	gfp	Q08380	LG3BP	lectin, galactoside-binding, soluble, 3 binding protein	10	10	10	56	56	56	0.21	0.21	0.21
HCC827	gfp	P02545	LMNA	lamin A/C	26	0	24	157	0	143	0.43	0	0.41
HCC827	gfp	P20700	LMNB1	lamin B1	11	8	8	33	17	17	0.18	0.16	0.16
HCC827	gfp	P35268	RL22	ribosomal protein L22	2	2	2	7	7	7	0.2	0.2	0.2
HCC827	gfp	P62829	RL23	ribosomal protein L23	3	3	3	14	14	14	0.27	0.27	0.27
HCC827	gfp	P62750	RL23A	ribosomal protein L23a	2	2	2	9	9	9	0.15	0.15	0.15
HCC827	gfp	P62899	RL31	ribosomal protein L31	1	1	1	1	1	1	0.07	0.07	0.07
HCC827	gfp	P42766	RL35	ribosomal protein L35	1	1	1	4	4	4	0.08	0.08	0.08
HCC827	gfp	P62263	RS14	ribosomal protein S14	1	1	1	8	8	8	0.09	0.09	0.09
HCC827	gfp	P62249	RS16	ribosomal protein S16	1	1	1	1	1	1	0.07	0.07	0.07
HCC827	gfp	P08708	RS17	ribosomal protein S17 ||| 40S ribosomal protein S17-like	1	1	1	1	1	1	0.08	0.08	0.08
HCC827	gfp	P62269	RS18	ribosomal protein S18	6	6	6	28	28	28	0.26	0.26	0.26
HCC827	gfp	P62847	RS24	ribosomal protein S24	1	1	1	3	3	3	0.09	0.09	0.09
HCC827	gfp	P62851	RS25	ribosomal protein S25	2	2	2	18	18	18	0.14	0.14	0.14
HCC827	gfp	P23396	RS3	ribosomal protein S3	5	5	5	18	18	18	0.25	0.25	0.25
HCC827	gfp	P62861	RS30	Finkel-Biskis-Reilly murine sarcoma virus (FBR-MuSV) ubiquitously expressed	2	2	2	2	2	2	0.31	0.31	0.31
HCC827	gfp	P46782	RS5	ribosomal protein S5	1	1	1	1	1	1	0.07	0.07	0.07
HCC827	gfp	P68363	TBA1B	tubulin, alpha 1b	6	0	6	15	0	15	0.21	0	0.21
HCC827	gfp	P68371	TBB4B	tubulin, beta 2C	4	1	1	5	1	1	0.11	0.03	0.03
HCC827	gfp	P07437	TBB5	tubulin, beta	4	1	1	7	3	3	0.11	0.03	0.03
HCC827	gfp	P08670	VIME	vimentin	3	0	2	7	0	5	0.03	0	0.02

## Sheet: HCC827-EGFR
Cell line	Symbol_bait	prey_UniProt ID	Symbol_prey	Description_prey	pc	pc_sup	pc_sp	sc	sc_sup	sc_sp	seqcov	seqcov_sup	seqcov_sp
HCC827	EGFR	P12236	ADT3	solute carrier family 25 (mitochondrial carrier; adenine nucleotide translocator), member 6	6	1	6	28	5	28	0.21	0.04	0.21
HCC827	EGFR	Q16543	CDC37	cell division cycle 37 homolog (S. cerevisiae)	3	3	3	15	15	15	0.1	0.1	0.1
HCC827	EGFR	P49411	EFTU	Tu translation elongation factor, mitochondrial	3	3	3	6	6	6	0.06	0.06	0.06
HCC827	EGFR	P00533	EGFR	epidermal growth factor receptor	58	25	58	3304	1098	3304	0.51	0.22	0.51
HCC827	EGFR	Q9UJM3	ERRFI	ERBB receptor feedback inhibitor 1	10	10	10	46	46	46	0.25	0.25	0.25
HCC827	EGFR	P21333	FLNA	filamin A, alpha	2	2	2	2	2	2	0.01	0.01	0.01
HCC827	EGFR	P14136	GFAP	glial fibrillary acidic protein	2	1	1	14	8	8	0.04	0.03	0.03
HCC827	EGFR	P62993	GRB2	growth factor receptor-bound protein 2	8	3	8	55	16	55	0.35	0.14	0.35
HCC827	EGFR	P38646	GRP75	heat shock 70kDa protein 9 (mortalin)	3	3	3	14	14	14	0.05	0.05	0.05
HCC827	EGFR	P11021	GRP78	heat shock 70kDa protein 5 (glucose-regulated protein, 78kDa)	16	14	14	175	113	113	0.31	0.29	0.29
HCC827	EGFR	P16403	H12	histone cluster 1, H1c	2	1	2	13	3	13	0.11	0.06	0.11
HCC827	EGFR	P16402	H13	histone cluster 1, H1d	2	1	2	13	3	13	0.1	0.05	0.1
HCC827	EGFR	P10412	H14	histone cluster 1, H1e	2	1	2	13	3	13	0.11	0.05	0.11
HCC827	EGFR	P16401	H15	histone cluster 1, H1b	1	1	1	3	3	3	0.05	0.05	0.05
HCC827	EGFR	P07900	HS90A	heat shock protein 90kDa alpha (cytosolic), class A member 1	12	4	4	80	17	17	0.17	0.06	0.06
HCC827	EGFR	P08238	HS90B	heat shock protein 90kDa alpha (cytosolic), class B member 1	14	3	6	88	12	25	0.2	0.05	0.09
HCC827	EGFR	P08107	HSP71	heat shock 70kDa protein 1A ||| heat shock 70kDa protein 1B	10	4	4	98	18	18	0.19	0.07	0.07
HCC827	EGFR	P11142	HSP7C	heat shock 70kDa protein 8	20	3	16	310	60	226	0.38	0.05	0.33
HCC827	EGFR	Q08380	LG3BP	lectin, galactoside-binding, soluble, 3 binding protein	6	6	6	10	10	10	0.13	0.13	0.13
HCC827	EGFR	P02545	LMNA	lamin A/C	5	5	5	11	11	11	0.08	0.08	0.08
HCC827	EGFR	P20700	LMNB1	lamin B1	1	1	1	1	1	1	0.02	0.02	0.02
HCC827	EGFR	Q00325	MPCP	solute carrier family 25 (mitochondrial carrier; phosphate carrier), member 3	2	2	2	9	9	9	0.05	0.05	0.05
HCC827	EGFR	P62829	RL23	ribosomal protein L23	3	3	3	17	17	17	0.27	0.27	0.27
HCC827	EGFR	P42677	RS27	ribosomal protein S27	2	2	2	2	2	2	0.29	0.29	0.29
HCC827	EGFR	P62979	RS27A	ribosomal protein S27a ||| ubiquitin A-52 residue ribosomal protein fusion product 1 ||| ubiquitin B ||| ubiquitin C	1	1	1	2	2	2	0.17	0.17	0.17
HCC827	EGFR	P23396	RS3	ribosomal protein S3	1	1	1	1	1	1	0.05	0.05	0.05
HCC827	EGFR	P43307	SSRA	signal sequence receptor, alpha	1	1	1	1	1	1	0.05	0.05	0.05
HCC827	EGFR	P40763	STAT3	signal transducer and activator of transcription 3 (acute-phase response factor)	4	4	4	7	7	7	0.08	0.08	0.08
HCC827	EGFR	P68363	TBA1B	tubulin, alpha 1b	9	0	9	47	0	47	0.29	0	0.29
HCC827	EGFR	P07437	TBB5	tubulin, beta	6	1	6	20	1	20	0.16	0.03	0.16
HCC827	EGFR	P08670	VIME	vimentin	2	1	1	4	2	2	0.03	0.02	0.02

## Sheet: HCC827-ERBB3
Cell line	Symbol_bait	prey_UniProt ID	Symbol_prey	Description_prey	pc	pc_sup	pc_sp	sc	sc_sup	sc_sp	seqcov	seqcov_sup	seqcov_sp
HCC827	ERBB3	P30512	1A29	major histocompatibility complex, class I, A ||| HLA class I histocompatibility antigen, A-74 alpha chain-like	3	1	2	4	1	3	0.1	0.03	0.07
HCC827	ERBB3	P16189	1A31	major histocompatibility complex, class I, A	3	1	2	4	1	3	0.1	0.03	0.07
HCC827	ERBB3	P30481	1B44	major histocompatibility complex, class I, B	2	1	1	3	1	1	0.07	0.03	0.03
HCC827	ERBB3	P30483	1B45	major histocompatibility complex, class I, B	2	1	1	3	1	1	0.07	0.03	0.03
HCC827	ERBB3	P05141	ADT2	solute carrier family 25 (mitochondrial carrier; adenine nucleotide translocator), member 5	5	2	2	23	8	8	0.18	0.08	0.08
HCC827	ERBB3	P12236	ADT3	solute carrier family 25 (mitochondrial carrier; adenine nucleotide translocator), member 6	4	1	1	21	6	6	0.15	0.04	0.04
HCC827	ERBB3	O95831	AIFM1	thioredoxin domain containing 12 (endoplasmic reticulum) ||| apoptosis-inducing factor, mitochondrion-associated, 1	3	2	3	3	2	3	0.07	0.05	0.07
HCC827	ERBB3	P07355	ANXA2	annexin A2	3	1	3	9	4	9	0.12	0.04	0.12
HCC827	ERBB3	Q9Y6Q5	AP1M2	adaptor-related protein complex 1, mu 2 subunit	7	1	1	25	3	3	0.19	0.02	0.02
HCC827	ERBB3	P25705	ATPA	ATP synthase, H+ transporting, mitochondrial F1 complex, alpha subunit 1, cardiac muscle	3	3	3	5	5	5	0.07	0.07	0.07
HCC827	ERBB3	P61769	B2MG	beta-2-microglobulin	1	1	1	3	3	3	0.08	0.08	0.08
HCC827	ERBB3	Q07021	C1QBP	complement component 1, q subcomponent binding protein	1	1	1	1	1	1	0.05	0.05	0.05
HCC827	ERBB3	P27824	CALX	calnexin	4	4	4	18	18	18	0.08	0.08	0.08
HCC827	ERBB3	Q16543	CDC37	cell division cycle 37 homolog (S. cerevisiae)	5	5	5	36	36	36	0.18	0.18	0.18
HCC827	ERBB3	Q9UBS4	DJB11	DnaJ (Hsp40) homolog, subfamily B, member 11	1	1	1	1	1	1	0.03	0.03	0.03
HCC827	ERBB3	P31689	DNJA1	DnaJ (Hsp40) homolog, subfamily A, member 1	1	1	1	5	5	5	0.06	0.06	0.06
HCC827	ERBB3	P49411	EFTU	Tu translation elongation factor, mitochondrial	5	5	5	19	19	19	0.13	0.13	0.13
HCC827	ERBB3	P00533	EGFR	epidermal growth factor receptor	7	4	7	16	5	16	0.08	0.04	0.08
HCC827	ERBB3	P21860	ERBB3	v-erb-b2 erythroblastic leukemia viral oncogene homolog 3 (avian)	43	42	43	834	827	834	0.43	0.41	0.43
HCC827	ERBB3	P14136	GFAP	glial fibrillary acidic protein	1	1	1	1	1	1	0.03	0.03	0.03
HCC827	ERBB3	P62993	GRB2	growth factor receptor-bound protein 2	3	3	3	5	5	5	0.14	0.14	0.14
HCC827	ERBB3	Q14451	GRB7	growth factor receptor-bound protein 7	5	2	5	16	7	16	0.11	0.06	0.11
HCC827	ERBB3	P11021	GRP78	heat shock 70kDa protein 5 (glucose-regulated protein, 78kDa)	23	20	20	209	175	175	0.44	0.41	0.41
HCC827	ERBB3	P31943	HNRH1	heterogeneous nuclear ribonucleoprotein H1 (H)	1	1	1	1	1	1	0.02	0.02	0.02
HCC827	ERBB3	P55795	HNRH2	heterogeneous nuclear ribonucleoprotein H2 (H')	1	1	1	1	1	1	0.02	0.02	0.02
HCC827	ERBB3	P52597	HNRPF	heterogeneous nuclear ribonucleoprotein F	1	1	1	1	1	1	0.02	0.02	0.02
HCC827	ERBB3	P07900	HS90A	heat shock protein 90kDa alpha (cytosolic), class A member 1	18	6	9	107	31	45	0.26	0.08	0.13
HCC827	ERBB3	P08238	HS90B	heat shock protein 90kDa alpha (cytosolic), class B member 1	20	5	9	154	28	68	0.36	0.13	0.19
HCC827	ERBB3	P08107	HSP71	heat shock 70kDa protein 1A ||| heat shock 70kDa protein 1B	9	2	2	62	7	7	0.16	0.04	0.04
HCC827	ERBB3	P11142	HSP7C	heat shock 70kDa protein 8	21	3	16	135	9	96	0.41	0.04	0.35
HCC827	ERBB3	Q08380	LG3BP	lectin, galactoside-binding, soluble, 3 binding protein	2	2	2	3	3	3	0.05	0.05	0.05
HCC827	ERBB3	P48740	MASP1	mannan-binding lectin serine peptidase 1 (C4/C2 activating component of Ra-reactive factor)	1	1	1	1	1	1	0.02	0.02	0.02
HCC827	ERBB3	Q92569	P55G	phosphoinositide-3-kinase, regulatory subunit 3 (gamma)	3	1	1	28	4	4	0.06	0.02	0.02
HCC827	ERBB3	P27986	P85A	phosphoinositide-3-kinase, regulatory subunit 1 (alpha)	12	3	10	67	14	43	0.22	0.08	0.19
HCC827	ERBB3	O00459	P85B	phosphoinositide-3-kinase, regulatory subunit 2 (beta)	19	18	18	78	57	57	0.34	0.32	0.32
HCC827	ERBB3	Q8WV24	PHLA1	pleckstrin homology-like domain, family A, member 1	1	1	1	5	5	5	0.02	0.02	0.02
HCC827	ERBB3	P42336	PK3CA	phosphoinositide-3-kinase, catalytic, alpha polypeptide	15	15	15	49	49	49	0.17	0.17	0.17
HCC827	ERBB3	P42338	PK3CB	phosphoinositide-3-kinase, catalytic, beta polypeptide	2	2	2	8	8	8	0.02	0.02	0.02
HCC827	ERBB3	Q96EY7	PTCD3	Pentatricopeptide repeat domain 3	1	1	1	4	4	4	0.02	0.02	0.02
HCC827	ERBB3	P78406	RAE1L	RAE1 RNA export 1 homolog (S. pombe)	1	1	1	1	1	1	0.02	0.02	0.02
HCC827	ERBB3	P62829	RL23	ribosomal protein L23	2	2	2	4	4	4	0.21	0.21	0.21
HCC827	ERBB3	P42677	RS27	ribosomal protein S27	2	1	1	6	3	3	0.23	0.13	0.13
HCC827	ERBB3	P62979	RS27A	ribosomal protein S27a ||| ubiquitin A-52 residue ribosomal protein fusion product 1 ||| ubiquitin B ||| ubiquitin C	3	3	3	28	28	28	0.5	0.5	0.5
HCC827	ERBB3	Q71UM5	RS27L	ribosomal protein S27-like	2	1	1	2	1	1	0.23	0.13	0.13
HCC827	ERBB3	O60783	RT14	mitochondrial ribosomal protein S14	1	1	1	2	2	2	0.12	0.12	0.12
HCC827	ERBB3	Q9Y2R5	RT17	mitochondrial ribosomal protein S17	1	1	1	2	2	2	0.07	0.07	0.07
HCC827	ERBB3	Q9Y3D9	RT23	mitochondrial ribosomal protein S23	3	3	3	3	3	3	0.16	0.16	0.16
HCC827	ERBB3	Q92552	RT27	mitochondrial ribosomal protein S27	6	6	6	27	27	27	0.17	0.17	0.17
HCC827	ERBB3	Q9Y2Q9	RT28	mitochondrial ribosomal protein S28	1	1	1	1	1	1	0.13	0.13	0.13
HCC827	ERBB3	P60903	S10AA	S100 calcium binding protein A10	2	2	2	12	12	12	0.28	0.28	0.28
HCC827	ERBB3	P29353	SHC1	SHC (Src homology 2 domain containing) transforming protein 1	2	1	2	7	3	7	0.05	0.03	0.05
HCC827	ERBB3	P43307	SSRA	signal sequence receptor, alpha	1	1	1	1	1	1	0.05	0.05	0.05
HCC827	ERBB3	P68366	TBA4A	tubulin, alpha 4a	11	2	2	58	6	6	0.37	0.08	0.08
HCC827	ERBB3	P07437	TBB5	tubulin, beta	13	2	13	78	20	78	0.41	0.06	0.41

## Sheet: HCC827-ERRFI1
Cell line	Symbol_bait	prey_UniProt ID	Symbol_prey	Description_prey	pc	pc_sup	pc_sp	sc	sc_sup	sc_sp	seqcov	seqcov_sup	seqcov_sp
HCC827	ERRFI1	P62258	1433E	tyrosine 3-monooxygenase/tryptophan 5-monooxygenase activation protein, epsilon polypeptide	3	3	3	12	12	12	0.14	0.14	0.14
HCC827	ERRFI1	P27348	1433T	tyrosine 3-monooxygenase/tryptophan 5-monooxygenase activation protein, theta polypeptide	7	7	7	27	27	27	0.34	0.34	0.34
HCC827	ERRFI1	P63104	1433Z	tyrosine 3-monooxygenase/tryptophan 5-monooxygenase activation protein, zeta polypeptide	5	5	5	20	20	20	0.28	0.28	0.28
HCC827	ERRFI1	P07355	ANXA2	annexin A2	1	1	1	2	2	2	0.04	0.04	0.04
HCC827	ERRFI1	P00533	EGFR	epidermal growth factor receptor	29	11	29	173	62	173	0.33	0.13	0.33
HCC827	ERRFI1	Q9UJM3	ERRFI	ERBB receptor feedback inhibitor 1	19	19	19	71	71	71	0.49	0.49	0.49
HCC827	ERRFI1	P14136	GFAP	glial fibrillary acidic protein	1	1	1	6	6	6	0.03	0.03	0.03
HCC827	ERRFI1	P62993	GRB2	growth factor receptor-bound protein 2	10	3	10	56	25	56	0.54	0.14	0.54
HCC827	ERRFI1	P08107	HSP71	heat shock 70kDa protein 1A ||| heat shock 70kDa protein 1B	13	6	6	57	18	18	0.27	0.14	0.14
HCC827	ERRFI1	P11142	HSP7C	heat shock 70kDa protein 8	14	2	10	56	4	33	0.28	0.03	0.23
HCC827	ERRFI1	P62979	RS27A	ribosomal protein S27a ||| ubiquitin A-52 residue ribosomal protein fusion product 1 ||| ubiquitin B ||| ubiquitin C	1	1	1	3	3	3	0.21	0.21	0.21
HCC827	ERRFI1	P29353	SHC1	SHC (Src homology 2 domain containing) transforming protein 1	1	1	1	2	2	2	0.02	0.02	0.02
HCC827	ERRFI1	P98077	SHC2	SHC (Src homology 2 domain containing) transforming protein 2	1	1	1	2	2	2	0.02	0.02	0.02
HCC827	ERRFI1	P68363	TBA1B	tubulin, alpha 1b	6	0	6	20	0	20	0.22	0	0.22
HCC827	ERRFI1	Q9BQE3	TBA1C	tubulin, alpha 1c	6	0	6	20	0	20	0.22	0	0.22
HCC827	ERRFI1	P07437	TBB5	tubulin, beta	1	1	1	2	2	2	0.03	0.03	0.03
HCC827	ERRFI1	P49368	TCPG	chaperonin containing TCP1, subunit 3 (gamma)	1	1	1	2	2	2	0.02	0.02	0.02
HCC827	ERRFI1	Q8TF42	UBS3B	ubiquitin associated and SH3 domain containing B	12	12	12	44	44	44	0.24	0.24	0.24

## Sheet: HCC827-GRB2
Cell line	Symbol_bait	prey_UniProt ID	Symbol_prey	Description_prey	pc	pc_sup	pc_sp	sc	sc_sup	sc_sp	seqcov	seqcov_sup	seqcov_sp
HCC827	GRB2	P60709	ACTB	actin, beta	4	2	4	19	7	19	0.15	0.07	0.15
HCC827	GRB2	P63261	ACTG	actin, gamma 1	4	2	4	19	7	19	0.15	0.07	0.15
HCC827	GRB2	Q12774	ARHG5	Rho guanine nucleotide exchange factor (GEF) 5	17	7	17	55	15	55	0.15	0.06	0.15
HCC827	GRB2	P00533	EGFR	epidermal growth factor receptor	20	5	20	132	47	132	0.22	0.05	0.22
HCC827	GRB2	Q9UJM3	ERRFI	ERBB receptor feedback inhibitor 1	1	1	1	4	4	4	0.03	0.03	0.03
HCC827	GRB2	P14136	GFAP	glial fibrillary acidic protein	1	1	1	16	16	16	0.03	0.03	0.03
HCC827	GRB2	P62993	GRB2	growth factor receptor-bound protein 2	12	4	12	259	72	259	0.6	0.15	0.6
HCC827	GRB2	Q08380	LG3BP	lectin, galactoside-binding, soluble, 3 binding protein	6	6	6	30	30	30	0.13	0.13	0.13
HCC827	GRB2	P19105	ML12A	myosin, light chain 12A, regulatory, non-sarcomeric	1	1	1	3	3	3	0.06	0.06	0.06
HCC827	GRB2	O14950	ML12B	myosin, light chain 12B, regulatory	1	1	1	3	3	3	0.06	0.06	0.06
HCC827	GRB2	P35579	MYH9	myosin, heavy chain 9, non-muscle	1	1	1	3	3	3	0.01	0.01	0.01
HCC827	GRB2	P18433	PTPRA	protein tyrosine phosphatase, receptor type, A	2	2	2	2	2	2	0.03	0.03	0.03
HCC827	GRB2	P05109	S10A8	S100 calcium binding protein A8	1	1	1	4	4	4	0.12	0.12	0.12
HCC827	GRB2	P06702	S10A9	S100 calcium binding protein A9	2	2	2	3	3	3	0.25	0.25	0.25
HCC827	GRB2	P29353	SHC1	SHC (Src homology 2 domain containing) transforming protein 1	4	1	4	14	3	14	0.13	0.02	0.13

## Sheet: HCC827-SHC1
Cell line	Symbol_bait	prey_UniProt ID	Symbol_prey	Description_prey	pc	pc_sup	pc_sp	sc	sc_sup	sc_sp	seqcov	seqcov_sup	seqcov_sp
HCC827	SHC1	P60709	ACTB	actin, beta	3	1	3	12	3	12	0.12	0.05	0.12
HCC827	SHC1	P63261	ACTG	actin, gamma 1	3	1	3	12	3	12	0.12	0.05	0.12
HCC827	SHC1	O95782	AP2A1	adaptor-related protein complex 2, alpha 1 subunit	1	1	1	1	1	1	0.01	0.01	0.01
HCC827	SHC1	O94973	AP2A2	adaptor-related protein complex 2, alpha 2 subunit	1	1	1	1	1	1	0.01	0.01	0.01
HCC827	SHC1	Q12774	ARHG5	Rho guanine nucleotide exchange factor (GEF) 5	36	10	36	185	60	185	0.3	0.09	0.3
HCC827	SHC1	P00533	EGFR	epidermal growth factor receptor	25	8	25	196	51	196	0.26	0.07	0.26
HCC827	SHC1	Q9UJM3	ERRFI	ERBB receptor feedback inhibitor 1	1	1	1	4	4	4	0.03	0.03	0.03
HCC827	SHC1	P14136	GFAP	glial fibrillary acidic protein	1	1	1	11	11	11	0.03	0.03	0.03
HCC827	SHC1	P62993	GRB2	growth factor receptor-bound protein 2	10	3	10	160	52	160	0.54	0.14	0.54
HCC827	SHC1	Q00839	HNRPU	heterogeneous nuclear ribonucleoprotein U (scaffold attachment factor A)	3	3	3	8	8	8	0.05	0.05	0.05
HCC827	SHC1	P11142	HSP7C	heat shock 70kDa protein 8	2	1	2	4	1	4	0.03	0.01	0.03
HCC827	SHC1	Q08380	LG3BP	lectin, galactoside-binding, soluble, 3 binding protein	6	6	6	37	37	37	0.13	0.13	0.13
HCC827	SHC1	P35579	MYH9	myosin, heavy chain 9, non-muscle	2	2	2	5	5	5	0.01	0.01	0.01
HCC827	SHC1	Q05209	PTN12	protein tyrosine phosphatase, non-receptor type 12	11	11	11	57	57	57	0.22	0.22	0.22
HCC827	SHC1	P29353	SHC1	SHC (Src homology 2 domain containing) transforming protein 1	20	5	20	346	89	346	0.44	0.08	0.44
HCC827	SHC1	P35030	TRY3	protease, serine, 3	1	1	1	1	1	1	0.04	0.04	0.04

## Sheet: HCC827-UBS3B
Cell line	Symbol_bait	prey_UniProt ID	Symbol_prey	Description_prey	pc	pc_sup	pc_sp	sc	sc_sup	sc_sp	seqcov	seqcov_sup	seqcov_sp
HCC827	UBASH3B	P60709	ACTB	actin, beta	3	1	3	7	3	7	0.11	0.05	0.11
HCC827	UBASH3B	P63261	ACTG	actin, gamma 1	3	1	3	7	3	7	0.11	0.05	0.11
HCC827	UBASH3B	P00533	EGFR	epidermal growth factor receptor	22	6	22	160	38	160	0.23	0.05	0.23
HCC827	UBASH3B	Q01844	EWS	Ewing sarcoma breakpoint region 1	1	1	1	1	1	1	0.02	0.02	0.02
HCC827	UBASH3B	P14136	GFAP	glial fibrillary acidic protein	2	2	2	14	14	14	0.04	0.04	0.04
HCC827	UBASH3B	Q02539	H11	histone cluster 1, H1a	1	1	1	1	1	1	0.05	0.05	0.05
HCC827	UBASH3B	P16403	H12	histone cluster 1, H1c	1	1	1	1	1	1	0.05	0.05	0.05
HCC827	UBASH3B	P16402	H13	histone cluster 1, H1d	1	1	1	1	1	1	0.05	0.05	0.05
HCC827	UBASH3B	P10412	H14	histone cluster 1, H1e	1	1	1	1	1	1	0.05	0.05	0.05
HCC827	UBASH3B	P22492	H1T	histone cluster 1, H1t	1	1	1	1	1	1	0.05	0.05	0.05
HCC827	UBASH3B	P31943	HNRH1	heterogeneous nuclear ribonucleoprotein H1 (H)	1	1	1	1	1	1	0.02	0.02	0.02
HCC827	UBASH3B	P55795	HNRH2	heterogeneous nuclear ribonucleoprotein H2 (H')	1	1	1	1	1	1	0.02	0.02	0.02
HCC827	UBASH3B	P52597	HNRPF	heterogeneous nuclear ribonucleoprotein F	1	1	1	1	1	1	0.02	0.02	0.02
HCC827	UBASH3B	Q00839	HNRPU	heterogeneous nuclear ribonucleoprotein U (scaffold attachment factor A)	4	4	4	12	12	12	0.06	0.06	0.06
HCC827	UBASH3B	P11142	HSP7C	heat shock 70kDa protein 8	2	1	2	3	1	3	0.03	0.01	0.03
HCC827	UBASH3B	Q08380	LG3BP	lectin, galactoside-binding, soluble, 3 binding protein	6	6	6	32	32	32	0.13	0.13	0.13
HCC827	UBASH3B	P35579	MYH9	myosin, heavy chain 9, non-muscle	2	1	2	2	1	2	0.01	0.01	0.01
HCC827	UBASH3B	P62988	UBIQ	ribosomal protein S27a ||| ubiquitin A-52 residue ribosomal protein fusion product 1 ||| ubiquitin B ||| ubiquitin C	1	1	1	1	1	1	0.21	0.21	0.21
HCC827	UBASH3B	Q8TF42	UBS3B	ubiquitin associated and SH3 domain containing B	22	21	21	214	199	199	0.45	0.44	0.44

## Sheet: PC9-GFP
Cell line	Symbol_bait	prey_UniProt ID	Symbol_prey	Description_prey	pc	pc_sup	pc_sp	sc	sc_sup	sc_sp	seqcov	seqcov_sup	seqcov_sp
PC9	gfp	Q8WWM7	ATX2L	ataxin 2-like	3	1	3	12	6	12	0.03	0.01	0.03
PC9	gfp	Q07021	C1QBP	complement component 1, q subcomponent binding protein	7	7	7	101	101	101	0.41	0.41	0.41
PC9	gfp	P14136	GFAP	glial fibrillary acidic protein	2	1	1	17	11	11	0.04	0.03	0.03
PC9	gfp	P16403	H12	histone cluster 1, H1c	3	2	3	14	10	14	0.15	0.1	0.15
PC9	gfp	P16402	H13	histone cluster 1, H1d	3	2	3	14	10	14	0.15	0.1	0.15
PC9	gfp	P10412	H14	histone cluster 1, H1e	3	2	3	14	10	14	0.15	0.1	0.15
PC9	gfp	P69905	HBA	hemoglobin, alpha 1 ||| hemoglobin, alpha 2	2	2	2	11	11	11	0.15	0.15	0.15
PC9	gfp	P68871	HBB	hemoglobin, beta	1	1	1	2	2	2	0.07	0.07	0.07
PC9	gfp	P02042	HBD	hemoglobin, delta	1	1	1	2	2	2	0.07	0.07	0.07
PC9	gfp	P02100	HBE	hemoglobin, epsilon 1	1	1	1	2	2	2	0.07	0.07	0.07
PC9	gfp	P69891	HBG1	hemoglobin, gamma A	1	1	1	2	2	2	0.07	0.07	0.07
PC9	gfp	P69892	HBG2	hemoglobin, gamma G ||| hemoglobin, gamma A	1	1	1	2	2	2	0.07	0.07	0.07
PC9	gfp	Q00839	HNRPU	heterogeneous nuclear ribonucleoprotein U (scaffold attachment factor A)	1	1	1	2	2	2	0.02	0.02	0.02
PC9	gfp	P08107	HSP71	heat shock 70kDa protein 1A ||| heat shock 70kDa protein 1B	7	1	1	21	5	5	0.13	0.02	0.02
PC9	gfp	P11142	HSP7C	heat shock 70kDa protein 8	9	1	5	31	6	19	0.16	0.01	0.09
PC9	gfp	Q9GZZ8	LACRT	lacritin	1	1	1	1	1	1	0.06	0.06	0.06
PC9	gfp	P02545	LMNA	lamin A/C	6	6	6	11	11	11	0.1	0.1	0.1
PC9	gfp	P20700	LMNB1	lamin B1	1	1	1	2	2	2	0.02	0.02	0.02
PC9	gfp	Q3MHD2	LSM12	LSM12 homolog (S. cerevisiae)	1	1	1	2	2	2	0.05	0.05	0.05
PC9	gfp	Q7Z417	NUFP2	nuclear fragile X mental retardation protein interacting protein 2	1	1	1	1	1	1	0.02	0.02	0.02
PC9	gfp	P01833	PIGR	polymeric immunoglobulin receptor	1	1	1	1	1	1	0.02	0.02	0.02
PC9	gfp	P62829	RL23	ribosomal protein L23	1	1	1	1	1	1	0.14	0.14	0.14
PC9	gfp	P08670	VIME	vimentin	2	0	1	10	0	4	0.03	0	0.02

## Sheet: PC9-EGFR
Cell line	Symbol_bait	prey_UniProt ID	Symbol_prey	Description_prey	pc	pc_sup	pc_sp	sc	sc_sup	sc_sp	seqcov	seqcov_sup	seqcov_sp
PC9	EGFR	P27348	1433T	tyrosine 3-monooxygenase/tryptophan 5-monooxygenase activation protein, theta polypeptide	4	2	2	10	3	3	0.16	0.09	0.09
PC9	EGFR	O95573	ACSL3	acyl-CoA synthetase long-chain family member 3	1	1	1	1	1	1	0.02	0.02	0.02
PC9	EGFR	P12236	ADT3	solute carrier family 25 (mitochondrial carrier; adenine nucleotide translocator), member 6	6	1	6	41	1	41	0.21	0.04	0.21
PC9	EGFR	O95782	AP2A1	adaptor-related protein complex 2, alpha 1 subunit	2	2	2	3	3	3	0.02	0.02	0.02
PC9	EGFR	O94973	AP2A2	adaptor-related protein complex 2, alpha 2 subunit	2	2	2	3	3	3	0.02	0.02	0.02
PC9	EGFR	P63010	AP2B1	adaptor-related protein complex 2, beta 1 subunit	2	2	2	2	2	2	0.02	0.02	0.02
PC9	EGFR	Q96CW1	AP2M1	adaptor-related protein complex 2, mu 1 subunit	3	3	3	17	17	17	0.06	0.06	0.06
PC9	EGFR	P25705	ATPA	ATP synthase, H+ transporting, mitochondrial F1 complex, alpha subunit 1, cardiac muscle	2	2	2	3	3	3	0.04	0.04	0.04
PC9	EGFR	Q16543	CDC37	cell division cycle 37 homolog (S. cerevisiae)	2	2	2	14	14	14	0.08	0.08	0.08
PC9	EGFR	O60884	DNJA2	DnaJ (Hsp40) homolog, subfamily A, member 2	1	1	1	1	1	1	0.06	0.06	0.06
PC9	EGFR	P49411	EFTU	Tu translation elongation factor, mitochondrial	8	8	8	22	22	22	0.2	0.2	0.2
PC9	EGFR	P00533	EGFR	epidermal growth factor receptor	62	28	59	4752	1781	4486	0.55	0.25	0.52
PC9	EGFR	Q8NFI3	ENASE	endo-beta-N-acetylglucosaminidase	1	1	1	1	1	1	0.02	0.02	0.02
PC9	EGFR	P04626	ERBB2	v-erb-b2 erythroblastic leukemia viral oncogene homolog 2, neuro/glioblastoma derived oncogene homolog (avian)	4	1	1	268	2	2	0.04	0.01	0.01
PC9	EGFR	Q9UJM3	ERRFI	ERBB receptor feedback inhibitor 1	15	15	15	251	251	251	0.34	0.34	0.34
PC9	EGFR	Q01844	EWS	Ewing sarcoma breakpoint region 1	1	1	1	1	1	1	0.02	0.02	0.02
PC9	EGFR	O75369	FLNB	filamin B, beta	2	1	2	3	1	3	0.01	0.01	0.01
PC9	EGFR	P04406	G3P	glyceraldehyde-3-phosphate dehydrogenase	1	1	1	1	1	1	0.05	0.05	0.05
PC9	EGFR	P14136	GFAP	glial fibrillary acidic protein	2	1	1	27	17	17	0.04	0.03	0.03
PC9	EGFR	P62993	GRB2	growth factor receptor-bound protein 2	13	4	13	414	118	414	0.64	0.18	0.64
PC9	EGFR	P38646	GRP75	heat shock 70kDa protein 9 (mortalin)	4	4	4	10	10	10	0.08	0.08	0.08
PC9	EGFR	P11021	GRP78	heat shock 70kDa protein 5 (glucose-regulated protein, 78kDa)	28	26	26	480	391	391	0.46	0.45	0.45
PC9	EGFR	P16403	H12	histone cluster 1, H1c	2	1	2	20	7	20	0.11	0.06	0.11
PC9	EGFR	P16402	H13	histone cluster 1, H1d	2	1	2	20	7	20	0.1	0.05	0.1
PC9	EGFR	P10412	H14	histone cluster 1, H1e	2	1	2	20	7	20	0.11	0.05	0.11
PC9	EGFR	Q00839	HNRPU	heterogeneous nuclear ribonucleoprotein U (scaffold attachment factor A)	2	2	2	5	5	5	0.03	0.03	0.03
PC9	EGFR	P07900	HS90A	heat shock protein 90kDa alpha (cytosolic), class A member 1	9	3	3	74	18	18	0.11	0.04	0.04
PC9	EGFR	P08238	HS90B	heat shock protein 90kDa alpha (cytosolic), class B member 1	7	0	1	64	0	8	0.09	0	0.02
PC9	EGFR	P08107	HSP71	heat shock 70kDa protein 1A ||| heat shock 70kDa protein 1B	19	7	7	249	60	60	0.39	0.16	0.16
PC9	EGFR	P11142	HSP7C	heat shock 70kDa protein 8	22	4	18	417	75	276	0.43	0.06	0.37
PC9	EGFR	A1L0T0	ILVBL	ilvB (bacterial acetolactate synthase)-like ||| olfactory receptor, family 10, subfamily B, member 1 pseudogene	1	1	1	1	1	1	0.02	0.02	0.02
PC9	EGFR	P02545	LMNA	lamin A/C	8	7	7	32	30	30	0.13	0.12	0.12
PC9	EGFR	P20700	LMNB1	lamin B1	2	1	1	5	3	3	0.03	0.02	0.02
PC9	EGFR	Q00325	MPCP	solute carrier family 25 (mitochondrial carrier; phosphate carrier), member 3	2	2	2	10	10	10	0.05	0.05	0.05
PC9	EGFR	O00483	NDUA4	NADH dehydrogenase (ubiquinone) 1 alpha subcomplex, 4, 9kDa	1	1	1	1	1	1	0.15	0.15	0.15
PC9	EGFR	P16083	NQO2	NAD(P)H dehydrogenase, quinone 2	1	1	1	1	1	1	0.08	0.08	0.08
PC9	EGFR	P62829	RL23	ribosomal protein L23	2	2	2	15	15	15	0.21	0.21	0.21
PC9	EGFR	P62269	RS18	ribosomal protein S18	1	1	1	1	1	1	0.07	0.07	0.07
PC9	EGFR	P42677	RS27	ribosomal protein S27	3	1	1	7	4	4	0.38	0.13	0.13
PC9	EGFR	P62979	RS27A	ribosomal protein S27a ||| ubiquitin A-52 residue ribosomal protein fusion product 1 ||| ubiquitin B ||| ubiquitin C	3	3	3	17	17	17	0.5	0.5	0.5
PC9	EGFR	Q71UM5	RS27L	ribosomal protein S27-like	3	1	1	5	2	2	0.38	0.13	0.13
PC9	EGFR	P23396	RS3	ribosomal protein S3	1	1	1	3	3	3	0.05	0.05	0.05
PC9	EGFR	P29353	SHC1	SHC (Src homology 2 domain containing) transforming protein 1	4	1	4	7	2	7	0.08	0.02	0.08
PC9	EGFR	P43307	SSRA	signal sequence receptor, alpha	1	1	1	2	2	2	0.05	0.05	0.05
PC9	EGFR	Q9BQE3	TBA1C	tubulin, alpha 1c	10	0	1	99	0	1	0.32	0	0.03
PC9	EGFR	P68366	TBA4A	tubulin, alpha 4a	7	1	1	48	2	2	0.23	0.03	0.03
PC9	EGFR	P68371	TBB4B	tubulin, beta 2C	9	1	1	53	3	3	0.3	0.03	0.03
PC9	EGFR	P07437	TBB5	tubulin, beta	10	2	2	59	9	9	0.33	0.06	0.06
PC9	EGFR	Q8TF42	UBS3B	ubiquitin associated and SH3 domain containing B	21	20	20	264	255	255	0.41	0.39	0.39
PC9	EGFR	P08670	VIME	vimentin	3	0	2	20	0	10	0.03	0	0.02

[truncated: 10 more sheets: PC9-ERBB2, PC9-ERBB3, PC9-GRB2, PC9-SHC1, PC9-CDC37, PC9-ERRFI1, PC9-UBS3B, PC9-GRP78, PC9-AP2M1, AALE]
