# Supplementary material for: Perturbation of the mutated EGFR interactome identifies vulnerabilities and resistance mechanisms
Source: Mol Syst Biol. 2013 Nov 5;9:705. doi: 10.1038/msb.2013.61 (PMC4039310; doi:10.1038/msb.2013.61)
Supplement: Supplementary Data File S2 [file msb201361-s3.xls]

## Sheet: pY data in PC9 
UniProt ID	Protein Name	Description	Position	Residue	sc_PC9_DMSO	sc_PHOS_PC9_DMSO	sc_PC9_erlotinib	sc_PHOS_PC9_erlotinib	p_value
Q05397	FAK1	Focal adhesion kinase 1	423	T	0	0	36	2	3.10379e-10
Q05397	FAK1	Focal adhesion kinase 1	424	Y	0	0	6	32	2.20557e-10
Q05397	FAK1	Focal adhesion kinase 1	425	Y	0	0	27	11	1.85372e-10
Q05397	FAK1	Focal adhesion kinase 1	418	Y	0	0	30	3	3.59741e-09
P06241	FYN	Proto-oncogene tyrosine-protein kinase Fyn	420	Y	4	12	0	0	2.42064e-05
P06241	FYN	Proto-oncogene tyrosine-protein kinase Fyn	421	T	12	4	0	0	2.42064e-05
P07947	YES	Proto-oncogene tyrosine-protein kinase Yes	427	T	0	0	14	3	1.52216e-05
Q14511	CASL	Enhancer of filamentation 1	189	Y	1	2	1	9	0.0348085
Q14511	CASL	Enhancer of filamentation 1	177	Y	3	0	7	3	0.0171444
P07947	YES	Proto-oncogene tyrosine-protein kinase Yes	426	Y	0	0	4	13	1.41729e-05
Q14511	CASL	Enhancer of filamentation 1	182	S	1	1	7	1	0.0338949
P07900	HS90A	Heat shock protein HSP 90-alpha	627	Y	3	0	8	1	0.0417796
P06493	CDC2	Cell division control protein 2 homolog	14	T	38	23	50	29	0.0814106
P29317	EPHA2	Ephrin type-A receptor 2	594	Y	1	13	6	7	0.0105638
P06493	CDC2	Cell division control protein 2 homolog	15	Y	3	56	3	73	0.134454
Q9UPX8	SHAN2	SH3 and multiple ankyrin repeat domains protein 2	610	Y	1	2	5	1	0.0577629
Q9UPX8	SHAN2	SH3 and multiple ankyrin repeat domains protein 2	611	S	2	1	1	5	0.0577629
P49840	GSK3A	Glycogen synthase kinase-3 alpha	278	S	34	5	49	2	0.0255987
Q09666	AHNK	Neuroblast differentiation-associated protein AHNAK	160	Y	4	0	1	2	0.0282686
Q09666	AHNK	Neuroblast differentiation-associated protein AHNAK	161	T	0	4	2	1	0.0282686
P00533	EGFR	Epidermal growth factor receptor	1166	S	9	4	2	0	0.00158379
P60709	ACTB	Actin, cytoplasmic 1	91	Y	10	2	14	4	0.171575
P68032	ACTC	Actin, alpha cardiac muscle 1	93	Y	10	2	14	4	0.171575
P21860	ERBB3	Receptor tyrosine-protein kinase erbB-3	1289	Y	0	4	0	0	0.0455003
Q03135	CAV1	Caveolin-1	14	Y	0	0	0	4	0.0455003
Q13480	GAB1	GRB2-associated-binding protein 1	659	Y	0	4	0	0	0.0455003
Q15149	PLEC1	Plectin-1	4612	Y	4	0	0	0	0.0455003
Q99959	PKP2	Plakophilin-2	659	Y	0	4	0	0	0.0455003
P00533	EGFR	Epidermal growth factor receptor	1172	Y	0	13	0	2	0.0045087
Q14511	CASL	Enhancer of filamentation 1	111	S	1	0	4	3	0.0149637
P24941	CDK2	Cell division protein kinase 2	15	Y	4	48	2	35	0.063623
Q13627	DYR1A	Dual specificity tyrosine-phosphorylation-regulated kinase 1A	319	Y	12	1	21	1	0.117185
P49840	GSK3A	Glycogen synthase kinase-3 alpha	279	Y	6	33	3	48	0.0303288
Q86YV5	SG223	Tyrosine-protein kinase SgK223	413	Y	1	3	0	5	0.15215
P15121	ALDR	Aldose reductase	192	T	2	0	0	2	0.024743
P15880	RS2	40S ribosomal protein S2	133	Y	2	2	0	0	0.024743
P21860	ERBB3	Receptor tyrosine-protein kinase erbB-3	1276	Y	2	2	0	0	0.024743
P29353	SHC1	SHC-transforming protein 1	350	Y	2	2	0	0	0.024743
Q14511	CASL	Enhancer of filamentation 1	104	T	1	0	5	2	0.0161185
Q15149	PLEC1	Plectin-1	4611	Y	2	2	0	0	0.024743
Q15149	PLEC1	Plectin-1	4615	Y	2	2	0	0	0.024743
Q9BQE3	TBA1C	Tubulin alpha-1C chain	272	Y	0	0	4	4	0.00207027
P24941	CDK2	Cell division protein kinase 2	14	T	34	18	26	11	0.058423
Q9UDY2	ZO2	Tight junction protein ZO-2	1118	Y	0	10	0	7	0.466854
P29317	EPHA2	Ephrin type-A receptor 2	593	T	14	0	10	3	0.0344895
P56945	BCAR1	Breast cancer anti-estrogen resistance protein 1	385	T	0	3	3	2	0.054515
P56945	BCAR1	Breast cancer anti-estrogen resistance protein 1	387	Y	3	0	2	3	0.054515
Q13627	DYR1A	Dual specificity tyrosine-phosphorylation-regulated kinase 1A	321	Y	2	11	2	20	0.105998
P29350	PTN6	Tyrosine-protein phosphatase non-receptor type 6	534	S	4	1	4	0	0.317311
P29350	PTN6	Tyrosine-protein phosphatase non-receptor type 6	536	Y	1	4	0	4	0.317311
P37802	TAGL2	Transgelin-2	192	Y	3	3	1	7	0.0653353
Q14511	CASL	Enhancer of filamentation 1	126	T	0	1	7	0	0.00258639
Q16881	TRXR1	Thioredoxin reductase 1, cytoplasmic	281	Y	1	4	0	6	0.167251
O75815	BCAR3	Breast cancer anti-estrogen resistance protein 3	266	Y	2	0	1	2	0.08867
O75815	BCAR3	Breast cancer anti-estrogen resistance protein 3	268	T	0	2	2	1	0.08867
P21980	TGM2	Protein-glutamine gamma-glutamyltransferase 2	368	T	0	2	3	0	0.0130974
P21980	TGM2	Protein-glutamine gamma-glutamyltransferase 2	369	Y	2	0	1	2	0.08867
Q15149	PLEC1	Plectin-1	4478	Y	0	0	2	3	0.0130974
P14923	PLAK	Junction plakoglobin	22	Y	1	1	3	0	0.100686
P53778	MK12	Mitogen-activated protein kinase 12	183	T	2	0	0	1	0.0499127
P53778	MK12	Mitogen-activated protein kinase 12	185	Y	0	2	1	0	0.0499127
Q15149	PLEC1	Plectin-1	4474	Y	0	0	4	1	0.0144377
Q15149	PLEC1	Plectin-1	4475	Y	0	0	4	1	0.0144377
Q96J84	KIRR1	Kin of IRRE-like protein 1	653	Y	0	0	1	2	0.0499127
Q96J84	KIRR1	Kin of IRRE-like protein 1	654	S	0	0	2	1	0.0499127
Q9H5V8	CDCP1	CUB domain-containing protein 1	707	Y	0	33	0	32	0.901288
P22626	ROA2	Heterogeneous nuclear ribonucleoproteins A2/B1	344	S	7	2	13	0	0.0282686
P29317	EPHA2	Ephrin type-A receptor 2	588	Y	11	3	7	6	0.109719
P56945	BCAR1	Breast cancer anti-estrogen resistance protein 1	249	Y	0	10	0	15	0.317311
Q06124	PTN11	Tyrosine-protein phosphatase non-receptor type 11	62	Y	4	1	5	0	0.234455
Q06124	PTN11	Tyrosine-protein phosphatase non-receptor type 11	63	Y	1	4	0	5	0.234455
P00533	EGFR	Epidermal growth factor receptor	1197	Y	0	18	0	5	0.00671439
Q86X29	LSR	Lipolysis-stimulated lipoprotein receptor	327	T	8	2	5	2	0.405381
Q8N4X5	AF1L2	Actin filament-associated protein 1-like 2	413	Y	0	0	5	1	0.00804297
Q8N4X5	AF1L2	Actin filament-associated protein 1-like 2	414	S	0	0	1	5	0.00804297
Q99569	PKP4	Plakophilin-4	477	T	2	0	3	1	0.20775
Q99569	PKP4	Plakophilin-4	478	Y	0	2	1	3	0.20775
Q16625	OCLN	Occludin	315	Y	0	6	1	5	0.242116
P62805	H4	Histone H4	52	Y	6	2	4	2	0.527089
P02786	TFR1	Transferrin receptor protein 1	20	Y	2	2	0	3	0.102987
P02786	TFR1	Transferrin receptor protein 1	21	T	2	2	3	0	0.102987
P42685	FRK	Tyrosine-protein kinase FRK	387	Y	0	4	0	2	0.414216
Q86X29	LSR	Lipolysis-stimulated lipoprotein receptor	332	S	7	3	6	1	0.247982
Q99569	PKP4	Plakophilin-4	415	Y	0	3	0	4	0.705457
P00533	EGFR	Epidermal growth factor receptor	995	S	3	2	1	0	0.0499127
P00533	EGFR	Epidermal growth factor receptor	998	Y	2	3	0	1	0.0499127
Q9BQE3	TBA1C	Tubulin alpha-1C chain	271	T	0	0	6	2	0.0022503
Q14511	CASL	Enhancer of filamentation 1	118	Y	1	0	6	1	0.0186521
Q9NRY4	GRLF1	Glucocorticoid receptor DNA-binding factor 1	1105	Y	0	3	1	5	0.15215
Q9NRY4	GRLF1	Glucocorticoid receptor DNA-binding factor 1	1106	S	3	0	5	1	0.15215
P62158	CALM	Calmodulin	100	Y	2	4	2	4	1
P11413	G6PD	Glucose-6-phosphate 1-dehydrogenase	507	Y	9	6	8	5	0.616803
Q86X29	LSR	Lipolysis-stimulated lipoprotein receptor	321	S	9	1	7	0	0.195804
P22626	ROA2	Heterogeneous nuclear ribonucleoproteins A2/B1	341	S	9	0	11	2	0.102987
Q14511	CASL	Enhancer of filamentation 1	241	Y	0	4	0	11	0.0707011
Q14289	FAK2	Protein tyrosine kinase 2 beta	580	Y	1	4	0	6	0.167251
Q14289	FAK2	Protein tyrosine kinase 2 beta	583	S	4	1	6	0	0.167251
Q96RT1	LAP2	Protein LAP2	1104	Y	0	6	1	4	0.167251
Q96RT1	LAP2	Protein LAP2	1106	S	6	0	4	1	0.167251
P29597	TYK2	Non-receptor tyrosine-protein kinase TYK2	292	Y	0	3	0	6	0.317311
Q8NFJ5	RAI3	Retinoic acid-induced protein 3	322	T	13	2	15	0	0.110968
Q14511	CASL	Enhancer of filamentation 1	317	Y	0	10	2	10	0.157299
Q86X29	LSR	Lipolysis-stimulated lipoprotein receptor	323	Y	4	6	3	4	0.371839
P14923	PLAK	Junction plakoglobin	21	T	2	0	2	1	0.317311
Q05397	FAK1	Focal adhesion kinase 1	428	S	0	0	4	1	0.0144377
Q96PD2	DCBD2	Discoidin, CUB and LCCL domain-containing protein 2	565	Y	1	2	0	2	0.317311
O60716	CTND1	Catenin delta-1	230	S	9	0	7	2	0.0970654
Q86X29	LSR	Lipolysis-stimulated lipoprotein receptor	328	Y	7	3	5	2	0.369068
P08581	MET	Hepatocyte growth factor receptor	1234	Y	1	3	0	8	0.0417796
P08581	MET	Hepatocyte growth factor receptor	1235	Y	3	1	8	0	0.0417796
Q13523	PRP4B	Serine/threonine-protein kinase PRP4 homolog	852	S	10	1	10	2	0.563703
Q14511	CASL	Enhancer of filamentation 1	122	T	1	0	6	1	0.0186521
P49023	PAXI	Paxillin	118	Y	3	12	3	21	0.117185
P49023	PAXI	Paxillin	119	S	12	3	21	3	0.117185
O60716	CTND1	Catenin delta-1	214	S	0	0	0	2	0.157299
P00533	EGFR	Epidermal growth factor receptor	1092	Y	0	2	0	0	0.157299
P04626	ERBB2	Receptor tyrosine-protein kinase erbB-2	877	Y	0	1	0	3	0.317311
P06213	INSR	Insulin receptor	1189	Y	0	0	0	2	0.157299
P09211	GSTP1	Glutathione S-transferase P	8	Y	4	2	4	0	0.157299
P27361	MK03	Mitogen-activated protein kinase 3	204	Y	0	2	0	0	0.157299
P29353	SHC1	SHC-transforming protein 1	426	S	4	2	4	0	0.157299
P29353	SHC1	SHC-transforming protein 1	427	Y	2	4	0	4	0.157299
P50402	EMD	Emerin	94	Y	0	2	0	0	0.157299
P53801	PTTG	Pituitary tumor-transforming gene 1 protein-interacting protein	174	Y	0	0	0	2	0.157299
P56945	BCAR1	Breast cancer anti-estrogen resistance protein 1	234	Y	0	0	0	2	0.157299
P61978	HNRPK	Heterogeneous nuclear ribonucleoprotein K	323	Y	0	0	0	2	0.157299
Q13151	ROA0	Heterogeneous nuclear ribonucleoprotein A0	180	Y	0	0	0	2	0.157299
Q14511	CASL	Enhancer of filamentation 1	631	Y	0	0	0	4	0.0455003
Q15464	SHB	SH2 domain-containing adapter protein B	336	Y	0	0	0	2	0.157299
Q8WU20	FRS2	Fibroblast growth factor receptor substrate 2	306	Y	0	0	0	2	0.157299
Q96J84	KIRR1	Kin of IRRE-like protein 1	724	Y	0	2	0	0	0.157299
Q96NY8	PVRL4	Poliovirus receptor-related protein 4	502	Y	0	0	0	2	0.157299
Q9H792	SG269	Tyrosine-protein kinase SgK269	635	Y	0	0	0	2	0.157299
Q9HBL0	TENS1	Tensin-1	1404	Y	0	0	0	2	0.157299
Q9Y4H2	IRS2	Insulin receptor substrate 2	653	Y	0	0	0	2	0.157299
Q9Y4H2	IRS2	Insulin receptor substrate 2	675	Y	0	0	0	2	0.157299
Q9Y4H2	IRS2	Insulin receptor substrate 2	742	Y	0	0	0	2	0.157299
P29317	EPHA2	Ephrin type-A receptor 2	587	T	2	3	5	4	0.181189
O60716	CTND1	Catenin delta-1	169	S	1	1	2	0	0.178869
O60716	CTND1	Catenin delta-1	288	S	3	0	0	1	0.0264207
P06241	FYN	Proto-oncogene tyrosine-protein kinase Fyn	213	Y	1	3	0	0	0.0264207
P06241	FYN	Proto-oncogene tyrosine-protein kinase Fyn	214	Y	3	1	0	0	0.0264207
P29323	EPHB2	Ephrin type-B receptor 2	779	T	2	0	1	1	0.178869
P29323	EPHB2	Ephrin type-B receptor 2	780	Y	0	2	1	1	0.178869
P29353	SHC1	SHC-transforming protein 1	335	S	3	1	0	0	0.0264207
P29353	SHC1	SHC-transforming protein 1	349	Y	3	1	0	0	0.0264207
P56945	BCAR1	Breast cancer anti-estrogen resistance protein 1	407	S	2	0	1	1	0.178869
P56945	BCAR1	Breast cancer anti-estrogen resistance protein 1	410	Y	0	2	1	1	0.178869
P68363	TBA1B	Tubulin alpha-1B chain	357	Y	2	1	1	0	0.178869
Q07912	ACK1	Activated CDC42 kinase 1	518	Y	1	1	0	2	0.178869
Q08211	DHX9	ATP-dependent RNA helicase A	148	Y	0	2	1	1	0.178869
Q08211	DHX9	ATP-dependent RNA helicase A	149	Y	2	0	1	1	0.178869
Q14247	SRC8	Src substrate cortactin	334	Y	0	1	1	2	0.178869
Q71U36	TBA1A	Tubulin alpha-1A chain	357	Y	2	1	1	0	0.178869
Q86YV5	SG223	Tyrosine-protein kinase SgK223	416	S	1	1	2	0	0.178869
Q96PD2	DCBD2	Discoidin, CUB and LCCL domain-containing protein 2	564	T	1	1	2	0	0.178869
O60814	H2B1K	Histone H2B type 1-K	43	Y	13	1	14	2	0.477676
O60814	H2B1K	Histone H2B type 1-K	39	S	7	1	8	0	0.25266
P04350	TBB4	Tubulin beta-4 chain	221	T	2	0	4	1	0.131435
P04350	TBB4	Tubulin beta-4 chain	222	Y	2	0	4	1	0.131435
P04350	TBB4	Tubulin beta-4 chain	230	S	1	1	5	0	0.0325149
P07437	TBB5	Tubulin beta chain	221	T	2	0	4	1	0.131435
P07437	TBB5	Tubulin beta chain	222	Y	2	0	4	1	0.131435
P07437	TBB5	Tubulin beta chain	230	S	1	1	5	0	0.0325149
P68371	TBB2C	Tubulin beta-2C chain	221	T	2	0	4	1	0.131435
P68371	TBB2C	Tubulin beta-2C chain	222	Y	2	0	4	1	0.131435
P68371	TBB2C	Tubulin beta-2C chain	230	S	1	1	5	0	0.0325149
Q13885	TBB2A	Tubulin beta-2A chain	221	T	2	0	4	1	0.131435
Q13885	TBB2A	Tubulin beta-2A chain	222	Y	2	0	4	1	0.131435
Q13885	TBB2A	Tubulin beta-2A chain	230	S	1	1	5	0	0.0325149
Q16625	OCLN	Occludin	313	S	3	0	3	1	0.317311
P37802	TAGL2	Transgelin-2	190	T	5	1	8	0	0.128632
Q6IAA8	CK059	RhoA activator C11orf59	40	Y	2	2	2	3	0.654721
Q6IAA8	CK059	RhoA activator C11orf59	42	S	2	2	3	2	0.654721
P08238	HS90B	Heat shock protein HSP 90-beta	596	Y	3	2	2	2	0.654721
P21860	ERBB3	Receptor tyrosine-protein kinase erbB-3	1328	Y	0	5	0	0	0.0253473
Q6NZI2	PTRF	Polymerase I and transcript release factor	308	Y	0	3	0	2	0.654721
P09651	ROA1	Heterogeneous nuclear ribonucleoprotein A1	347	Y	7	2	11	2	0.345779
P49023	PAXI	Paxillin	91	S	13	1	22	0	0.0406761
O43150	ASAP2	Arf-GAP with SH3 domain, ANK repeat and PH domain-containing protein 2	756	S	1	1	0	0	0.100686
O43150	ASAP2	Arf-GAP with SH3 domain, ANK repeat and PH domain-containing protein 2	763	Y	1	1	0	0	0.100686
P00519	ABL1	Proto-oncogene tyrosine-protein kinase ABL1	393	Y	0	0	1	1	0.100686
P00519	ABL1	Proto-oncogene tyrosine-protein kinase ABL1	394	T	0	0	1	1	0.100686
P00533	EGFR	Epidermal growth factor receptor	1069	Y	1	1	0	0	0.100686
P00533	EGFR	Epidermal growth factor receptor	1071	S	1	1	0	0	0.100686
P04350	TBB4	Tubulin beta-4 chain	340	Y	1	0	0	1	0.100686
P07437	TBB5	Tubulin beta chain	340	Y	1	0	0	1	0.100686
P07947	YES	Proto-oncogene tyrosine-protein kinase Yes	27	T	0	0	1	1	0.100686
P07947	YES	Proto-oncogene tyrosine-protein kinase Yes	32	Y	0	0	1	1	0.100686
P27361	MK03	Mitogen-activated protein kinase 3	202	T	1	1	0	0	0.100686
P46940	IQGA1	Ras GTPase-activating-like protein IQGAP1	1509	T	1	1	0	0	0.100686
P46940	IQGA1	Ras GTPase-activating-like protein IQGAP1	1510	Y	1	1	0	0	0.100686
P52597	HNRPF	Heterogeneous nuclear ribonucleoprotein F	266	Y	0	0	1	1	0.100686
P54753	EPHB3	Ephrin type-B receptor 3	608	Y	1	0	0	1	0.100686
P68371	TBB2C	Tubulin beta-2C chain	340	Y	1	0	0	1	0.100686
Q07912	ACK1	Activated CDC42 kinase 1	517	T	0	1	1	0	0.100686
Q07912	ACK1	Activated CDC42 kinase 1	857	T	1	0	0	1	0.100686
Q13509	TBB3	Tubulin beta-3 chain	340	Y	1	0	0	1	0.100686
Q13885	TBB2A	Tubulin beta-2A chain	340	Y	1	0	0	1	0.100686
Q86X29	LSR	Lipolysis-stimulated lipoprotein receptor	407	Y	0	1	1	0	0.100686
Q93052	LPP	Lipoma-preferred partner	246	S	0	0	1	1	0.100686
Q93052	LPP	Lipoma-preferred partner	251	Y	0	0	1	1	0.100686
Q96J84	KIRR1	Kin of IRRE-like protein 1	605	Y	1	1	0	0	0.100686
Q96J84	KIRR1	Kin of IRRE-like protein 1	606	Y	1	1	0	0	0.100686
Q9BUF5	TBB6	Tubulin beta-6 chain	340	Y	1	0	0	1	0.100686
Q9H4G0	E41L1	Band 4.1-like protein 1	343	Y	1	1	0	0	0.100686
Q9H4G0	E41L1	Band 4.1-like protein 1	348	S	1	1	0	0	0.100686
Q9H792	SG269	Tyrosine-protein kinase SgK269	641	Y	0	0	1	1	0.100686
Q9UKY7	CDV3	Protein CDV3 homolog	190	Y	1	1	0	0	0.100686
Q9UKY7	CDV3	Protein CDV3 homolog	191	S	1	1	0	0	0.100686
Q14511	CASL	Enhancer of filamentation 1	106	Y	1	0	4	3	0.0149637
Q05397	FAK1	Focal adhesion kinase 1	570	Y	25	1	30	3	0.158714
P06493	CDC2	Cell division control protein 2 homolog	19	Y	0	2	2	1	0.08867
P14923	PLAK	Junction plakoglobin	20	Y	1	1	1	2	0.563703
Q07912	ACK1	Activated CDC42 kinase 1	859	Y	1	2	1	1	0.563703
Q9Y624	JAM1	Junctional adhesion molecule A	280	Y	0	5	0	2	0.256839
P08581	MET	Hepatocyte growth factor receptor	1236	S	3	1	7	1	0.205903
P23528	COF1	Cofilin-1	140	Y	5	1	5	1	1
Q05397	FAK1	Focal adhesion kinase 1	575	T	30	0	36	2	0.0723861
Q13523	PRP4B	Serine/threonine-protein kinase PRP4 homolog	847	T	10	1	11	1	0.827259
Q14289	FAK2	Protein tyrosine kinase 2 beta	579	Y	3	2	3	3	0.654721
P49023	PAXI	Paxillin	90	S	14	0	19	3	0.0319809
Q16539	MK14	Mitogen-activated protein kinase 14	182	Y	0	16	3	17	0.0717577
P00533	EGFR	Epidermal growth factor receptor	1104	S	9	3	3	1	0.0264207
P00533	EGFR	Epidermal growth factor receptor	1110	Y	3	9	1	3	0.0264207
O15264	MK13	Mitogen-activated protein kinase 13	180	T	10	1	9	4	0.147103
O15264	MK13	Mitogen-activated protein kinase 13	182	Y	1	10	4	9	0.147103
Q05655	KPCD	Protein kinase C delta type	304	S	16	2	14	1	0.403048
Q8NFJ5	RAI3	Retinoic acid-induced protein 3	347	Y	0	8	1	5	0.128632
Q8NFJ5	RAI3	Retinoic acid-induced protein 3	350	Y	8	0	5	1	0.128632
O75815	BCAR3	Breast cancer anti-estrogen resistance protein 3	340	S	0	1	1	1	0.317311
O75815	BCAR3	Breast cancer anti-estrogen resistance protein 3	341	Y	1	0	1	1	0.317311
P00338	LDHA	L-lactate dehydrogenase A chain	10	Y	0	1	1	1	0.317311
P07355	ANXA2	Annexin A2	22	S	11	1	13	1	0.683091
P08238	HS90B	Heat shock protein HSP 90-beta	595	T	4	1	4	0	0.317311
P11413	G6PD	Glucose-6-phosphate 1-dehydrogenase	401	Y	0	3	1	1	0.100686
P11413	G6PD	Glucose-6-phosphate 1-dehydrogenase	402	T	3	0	1	1	0.100686
P15529	MCP	Membrane cofactor protein	326	T	5	0	5	1	0.317311
P61978	HNRPK	Heterogeneous nuclear ribonucleoprotein K	323	Y	1	2	0	0	0.0499127
P68104	EF1A1	Elongation factor 1-alpha 1	142	T	5	1	5	0	0.317311
Q07912	ACK1	Activated CDC42 kinase 1	860	Y	1	1	1	0	0.317311
Q16881	TRXR1	Thioredoxin reductase 1, cytoplasmic	277	Y	1	1	1	0	0.317311
Q68CZ2	TENS3	Tensin-3	352	S	2	1	2	0	0.317311
Q68CZ2	TENS3	Tensin-3	354	Y	1	2	0	2	0.317311
Q96RT1	LAP2	Protein LAP2	972	Y	0	1	1	1	0.317311
Q96RT1	LAP2	Protein LAP2	984	S	1	0	1	1	0.317311
Q99569	PKP4	Plakophilin-4	420	Y	1	1	0	1	0.317311
Q99569	PKP4	Plakophilin-4	421	Y	1	1	1	0	0.317311
Q99959	PKP2	Plakophilin-2	166	Y	0	2	1	0	0.0499127
Q99959	PKP2	Plakophilin-2	168	Y	2	0	0	1	0.0499127
Q9HBL0	TENS1	Tensin-1	1323	Y	0	1	1	1	0.317311
Q9HBL0	TENS1	Tensin-1	1326	Y	1	0	1	1	0.317311
P68363	TBA1B	Tubulin alpha-1B chain	272	Y	3	2	4	4	0.292212
Q71U36	TBA1A	Tubulin alpha-1A chain	272	Y	3	2	4	4	0.292212
P07195	LDHB	L-lactate dehydrogenase B chain	240	Y	2	3	2	3	1
P51991	ROA3	Heterogeneous nuclear ribonucleoprotein A3	360	Y	3	2	3	2	1
Q14511	CASL	Enhancer of filamentation 1	214	Y	0	4	1	7	0.116044
Q14511	CASL	Enhancer of filamentation 1	219	T	4	0	7	1	0.116044
Q13523	PRP4B	Serine/threonine-protein kinase PRP4 homolog	849	Y	2	9	3	9	0.654721
Q9H422	HIPK3	Homeodomain-interacting protein kinase 3	358	T	2	0	5	1	0.0814978
Q9H422	HIPK3	Homeodomain-interacting protein kinase 3	359	Y	0	2	1	5	0.0814978
P06241	FYN	Proto-oncogene tyrosine-protein kinase Fyn	185	Y	0	4	0	0	0.0455003
P06241	FYN	Proto-oncogene tyrosine-protein kinase Fyn	440	Y	0	4	0	0	0.0455003
P07355	ANXA2	Annexin A2	238	Y	0	2	0	2	1
P07910	HNRPC	Heterogeneous nuclear ribonucleoproteins C1/C2	137	Y	0	2	0	2	1
P07947	YES	Proto-oncogene tyrosine-protein kinase Yes	194	Y	0	0	0	4	0.0455003
P07947	YES	Proto-oncogene tyrosine-protein kinase Yes	446	Y	0	0	0	4	0.0455003
P07948	LYN	Tyrosine-protein kinase Lyn	194	Y	0	2	0	2	1
P08581	MET	Hepatocyte growth factor receptor	1003	Y	0	2	0	2	1
P16144	ITB4	Integrin beta-4	1207	Y	0	2	0	2	1
P42685	FRK	Tyrosine-protein kinase FRK	46	Y	0	2	0	2	1
Q14511	CASL	Enhancer of filamentation 1	92	Y	0	2	0	2	1
Q16625	OCLN	Occludin	287	Y	0	4	0	0	0.0455003
Q68CZ2	TENS3	Tensin-3	584	Y	0	2	0	2	1
Q96J84	KIRR1	Kin of IRRE-like protein 1	622	Y	0	2	0	2	1
Q96PD2	DCBD2	Discoidin, CUB and LCCL domain-containing protein 2	750	Y	0	2	0	2	1
Q9NZH0	GPC5B	G-protein coupled receptor family C group 5 member B	376	Y	0	2	0	2	1
Q05397	FAK1	Focal adhesion kinase 1	577	Y	21	9	27	11	0.253034
P06733	ENOA	Alpha-enolase	44	Y	1	3	2	3	0.563703
P13929	ENOB	Beta-enolase	44	Y	1	3	2	3	0.563703
O95297	MPZL1	Myelin protein zero-like protein 1	263	Y	0	4	0	3	0.705457
Q9Y446	PKP3	Plakophilin-3	84	Y	3	3	2	2	0.428659
Q9Y446	PKP3	Plakophilin-3	86	T	3	3	2	2	0.428659
Q05397	FAK1	Focal adhesion kinase 1	576	Y	4	26	6	32	0.227065
P29317	EPHA2	Ephrin type-A receptor 2	772	Y	1	9	2	8	0.455678
P09651	ROA1	Heterogeneous nuclear ribonucleoprotein A1	341	Y	7	2	10	3	0.305659
O00459	P85B	Phosphatidylinositol 3-kinase regulatory subunit beta	464	Y	0	2	0	1	0.563703
O60716	CTND1	Catenin delta-1	335	Y	0	2	0	1	0.563703
O95490	LPHN2	Latrophilin-2	1372	Y	0	1	0	2	0.563703
O95490	LPHN2	Latrophilin-2	1406	Y	0	1	0	2	0.563703
P05388	RLA0	60S acidic ribosomal protein P0	24	Y	0	1	0	2	0.563703
P08758	ANXA5	Annexin A5	94	Y	0	1	0	2	0.563703
P21860	ERBB3	Receptor tyrosine-protein kinase erbB-3	1159	Y	0	3	0	0	0.0832645
P29350	PTN6	Tyrosine-protein phosphatase non-receptor type 6	564	Y	0	1	0	2	0.563703
P37802	TAGL2	Transgelin-2	8	Y	0	1	0	2	0.563703
P54760	EPHB4	Ephrin type-B receptor 4	774	Y	0	1	0	2	0.563703
Q05397	FAK1	Focal adhesion kinase 1	861	Y	0	1	0	2	0.563703
Q06124	PTN11	Tyrosine-protein phosphatase non-receptor type 11	584	Y	0	2	0	1	0.563703
Q13443	ADAM9	Disintegrin and metalloproteinase domain-containing protein 9	761	T	0	3	0	0	0.0832645
Q13443	ADAM9	Disintegrin and metalloproteinase domain-containing protein 9	778	Y	0	1	0	2	0.563703
Q14511	CASL	Enhancer of filamentation 1	629	Y	0	0	0	3	0.0832645
Q68CZ2	TENS3	Tensin-3	601	Y	0	1	0	2	0.563703
Q8N3R9	MPP5	MAGUK p55 subfamily member 5	243	Y	0	1	0	2	0.563703
Q8N3R9	MPP5	MAGUK p55 subfamily member 5	245	S	0	1	0	2	0.563703
Q96PK6	RBM14	RNA-binding protein 14	226	Y	0	1	0	2	0.563703
Q9HBL0	TENS1	Tensin-1	1254	Y	0	1	0	2	0.563703
Q9UDY2	ZO2	Tight junction protein ZO-2	261	Y	0	2	0	1	0.563703
P07900	HS90A	Heat shock protein HSP 90-alpha	604	Y	4	2	2	3	0.271196
Q05655	KPCD	Protein kinase C delta type	313	Y	0	24	0	22	0.768083
O60716	CTND1	Catenin delta-1	171	S	2	0	1	1	0.178869
O60716	CTND1	Catenin delta-1	291	Y	2	1	1	0	0.178869
O60716	CTND1	Catenin delta-1	296	Y	5	5	3	3	0.22992
O60716	CTND1	Catenin delta-1	304	T	2	1	1	0	0.178869
P29317	EPHA2	Ephrin type-A receptor 2	775	S	6	0	5	1	0.242116
P60709	ACTB	Actin, cytoplasmic 1	169	Y	5	0	6	1	0.242116
P62826	RAN	GTP-binding nuclear protein Ran	150	S	5	1	3	0	0.15215
Q05397	FAK1	Focal adhesion kinase 1	390	S	2	1	1	0	0.178869
Q05397	FAK1	Focal adhesion kinase 1	397	Y	1	2	0	1	0.178869
O60716	CTND1	Catenin delta-1	174	Y	1	1	1	1	1
O60716	CTND1	Catenin delta-1	280	Y	1	3	1	1	0.317311
P07947	YES	Proto-oncogene tyrosine-protein kinase Yes	222	Y	0	0	2	2	0.024743
P07947	YES	Proto-oncogene tyrosine-protein kinase Yes	223	Y	0	0	2	2	0.024743
Q86X29	LSR	Lipolysis-stimulated lipoprotein receptor	406	Y	1	7	0	8	0.25266
Q13671	RIN1	Ras and Rab interactor 1	36	Y	0	3	0	3	1
Q15464	SHB	SH2 domain-containing adapter protein B	246	Y	3	3	3	5	0.4795
Q16625	OCLN	Occludin	327	S	3	0	3	1	0.317311
Q9H5V8	CDCP1	CUB domain-containing protein 1	806	Y	3	2	3	7	0.0955807
Q9H5V8	CDCP1	CUB domain-containing protein 1	809	S	5	0	7	1	0.178869
Q14247	SRC8	Src substrate cortactin	421	Y	1	8	0	9	0.256503
P68363	TBA1B	Tubulin alpha-1B chain	271	T	2	3	6	2	0.102987
Q71U36	TBA1A	Tubulin alpha-1A chain	271	T	2	3	6	2	0.102987
P49023	PAXI	Paxillin	88	Y	1	13	3	19	0.0916534
O60716	CTND1	Catenin delta-1	257	Y	0	3	1	4	0.223849
Q86X29	LSR	Lipolysis-stimulated lipoprotein receptor	371	S	3	1	4	0	0.223849
Q86X29	LSR	Lipolysis-stimulated lipoprotein receptor	372	Y	1	3	0	4	0.223849
Q8WXE0	CSKI2	Caskin-2	253	Y	1	3	0	4	0.223849
Q8WXE0	CSKI2	Caskin-2	256	T	3	1	4	0	0.223849
Q05655	KPCD	Protein kinase C delta type	333	T	4	0	6	1	0.167251
Q05655	KPCD	Protein kinase C delta type	334	Y	0	10	1	10	0.317311
P07355	ANXA2	Annexin A2	24	Y	6	6	8	6	0.59298
P07355	ANXA2	Annexin A2	26	S	11	1	11	3	0.317311
P09651	ROA1	Heterogeneous nuclear ribonucleoprotein A1	365	S	5	0	4	1	0.234455
P09651	ROA1	Heterogeneous nuclear ribonucleoprotein A1	366	Y	4	1	5	0	0.234455
Q14247	SRC8	Src substrate cortactin	417	S	5	0	4	1	0.234455
Q14511	CASL	Enhancer of filamentation 1	309	S	4	0	5	1	0.234455
Q14511	CASL	Enhancer of filamentation 1	312	S	4	0	5	1	0.234455
Q68CZ2	TENS3	Tensin-3	776	S	5	1	4	0	0.234455
O60716	CTND1	Catenin delta-1	228	Y	0	9	1	8	0.256503
Q68CZ2	TENS3	Tensin-3	780	Y	1	9	0	8	0.256503
Q15464	SHB	SH2 domain-containing adapter protein B	247	S	3	3	4	3	0.705457
Q8NFJ5	RAI3	Retinoic acid-induced protein 3	315	T	15	0	14	1	0.270565
P29401	TKT	Transketolase	275	Y	7	6	6	8	0.463421
O00571	DDX3X	ATP-dependent RNA helicase DDX3X	104	Y	0	0	0	1	0.317311
O00571	DDX3X	ATP-dependent RNA helicase DDX3X	71	S	0	0	0	1	0.317311
O15027	SC16A	Protein transport protein Sec16A	597	S	0	1	0	0	0.317311
O15357	SHIP2	Phosphatidylinositol-3,4,5-trisphosphate 5-phosphatase 2	1135	Y	0	1	0	0	0.317311
O15357	SHIP2	Phosphatidylinositol-3,4,5-trisphosphate 5-phosphatase 2	986	Y	0	1	0	0	0.317311
O43150	ASAP2	Arf-GAP with SH3 domain, ANK repeat and PH domain-containing protein 2	722	S	0	1	0	0	0.317311
O43390	HNRPR	Heterogeneous nuclear ribonucleoprotein R	436	Y	0	1	0	0	0.317311
O43491	E41L2	Band 4.1-like protein 2	623	Y	0	1	0	0	0.317311
O60716	CTND1	Catenin delta-1	252	S	0	0	0	1	0.317311
O75674	TM1L1	TOM1-like protein 1	442	Y	0	1	0	0	0.317311
O75674	TM1L1	TOM1-like protein 1	460	Y	0	1	0	0	0.317311
P05023	AT1A1	Sodium/potassium-transporting ATPase subunit alpha-1	260	Y	0	0	0	1	0.317311
P07948	LYN	Tyrosine-protein kinase Lyn	473	Y	0	0	0	1	0.317311
P16591	FER	Proto-oncogene tyrosine-protein kinase FER	402	Y	0	0	0	1	0.317311
P21709	EPHA1	Ephrin type-A receptor 1	605	Y	0	1	0	0	0.317311
P21709	EPHA1	Ephrin type-A receptor 1	781	Y	0	1	0	0	0.317311
P21860	ERBB3	Receptor tyrosine-protein kinase erbB-3	1054	Y	0	1	0	0	0.317311
P29317	EPHA2	Ephrin type-A receptor 2	628	Y	0	0	0	1	0.317311
P31949	S10AB	Protein S100-A11	30	Y	0	1	0	0	0.317311
P40763	STAT3	Signal transducer and activator of transcription 3	705	Y	0	0	0	1	0.317311
P42677	RS27	40S ribosomal protein S27	30	S	0	0	0	1	0.317311
P43405	KSYK	Tyrosine-protein kinase SYK	323	Y	0	0	0	1	0.317311
P46821	MAP1B	Microtubule-associated protein 1B	1062	Y	0	1	0	0	0.317311
P48444	COPD	Coatomer subunit delta	342	S	0	1	0	0	0.317311
P50995	ANX11	Annexin A11	279	Y	0	0	0	1	0.317311
P52597	HNRPF	Heterogeneous nuclear ribonucleoprotein F	210	Y	0	0	0	1	0.317311
P54760	EPHB4	Ephrin type-B receptor 4	590	Y	0	0	0	1	0.317311
P54760	EPHB4	Ephrin type-B receptor 4	596	Y	0	0	0	1	0.317311
P62140	PP1B	Serine/threonine-protein phosphatase PP1-beta catalytic subunit	306	Y	0	0	0	1	0.317311
P78324	SHPS1	Tyrosine-protein phosphatase non-receptor type substrate 1	428	Y	0	1	0	0	0.317311
P78324	SHPS1	Tyrosine-protein phosphatase non-receptor type substrate 1	493	S	0	1	0	0	0.317311
Q05397	FAK1	Focal adhesion kinase 1	580	S	4	0	4	1	0.317311
Q05397	FAK1	Focal adhesion kinase 1	209	S	0	0	1	0	0.317311
Q05397	FAK1	Focal adhesion kinase 1	216	Y	0	0	0	1	0.317311
Q09666	AHNK	Neuroblast differentiation-associated protein AHNAK	1469	Y	0	0	0	1	0.317311
Q12929	EPS8	Epidermal growth factor receptor kinase substrate 8	498	Y	0	1	0	0	0.317311
Q13283	G3BP1	Ras GTPase-activating protein-binding protein 1	232	S	0	0	0	1	0.317311
Q13443	ADAM9	Disintegrin and metalloproteinase domain-containing protein 9	769	Y	0	7	0	2	0.0955807
Q13480	GAB1	GRB2-associated-binding protein 1	627	Y	0	1	0	0	0.317311
Q14247	SRC8	Src substrate cortactin	453	Y	0	1	0	0	0.317311
Q14511	CASL	Enhancer of filamentation 1	223	Y	0	0	0	1	0.317311
Q16625	OCLN	Occludin	342	Y	0	1	0	0	0.317311
Q5T5P2	SKT	Sickle tail protein homolog	244	Y	0	1	0	0	0.317311
Q5T6F2	UBAP2	Ubiquitin-associated protein 2	1116	Y	0	1	0	0	0.317311
Q68CZ2	TENS3	Tensin-3	802	Y	0	0	0	1	0.317311
Q6NZI2	PTRF	Polymerase I and transcript release factor	156	Y	0	1	0	0	0.317311
Q6P996	PDXD1	Pyridoxal-dependent decarboxylase domain-containing protein 1	677	Y	0	1	0	0	0.317311
Q86X29	LSR	Lipolysis-stimulated lipoprotein receptor	586	Y	0	1	0	0	0.317311
Q8IZP0	ABI1	Abl interactor 1	213	Y	0	0	0	1	0.317311
Q8IZP0	ABI1	Abl interactor 1	278	S	0	0	0	1	0.317311
Q8TEW0	PARD3	Partitioning defective 3 homolog	489	Y	0	0	0	1	0.317311
Q8TEW0	PARD3	Partitioning defective 3 homolog	720	S	0	0	0	1	0.317311
Q92692	PVRL2	Poliovirus receptor-related protein 2	513	Y	0	0	0	1	0.317311
Q9BQE3	TBA1C	Tubulin alpha-1C chain	357	Y	0	0	1	0	0.317311
Q9BZG1	RAB34	Ras-related protein Rab-34	247	Y	0	1	0	0	0.317311
Q9HBL0	TENS1	Tensin-1	798	Y	0	1	0	0	0.317311
Q9NWQ8	PAG1	Phosphoprotein associated with glycosphingolipid-enriched microdomains 1	341	Y	0	1	0	0	0.317311
Q9NY65	TBA8	Tubulin alpha-8 chain	357	Y	0	0	1	0	0.317311
Q9UDY2	ZO2	Tight junction protein ZO-2	1007	Y	0	0	0	1	0.317311
Q9UKY7	CDV3	Protein CDV3 homolog	95	Y	0	1	0	0	0.317311
Q9UN19	DAPP1	Dual adapter for phosphotyrosine and 3-phosphotyrosine and 3-phosphoinositide	139	Y	0	0	0	1	0.317311
Q9Y490	TLN1	Talin-1	70	Y	0	1	0	0	0.317311
Q9Y6N7	ROBO1	Roundabout homolog 1	932	Y	0	1	0	0	0.317311
Q16539	MK14	Mitogen-activated protein kinase 14	180	T	12	4	13	7	0.30774
O43707	ACTN4	Alpha-actinin-4	265	Y	6	1	6	1	1
P12814	ACTN1	Alpha-actinin-1	246	Y	6	1	6	1	1
P49023	PAXI	Paxillin	85	S	10	4	14	8	0.102814
P07948	LYN	Tyrosine-protein kinase Lyn	397	Y	1	10	1	11	0.827259
P07900	HS90A	Heat shock protein HSP 90-alpha	603	T	4	2	5	0	0.116226
P07948	LYN	Tyrosine-protein kinase Lyn	398	T	9	1	11	1	0.654721
P09651	ROA1	Heterogeneous nuclear ribonucleoprotein A1	338	S	8	1	12	1	0.371093
P68104	EF1A1	Elongation factor 1-alpha 1	29	Y	6	4	4	2	0.218329
P22626	ROA2	Heterogeneous nuclear ribonucleoproteins A2/B1	331	Y	8	1	10	3	0.202238
Q8NFJ5	RAI3	Retinoic acid-induced protein 3	320	Y	7	8	5	10	0.359277
O75369	FLNB	Filamin-B	2502	Y	1	2	3	1	0.178869
O75369	FLNB	Filamin-B	2503	S	2	1	1	3	0.178869
Q13443	ADAM9	Disintegrin and metalloproteinase domain-containing protein 9	815	Y	1	3	2	1	0.178869
Q13443	ADAM9	Disintegrin and metalloproteinase domain-containing protein 9	817	S	3	1	1	2	0.178869
Q14247	SRC8	Src substrate cortactin	418	S	3	2	5	0	0.075425
Q96A22	CK052	Uncharacterized protein C11orf52	74	S	1	2	3	1	0.178869
Q96A22	CK052	Uncharacterized protein C11orf52	78	Y	2	1	1	3	0.178869
P22626	ROA2	Heterogeneous nuclear ribonucleoproteins A2/B1	336	Y	6	3	9	4	0.309398
P11413	G6PD	Glucose-6-phosphate 1-dehydrogenase	503	Y	9	6	8	5	0.616803
O60716	CTND1	Catenin delta-1	302	Y	3	4	2	3	0.461877
P11413	G6PD	Glucose-6-phosphate 1-dehydrogenase	112	Y	3	1	3	1	1
P35222	CTNB1	Catenin beta-1	29	S	0	3	2	2	0.102987
P35222	CTNB1	Catenin beta-1	30	Y	3	0	2	2	0.102987
Q9H5V8	CDCP1	CUB domain-containing protein 1	807	T	2	3	6	2	0.102987
O60716	CTND1	Catenin delta-1	248	Y	0	3	0	2	0.654721
P29323	EPHB2	Ephrin type-B receptor 2	602	Y	0	3	0	2	0.654721
P54764	EPHA4	Ephrin type-A receptor 4	596	Y	4	3	4	2	0.654721
Q09666	AHNK	Neuroblast differentiation-associated protein AHNAK	964	Y	0	3	0	2	0.654721
Q13480	GAB1	GRB2-associated-binding protein 1	259	Y	0	4	0	1	0.179712
Q15464	SHB	SH2 domain-containing adapter protein B	114	Y	0	2	0	3	0.654721
Q9NZM3	ITSN2	Intersectin-2	967	Y	0	2	0	3	0.654721
Q9Y2H5	PKHA6	Pleckstrin homology domain-containing family A member 6	492	Y	0	2	0	3	0.654721
Q9Y446	PKP3	Plakophilin-3	176	Y	0	3	0	2	0.654721
P15529	MCP	Membrane cofactor protein	324	Y	1	4	3	3	0.223849
P29317	EPHA2	Ephrin type-A receptor 2	774	T	5	1	5	1	1
Q5T5P2	SKT	Sickle tail protein homolog	393	Y	0	3	0	6	0.317311
O15027	SC16A	Protein transport protein Sec16A	1031	Y	0	1	0	3	0.317311
P04626	ERBB2	Receptor tyrosine-protein kinase erbB-2	735	Y	0	2	0	2	1
P16591	FER	Proto-oncogene tyrosine-protein kinase FER	714	Y	0	1	0	1	1
P18433	PTPRA	Receptor-type tyrosine-protein phosphatase alpha	798	Y	0	6	0	4	0.527089
P31943	HNRH1	Heterogeneous nuclear ribonucleoprotein H	266	Y	0	4	0	2	0.414216
P42685	FRK	Tyrosine-protein kinase FRK	497	Y	0	1	0	1	1
P46059	S15A1	Solute carrier family 15 member 1	697	Y	0	1	0	1	1
P54753	EPHB3	Ephrin type-B receptor 3	600	Y	0	1	0	1	1
P54753	EPHB3	Ephrin type-B receptor 3	614	Y	0	1	0	1	1
P56945	BCAR1	Breast cancer anti-estrogen resistance protein 1	267	Y	0	2	0	4	0.414216
P56945	BCAR1	Breast cancer anti-estrogen resistance protein 1	306	Y	0	1	0	1	1
Q00610	CLH1	Clathrin heavy chain 1	634	Y	0	1	0	1	1
Q05397	FAK1	Focal adhesion kinase 1	688	Y	0	0	0	2	0.157299
Q05655	KPCD	Protein kinase C delta type	374	Y	0	1	0	1	1
Q09666	AHNK	Neuroblast differentiation-associated protein AHNAK	715	Y	0	2	0	2	1
Q12965	MYO1E	Myosin-Ie	7	Y	0	1	0	1	1
Q12965	MYO1E	Myosin-Ie	989	Y	0	1	0	1	1
Q14511	CASL	Enhancer of filamentation 1	261	Y	0	1	0	1	1
Q15019	SEPT2	Septin-2	17	Y	0	1	0	1	1
Q15185	TEBP	Prostaglandin E synthase 3	113	S	0	0	0	2	0.157299
Q92630	DYRK2	Dual specificity tyrosine-phosphorylation-regulated kinase 2	382	Y	0	1	0	1	1
Q96RT1	LAP2	Protein LAP2	1293	Y	0	1	0	1	1
Q96RT1	LAP2	Protein LAP2	884	Y	0	1	0	3	0.317311
Q99959	PKP2	Plakophilin-2	631	Y	0	3	0	1	0.317311
Q9C0B5	ZDHC5	Probable palmitoyltransferase ZDHHC5	630	Y	0	2	0	0	0.157299
Q9C0H9	SNIP	p130Cas-associated protein	136	Y	0	1	0	1	1
Q9C0H9	SNIP	p130Cas-associated protein	268	Y	0	1	0	1	1
Q9NP61	ARFG3	ADP-ribosylation factor GTPase-activating protein 3	432	Y	0	1	0	1	1
Q9NRY4	GRLF1	Glucocorticoid receptor DNA-binding factor 1	1087	Y	0	0	0	2	0.157299
Q9NWQ8	PAG1	Phosphoprotein associated with glycosphingolipid-enriched microdomains 1	227	Y	0	1	0	1	1
Q9Y2X7	GIT1	ARF GTPase-activating protein GIT1	545	Y	0	1	0	1	1
Q96RT1	LAP2	Protein LAP2	1164	Y	2	2	1	1	0.317761
Q96RT1	LAP2	Protein LAP2	1165	S	2	2	1	1	0.317761
O60716	CTND1	Catenin delta-1	904	Y	0	6	0	5	0.763025
P15529	MCP	Membrane cofactor protein	321	Y	4	5	4	6	0.763025
P46783	RS10	40S ribosomal protein S10	12	Y	3	3	3	4	0.705457
Q96A22	CK052	Uncharacterized protein C11orf52	103	Y	0	6	0	8	0.59298
P54764	EPHA4	Ephrin type-A receptor 4	602	Y	0	7	0	6	0.781511
Q8NFJ5	RAI3	Retinoic acid-induced protein 3	317	Y	6	9	7	8	0.631746
O60716	CTND1	Catenin delta-1	193	Y	0	3	0	3	1
Q14511	CASL	Enhancer of filamentation 1	166	Y	0	8	0	10	0.637352
Q15417	CNN3	Calponin-3	261	Y	0	3	0	3	1
Q9NWQ8	PAG1	Phosphoprotein associated with glycosphingolipid-enriched microdomains 1	359	Y	0	3	0	3	1
Q68CZ2	TENS3	Tensin-3	332	S	0	3	0	2	0.654721
Q14511	CASL	Enhancer of filamentation 1	345	Y	0	10	0	9	0.818546
P54764	EPHA4	Ephrin type-A receptor 4	779	Y	0	3	0	4	0.705457
Q16625	OCLN	Occludin	325	Y	0	4	0	3	0.705457
Q93052	LPP	Lipoma-preferred partner	300	Y	0	3	0	4	0.705457
Q96J84	KIRR1	Kin of IRRE-like protein 1	572	Y	0	3	0	4	0.705457
Q9UJU6	DBNL	Drebrin-like protein	162	Y	0	3	0	4	0.705457
O60716	CTND1	Catenin delta-1	96	Y	0	5	0	4	0.738883
P56945	BCAR1	Breast cancer anti-estrogen resistance protein 1	128	Y	0	5	0	4	0.738883
Q14247	SRC8	Src substrate cortactin	446	Y	0	7	0	7	1
Q15464	SHB	SH2 domain-containing adapter protein B	268	Y	0	6	0	7	0.781511
Q8NFJ5	RAI3	Retinoic acid-induced protein 3	301	S	11	4	11	4	1
P00533	EGFR	Epidermal growth factor receptor	727	Y	0	4	0	4	1
Q13573	SNW1	SNW domain-containing protein 1	430	Y	0	4	0	4	1
Q86X29	LSR	Lipolysis-stimulated lipoprotein receptor	551	Y	0	4	0	4	1
Q86Z02	HIPK1	Homeodomain-interacting protein kinase 1	352	Y	0	4	0	4	1
