# Supplementary material for: Perturbation of the mutated EGFR interactome identifies vulnerabilities and resistance mechanisms
Source: Mol Syst Biol. 2013 Nov 5;9:705. doi: 10.1038/msb.2013.61 (PMC4039310; doi:10.1038/msb.2013.61)
Supplement: Supplementary Data File S3 [file msb201361-s4.xls]

## Sheet: RNAi library information 
Gene Symbol	GENE ID	Gene Accession	GI Number	Sequence
MIG-6	54206	NM_018948	21314673	GUGGCCACGUGAAGCGUAA
MIG-6	54206	NM_018948	21314673	CAUAGUUGGUGUUCCGAUU
MIG-6	54206	NM_018948	21314673	GCAAAGACAGAACAGCGAA
MIG-6	54206	NM_018948	21314673	CCAAAAGCCUUCCGUCUUA
AP2M1	1173	NM_001025205	68799813	GUUAAGCGGUCCAACAUUU
AP2M1	1173	NM_001025205	68799813	GCGAGAGGGUAUCAAGUAU
AP2M1	1173	NM_001025205	68799813	AGUUUGAGCUUAUGAGGUA
AP2M1	1173	NM_001025205	68799813	GAACCGAAGCUGAACUACA
KIAA1959	84959	NM_032873	52352812	CACAUUACCUGCAUGGAUA
KIAA1959	84959	NM_032873	52352812	GCAAUACCAUUAUCGAUCA
KIAA1959	84959	NM_032873	52352812	CCACCAAUCCUUCCUCUUA
KIAA1959	84959	NM_032873	52352812	GUCAGUCGCUGGAAAUGUA
CDC37	11140	NM_007065	39995072	GCGAGGAGACAGCCAAUUA
CDC37	11140	NM_007065	39995072	ACAAUCGUCAUGCAAUUUA
CDC37	11140	NM_007065	39995072	CCAAGACGGGCGAUGAGAA
CDC37	11140	NM_007065	39995072	GCAAGAGCAUGGUAAAUAC
GRB2	2885	NM_203506	45359858	UGAAUGAGCUGGUGGAUUA
GRB2	2885	NM_203506	45359858	AGGCAGAGCUUAAUGGAAA
GRB2	2885	NM_203506	45359858	CGAAGAAUGUGAUCAGAAC
GRB2	2885	NM_203506	45359858	GAAAGGAGCUUGCCACGGG
HSPA5	3309	NM_005347	21361242	GCGCAUUGAUACUAGAAAU
HSPA5	3309	NM_005347	21361242	GAACCAUCCCGUGGCAUAA
HSPA5	3309	NM_005347	21361242	GAAAGAAGGUUACCCAUGC
HSPA5	3309	NM_005347	21361242	AGAUGAAGCUGUAGCGUAU
ERBB2	2064	NM_004448	54792095	UGGAAGAGAUCACAGGUUA
ERBB2	2064	NM_004448	54792095	GAGACCCGCUGAACAAUAC
ERBB2	2064	NM_004448	54792095	GGAGGAAUGCCGAGUACUG
ERBB2	2064	NM_004448	54792095	GCUCAUCGCUCACAACCAA
SHC1	6464	NM_183001	52693920	GACAAUCACUUGCCCAUCA
SHC1	6464	NM_183001	52693920	GAGUUGCGCUUCAAACAAU
SHC1	6464	NM_183001	52693920	CACGGGAGCUUUGUCAAUA
SHC1	6464	NM_183001	52693920	GACUAAGGAUCACCGCUUU
ERBB3	2065	NM_001005915	54792101	GCGAUGCUGAGAACCAAUA
ERBB3	2065	NM_001005915	54792101	AGAUUGUGCUCACGGGACA
ERBB3	2065	NM_001005915	54792101	GCAGUGGAUUCGAGAAGUG
ERBB3	2065	NM_001005915	54792101	UCGUCAUGUUGAACUAUAA
EGFR	1956	NM_201283	41327733	CAAAGUGUGUAACGGAAUA
EGFR	1956	NM_201283	41327733	CCAUAAAUGCUACGAAUAU
EGFR	1956	NM_201283	41327733	GUAACAAGCUCACGCAGUU
EGFR	1956	NM_201283	41327733	CAGAGGAUGUUCAAUAACU
RAF1	5894	NM_002880	52486392	ACAGAGAGAUUCAAGCUAU
RAF1	5894	NM_002880	52486392	AUUCAAAGAUGCCGUGUUU
RAF1	5894	NM_002880	52486392	CAAAGAACAUCAUCCAUAG
RAF1	5894	NM_002880	52486392	GUAAAUGGCACGGAGAUGU
ARAF1	369	NM_001654	4502192	AACAACAUCUUCCUACAUG
ARAF1	369	NM_001654	4502192	GCGAGGAGCUCAUUGUCGA
ARAF1	369	NM_001654	4502192	AGUCAGACGUCUAUGCCUA
ARAF1	369	NM_001654	4502192	UAGAGGAGGUAGUGAUGGA
ERBB4	2066	NM_005235	4885214	GCAAGAAUUGACUCGAAUA
ERBB4	2066	NM_005235	4885214	CCUCAAAGAUACCUAGUUA
ERBB4	2066	NM_005235	4885214	CCAGUAACAUUGACAAAUU
ERBB4	2066	NM_005235	4885214	GCUCUGGAGUGUAUACAUU
TTN	7273	NM_133379	20143915	GUGGAGACAUUACAUAUUA
TTN	7273	NM_133379	20143915	GGUACUCAAUCACUAAUUA
TTN	7273	NM_133379	20143915	GAAUUGAUGUCCUGUGGAA
TTN	7273	NM_133379	20143915	UGUGGAAGCUCGUCAUAUA
PRKDC	5591	NM_006904	31340617	GGAAGAAGCUCAUUUGAUU
PRKDC	5591	NM_006904	31340617	GAGCAUCACUUGCCUUUAA
PRKDC	5591	NM_006904	31340617	GCAGGACCGUGCAAGGUUA
PRKDC	5591	NM_006904	31340617	AGAUAGAGCUGCUAAAUGU
CDC2L2	728642	NM_033529	148763344	GAGUGAAGAUGAAGAACGA
CDC2L2	728642	NM_033529	148763344	GCUUCGACCUCAUGAACAA
CDC2L2	728642	NM_033529	148763344	CAGAGGAAGAAGUGGGUGA
CDC2L2	728642	NM_033529	148763344	CGCUUGGAGCAGUUAGAAA
CDC2L1	984	NM_033487	16332359	CGUCACCGUUAGAGAGAUU
CDC2L1	984	NM_033487	16332359	UGAAACACCUGCACGACAA
CDC2L1	984	NM_033487	16332359	GCUCUAAAGCGGCUGAAGA
CDC2L1	984	NM_033487	16332359	GAAAACAGAUGAAAUUGUG
PKM2	5315	NM_002654	33286417	GUUCGGAGGUUUGAUGAAA
PKM2	5315	NM_002654	33286417	GAUCCGAACUGGGCUCAUC
PKM2	5315	NM_002654	33286417	AUGAUUAAGUCUGGAAUGA
PKM2	5315	NM_002654	33286417	CUACGUGGAUGAUGGGCUU
RPS6KA6	27330	NM_014496	7657525	GAGAGUUACUUGACCGUAU
RPS6KA6	27330	NM_014496	7657525	CGAGGUAAAUGGUCUUAAA
RPS6KA6	27330	NM_014496	7657525	GGUGGAAACUGGGACAAUA
RPS6KA6	27330	NM_014496	7657525	GAACGGGAGGCUAGUGAUA
RPS6KA3	6197	NM_004586	56243494	AUACAAUGCUUACCGGUUA
RPS6KA3	6197	NM_004586	56243494	CUACAUAGCCUGGGAAUAA
RPS6KA3	6197	NM_004586	56243494	CGUAAUCAGUCACCAGUUU
RPS6KA3	6197	NM_004586	56243494	GACAGCAAAUUAUGGAUGA
RPS6KA1	6195	NM_001006665	55743133	GUGGGCACCUGUAUGCUAU
RPS6KA1	6195	NM_001006665	55743133	GAUAAGAGCAAGCGGGAUC
RPS6KA1	6195	NM_001006665	55743133	GAAAGUACGUGACCGCGUC
RPS6KA1	6195	NM_001006665	55743133	GAACACAGUUUCAGAGACA
PRKCSH	5589	NM_001001329	48255890	GGUCAACGAUGGUGUUUGU
PRKCSH	5589	NM_001001329	48255890	GCUACGAGCUCACCACCAA
PRKCSH	5589	NM_001001329	48255890	GAGAAGGGCCGUAAGGAGA
PRKCSH	5589	NM_001001329	48255890	GCGAGUACCUCAUGGAGCU
PIK3R3	8503	NM_003629	40254447	GGAUAUCAAUCGAGUACAA
PIK3R3	8503	NM_003629	40254447	GAAGGGAGGCAAUAAUAAG
PIK3R3	8503	NM_003629	40254447	GGUCCGAGAUGCCUCAACA
PIK3R3	8503	NM_003629	40254447	GAAGAGGACUGCAAUAGAA
PIK3CB	5291	NM_006219	5453893	GGAUUCAGUUGGAGUGAUU
PIK3CB	5291	NM_006219	5453893	GGCGGUGGAUUCACAGAUA
PIK3CB	5291	NM_006219	5453893	GAUUAUGUGUUGCAAGUCA
PIK3CB	5291	NM_006219	5453893	CCAUAGAGGCUGCCAUAAA
PIK3CA	5290	NM_006218	54792081	GCGAAAUUCUCACACUAUU
PIK3CA	5290	NM_006218	54792081	GUGGUAAAGUUCCCAGAUA
PIK3CA	5290	NM_006218	54792081	GCUUAGAGUUGGAGUUUGA
PIK3CA	5290	NM_006218	54792081	GACCCUAGCCUUAGAUAAA
KIAA1804	84451	NM_032435	24308329	UGAGAUGGCUCCUACGAAU
KIAA1804	84451	NM_032435	24308329	UAAGAGAAGUCGUUUAAAG
KIAA1804	84451	NM_032435	24308329	AAACAUAGACCAUCACAUC
KIAA1804	84451	NM_032435	24308329	GGACAUCGAAUCAGUUUAC
MAP3K9	4293	NM_033141	52421789	GGACGGCCGUGUUCGAGUA
MAP3K9	4293	NM_033141	52421789	GACCAUCUUUCACGAAUAU
MAP3K9	4293	NM_033141	52421789	GAAAUUGUCGUGUAUGAGA
MAP3K9	4293	NM_033141	52421789	CAAACUCGCCCUUCCUAUU
MAP3K11	4296	NM_002419	56237030	CAUGGUACCUGGAUUCAGA
MAP3K11	4296	NM_002419	56237030	UGGCGUAGCUGUUAACAAG
MAP3K11	4296	NM_002419	56237030	CUCCAAAGGCAGCGGGUUA
MAP3K11	4296	NM_002419	56237030	GGAGAAACGUCUUCGAGGU
MAP3K10	4294	NM_002446	21735549	GGACCGCGGUGUUCGACUA
MAP3K10	4294	NM_002446	21735549	CAACAUAAUUGCCCUUAGG
MAP3K10	4294	NM_002446	21735549	UAGAGGAGAUCAUCGGUGU
MAP3K10	4294	NM_002446	21735549	UGAACUACCUACACAAUGA
MAK	4117	NM_005906	31652253	CAAGUGAGGUCGAUGAAAU
MAK	4117	NM_005906	31652253	GGACGUACUUAUAAUCCUA
MAK	4117	NM_005906	31652253	UCAAGUUGGUCAGGUAUUA
MAK	4117	NM_005906	31652253	UGACCGAAAUGUUGAAUUG
ICK	22858	NM_014920	27477120	GGGAGCUGAUCGCUAUUAA
ICK	22858	NM_014920	27477120	UACAAGGACUCGCAUUUAU
ICK	22858	NM_014920	27477120	CCUAAUCCAUGGUCUAGUU
ICK	22858	NM_014920	27477120	GCACUUCGAUAUCCUUACU
IKBKG	8517	NM_003639	21361093	AACAGGAGGUGAUCGAUAA
IKBKG	8517	NM_003639	21361093	GAAGCGGCAUGUCGAGGUC
IKBKG	8517	NM_003639	21361093	GAAUGCAGCUGGAAGAUCU
IKBKG	8517	NM_003639	21361093	GGAAGAGCCAACUGUGUGA
FGFR4	2264	NM_022963	47524176	CCUCGAAUAGGCACAGUUA
FGFR4	2264	NM_022963	47524176	AUAACUACCUGCUAGAUGU
FGFR4	2264	NM_022963	47524176	GCACGAGGCUCCAUGAUCG
FGFR4	2264	NM_022963	47524176	GAUUACAGGUGACUCCUUG
PRKR	5610	NM_002759	4506102	GUAAGGGAACUUUGCGAUA
PRKR	5610	NM_002759	4506102	GCGAGAAACUAGACAAAGU
PRKR	5610	NM_002759	4506102	CGACCUAACACAUCUGAAA
PRKR	5610	NM_002759	4506102	CCACAUGAUAGGAGGUUUA
DDR1	780	NM_013994	83977451	GGGACACCCUUUGCUGGUA
DDR1	780	NM_013994	83977451	GAAUGUCGCUUCCGGCGUG
DDR1	780	NM_013994	83977451	GAGCGUCUGUCUGCGGGUA
DDR1	780	NM_013994	83977451	AAGAGGAGCUGACGGUUCA
CDK9	1025	NM_001261	17017983	GGCCAAACGUGGACAACUA
CDK9	1025	NM_001261	17017983	GUAUAUACCUGGUGUUCGA
CDK9	1025	NM_001261	17017983	GGACAUGAAGGCUGCUAAU
CDK9	1025	NM_001261	17017983	UAUAACCGCUGCAAGGGUA
CDK4	1019	NM_000075	16936531	CAAGGUAACCCUGGUGUUU
CDK4	1019	NM_000075	16936531	GAGCUCUGCAGCACUCUUA
CDK4	1019	NM_000075	16936531	CAGCACAGUUCGUGAGGUG
CDK4	1019	NM_000075	16936531	GCACUUACACCCGUGGUUG
CHUK	1147	NM_001278	62241000	GGAGUUAGAGGCUGUGAUA
CHUK	1147	NM_001278	62241000	GCAGAUGACGUAUGGGAUA
CHUK	1147	NM_001278	62241000	GCGUGAAACUGGAAUAAAU
CHUK	1147	NM_001278	62241000	GCAAGUUGUUGGGCUGUAA
CDC2L5	8621	NM_031267	14110389	GAAGAAAGUCGGCCGUAUA
CDC2L5	8621	NM_031267	14110389	GCUGAUAGCUUACGAGGAA
CDC2L5	8621	NM_031267	14110389	GAUAUUCAGUCUUUGGAUA
CDC2L5	8621	NM_031267	14110389	GCGCUAGACUUAUUUGAUU
BCR	613	NM_021574	82546844	GCAGAUGGCUCGUUCGGAA
BCR	613	NM_021574	82546844	GCAAAACGCAGCAGUAUGA
BCR	613	NM_021574	82546844	ACCAAGAACUCUCUGGAAA
BCR	613	NM_021574	82546844	CGAGUGAGCUGGACUUGGA
TFG	10342	NM_001007565	56090138	CUGAUAGAACUUCGAAAUA
TFG	10342	NM_001007565	56090138	GCAAUUCAGUGCAGUAGGA
TFG	10342	NM_001007565	56090138	GUGAAUCGUUUAUUGGAUA
TFG	10342	NM_001007565	56090138	GAGCAAUUAUCCUGCACAA
CRK7	51755	NM_016507	7706548	GUUCAAAGCGUUCGAAUGA
CRK7	51755	NM_016507	7706548	CUACAGAGCGACUUCCUUA
CRK7	51755	NM_016507	7706548	CCGAGAAGCAUCUUGUUAA
CRK7	51755	NM_016507	7706548	UGAAUUGGCAGUGUUAUUA
CLK3	1198	NM_001292	4557478	GAGCGGAGCCCAUCCUUUG
CLK3	1198	NM_001292	4557478	GAACCAGACCCGUACCUGA
CLK3	1198	NM_001292	4557478	AGAGGGAAGUCUCAGGUUG
CLK3	1198	NM_001292	4557478	CUAUGGACCUUCACGUUCU
BLK	640	NM_001715	33469981	AGUCACGAGCGUUCGAAAA
BLK	640	NM_001715	33469981	GUUCAGGACUGGUAAGCGA
BLK	640	NM_001715	33469981	UGGCAUACAUUGAGCGCAU
BLK	640	NM_001715	33469981	GGUCAGGAAACUCGGGUCU
AAK1	22848	NM_014911	29570779	CCUCGGACCUCUCAACAAA
AAK1	22848	NM_014911	29570779	AAUGACAAGUACCUAGUUA
AAK1	22848	NM_014911	29570779	ACAAAAGGCCGGAUAUUUA
AAK1	22848	NM_014911	29570779	GGAAGGUGGAUUUGCUAUU
AKAP9	10142	NM_147166	22538388	GUUCGAAACUGAUAUAGUA
AKAP9	10142	NM_147166	22538388	GAAGUUAACUAUCAAGAGU
AKAP9	10142	NM_147166	22538388	GAACAAGUUUCAUUGAGAU
AKAP9	10142	NM_147166	22538388	GAACACAGCUUCUAUUUAG
YES1	7525	NM_005433	51702529	GCAAAGGGAACAGCAGUUA
YES1	7525	NM_005433	51702529	GAUCUUCGGGCUGCUAAUA
YES1	7525	NM_005433	51702529	GGAAAGUAUUUGAAGCUUC
YES1	7525	NM_005433	51702529	CAGAAGACCUUUCAUUUAA
MAPK14	1432	NM_139013	20986513	GGAAUUCAAUGAUGUGUAU
MAPK14	1432	NM_139013	20986513	UCUCCGAGGUCUAAAGUAU
MAPK14	1432	NM_139013	20986513	GUAAUCUAGCUGUGAAUGA
MAPK14	1432	NM_139013	20986513	GUCCAUCAUUCAUGCGAAA
MAPK12	6300	NM_002969	48255969	GAAGCGUGUUACUUACAAA
MAPK12	6300	NM_002969	48255969	GCGCUAAGGUGGCCAUCAA
MAPK12	6300	NM_002969	48255969	GCAAGACGCUGUUCAAGGG
MAPK12	6300	NM_002969	48255969	GGAGACGCCUCUGUGAAGA
MET	4233	NM_000245	42741654	GAACUGGUGUCCCGGAUAU
MET	4233	NM_000245	42741654	GAACAGCGAGCUAAAUAUA
MET	4233	NM_000245	42741654	GAGCCAGCCUGAAUGAUGA
MET	4233	NM_000245	42741654	GUAAGUGCCCGAAGUGUAA
GSK3A	2931	NM_019884	49574531	UCACAAGCUUUAACUGAGA
GSK3A	2931	NM_019884	49574531	GAAGGUGACCACAGUCGUA
GSK3A	2931	NM_019884	49574531	GAGUUCAAGUUCCCUCAGA
GSK3A	2931	NM_019884	49574531	CUGGACCACUGCAAUAUUG
CDK2	1017	NM_052827	16936529	GAGCUUAACCAUCCUAAUA
CDK2	1017	NM_052827	16936529	GAAACAAGUUGACGGGAGA
CDK2	1017	NM_052827	16936529	GGAGUUACUUCUAUGCCUG
CDK2	1017	NM_052827	16936529	GGGCCUAGCUUUCUGCCAU
CDC2	983	NM_033379	27886643	GGUUAUAUCUCAUCUUUGA
CDC2	983	NM_033379	27886643	UCGGGAAAUUUCUCUAUUA
CDC2	983	NM_033379	27886643	GUAUAAGGGUAGACACAAA
CDC2	983	NM_033379	27886643	CAAACGAAUUUCUGGCAAA
PTK2	5747	NM_005607	27886592	GCGAUUAUAUGUUAGAGAU
PTK2	5747	NM_005607	27886592	GGGCAUCAUUCAGAAGAUA
PTK2	5747	NM_005607	27886592	UAGUACAGCUCUUGCAUAU
PTK2	5747	NM_005607	27886592	GGACAUUAUUGGCCACUGU
FYN	2534	NM_153048	23510363	CGGAUUGGCCCGAUUGAUA
FYN	2534	NM_153048	23510363	GGACUCAUAUGCAAGAUUG
FYN	2534	NM_153048	23510363	GAAGCCCGCUCCUUGACAA
FYN	2534	NM_153048	23510363	GGAGAGACAGGUUACAUUC
EPHA2	1969	NM_004431	32967310	UGAAUGACAUGCCGAUCUA
EPHA2	1969	NM_004431	32967310	GAAGUUCACUACCGAGAUC
EPHA2	1969	NM_004431	32967310	CAAGUUCGCUGACAUCGUC
EPHA2	1969	NM_004431	32967310	UCACACACCCGUAUGGCAA
HSPC121	51495	NM_016395	7705458	GCGCCUAAAUAAACUCCGA
HSPC121	51495	NM_016395	7705458	GUUCUUAGACCUUGUGAAA
HSPC121	51495	NM_016395	7705458	CCUGAAACUCUUACAAACU
HSPC121	51495	NM_016395	7705458	CCGCAUGUCUACUGGGCUC
MGC5352	192111	NM_138575	20070383	CCAUAGAGACCACCGAUAU
MGC5352	192111	NM_138575	20070383	GCACAGAUCUGCUGCGGGA
MGC5352	192111	NM_138575	20070383	GAGGAGGACAGUUACGAAA
MGC5352	192111	NM_138575	20070383	ACGCCAACGUCAUCCGCUA
PTPN12	5782	NM_002835	18375651	GGAAUUAAGUUCAGAUCUA
PTPN12	5782	NM_002835	18375651	GUAAUGGCCUGCCGAGAAU
PTPN12	5782	NM_002835	18375651	GGACACUCUUACUUGAAUU
PTPN12	5782	NM_002835	18375651	CGGGAGGUAUUCACUAUGA
PPP2CA	5515	NM_002715	57222566	CCGGAAUGUAGUAACGAUU
PPP2CA	5515	NM_002715	57222566	ACAUUAACACCUCGUGAAU
PPP2CA	5515	NM_002715	57222566	UCAUGGAACUUGACGAUAC
PPP2CA	5515	NM_002715	57222566	CAGGUAGAGCUUAAACUAA
PPP2CB	5516	NM_004156	57634540	CACGAAAGCCGACAAAUUA
PPP2CB	5516	NM_004156	57634540	UUUAGUAGAUGGACAGAUA
PPP2CB	5516	NM_004156	57634540	CCAGAACGCAUUACAAUAU
PPP2CB	5516	NM_004156	57634540	GAACCAGGCUGCUAUCAUG
PPP2R1A	5518	NM_014225	32455242	AGGCGGAACUUCGACAGUA
PPP2R1A	5518	NM_014225	32455242	AAACUUAACUCCUUGUGCA
PPP2R1A	5518	NM_014225	32455242	GUUCACAGAGCUCCAGAAA
PPP2R1A	5518	NM_014225	32455242	GAGCUUCUGCCUUUCCUUA
PTPRA	5786	NM_080841	18450370	GAGAAUGGCAGACGACAAU
PTPRA	5786	NM_080841	18450370	GCAUUACAAUUUCACCAAA
PTPRA	5786	NM_080841	18450370	GAUUAGAGGAGGAGUUUAA
PTPRA	5786	NM_080841	18450370	CGGCAGAACCAGUUAAAGA
KIAA1622	57718	NM_020958	17402883	CGACAGAAUCCCACUGAGA
KIAA1622	57718	NM_020958	17402883	AUAGAAAGAUUGACAGUCG
KIAA1622	57718	NM_020958	17402883	GCUCAGUGCUGGUCAAGAU
KIAA1622	57718	NM_020958	17402883	GCGAUGGAUUUCAGUCAGA
PIK3R1	5295	NM_181504	32455251	AGUAAAGCAUUGUGUCAUA
PIK3R1	5295	NM_181504	32455251	CCAACAACGGUAUGAAUAA
PIK3R1	5295	NM_181504	32455251	GACGAGAGACCAAUACUUG
PIK3R1	5295	NM_181504	32455251	UAUUGAAGCUGUAGGGAAA
PIK3R2	5296	NM_005027	48976048	GCGCCCAGCUUAAGGUCUA
PIK3R2	5296	NM_005027	48976048	GGAACGCACUUGGUACGUG
PIK3R2	5296	NM_005027	48976048	GGACAAGAGCCGCGAGUAU
PIK3R2	5296	NM_005027	48976048	GGAAAGGCGGGAACAAUAA
YWHAZ	7534	NM_003406	21735623	AGAAAGGGAUUGUCGAUCA
YWHAZ	7534	NM_003406	21735623	GCAGAUGGCUCGAGAAUAC
YWHAZ	7534	NM_003406	21735623	GCCCGUAGGUCAUCUUGGA
YWHAZ	7534	NM_003406	21735623	AAAGACAGCACGCUAAUAA
YWHAE	7531	NM_006761	34304385	GUGAUAAUCUGACACUAUG
YWHAE	7531	NM_006761	34304385	GCUUAGGUCUUGCUCUCAA
YWHAE	7531	NM_006761	34304385	CUUCAGACAUGCAGGGUGA
YWHAE	7531	NM_006761	34304385	UAGCAGGGAUGGAUGUGGA
YWHAQ	10971	NM_006826	21464103	CAACUAAUCCAGAGAGUAA
YWHAQ	10971	NM_006826	21464103	CCAAGAGGCAUUUGAUAUA
YWHAQ	10971	NM_006826	21464103	GCUCUUAACUUUUCUGUAU
YWHAQ	10971	NM_006826	21464103	GCUGAAAACUAAAUCCAUA
GAB1	2549	NM_002039	46370072	CAUCAAAGCUAGACACUAU
GAB1	2549	NM_002039	46370072	GAUGCUGGAUUGACAUUUA
GAB1	2549	NM_002039	46370072	GAGGAGAUGGUUCGUGUUA
GAB1	2549	NM_002039	46370072	UGACCGAUCUCCUGUGGAA
SHC2	25759	XM_375550	51474944	CGAAGGACGUGCUGUUUGA
SHC2	25759	XM_375550	51474944	GGAGCACAAUUACUACAAC
SHC2	25759	XM_375550	51474944	UGACGGAUUACGUGGCCUA
SHC2	25759	XM_375550	51474944	GGGACGAGGAGGACUCUUU
HSPA1L	3305	NM_005527	27436928	CACCAGAGCUCGAUUUGAA
HSPA1L	3305	NM_005527	27436928	CAAGAUGGAUAAGGCUAAA
HSPA1L	3305	NM_005527	27436928	UAAUGAUCCUGUUGUACAA
HSPA1L	3305	NM_005527	27436928	GGUUUGAAGGGCAAGAUUA
HSPA2	3306	NM_021979	13676856	GGACUAAGCUUGCACUCAA
HSPA2	3306	NM_021979	13676856	GCACAGCGCGGUCAUAACG
HSPA2	3306	NM_021979	13676856	AAUGGCAUCCUUAACGUUA
HSPA2	3306	NM_021979	13676856	GCGUACUGGUGCAGGUAUA
HSPCB	3326	NM_007355	20149593	GAAGAAGUCGAUUAGGUUA
HSPCB	3326	NM_007355	20149593	GAGCUGCUGCGCUAUCAUA
HSPCB	3326	NM_007355	20149593	CGACAAGAAUGAUAAGGCA
HSPCB	3326	NM_007355	20149593	UGACAGACCCUUCGAAGUU
HSPCA	3320	NM_005348	40254815	GAAGUAGACUAAUCUCUGG
HSPCA	3320	NM_005348	40254815	GACCAAAUCUUGUUAUUGA
HSPCA	3320	NM_005348	40254815	GUUCAGUACUCUACAAUUC
HSPCA	3320	NM_005348	40254815	ACUAAGUGAUGCUGUGAUA
CCT3	7203	NM_001008800	58761483	GAGCAGGCCUGUUGGAAAU
CCT3	7203	NM_001008800	58761483	GCCCAUGCCUUGACAGAAA
CCT3	7203	NM_001008800	58761483	GCUGCAGACUUAUAAGACA
CCT3	7203	NM_001008800	58761483	GACAGACAAUAAUCGCAUU
CANX	821	NM_001024649	66933004	GGAAGUGGUUGCUGUGUAU
CANX	821	NM_001024649	66933004	UGACAUGACUCCUCCUGUA
CANX	821	NM_001024649	66933004	GAAAGACGAUACCGAUGAU
CANX	821	NM_001024649	66933004	GUACGUACCUGAUCCAGAC
CAV1	857	NM_001753	15451855	CUAAACACCUCAACGAUGA
CAV1	857	NM_001753	15451855	GCAAAUACGUAGACUCGGA
CAV1	857	NM_001753	15451855	GCAGUUGUACCAUGCAUUA
CAV1	857	NM_001753	15451855	GCAUCAACUUGCAGAAAGA
PLEC1	5339	NM_201378	41322911	GCACUCAUCUUGCGUGACA
PLEC1	5339	NM_201378	41322911	UCGCAGGGCUGUUGCUGAA
PLEC1	5339	NM_201378	41322911	GGCAAGACGGUGACCAUUU
PLEC1	5339	NM_201378	41322911	GAAGAGACACAGAUCGACA
TGM2	7052	NM_198951	39777598	GCAACCUUCUCAUCGAGUA
TGM2	7052	NM_198951	39777598	GCAACGAUGACCAGGGUGU
TGM2	7052	NM_198951	39777598	GGUCAAUGCCGACGUGGUA
TGM2	7052	NM_198951	39777598	GAGACGAGCGGGAGGAUAU
DHCR7	1717	NM_001360	4503320	UGACAGAACCGCAUCUCAA
DHCR7	1717	NM_001360	4503320	ACACGUCUCUCCCUGACUU
DHCR7	1717	NM_001360	4503320	GCCCAGCUCUAUACCUUGU
DHCR7	1717	NM_001360	4503320	AACGAAACCUGGUACCUGA
ATP2A2	488	NM_001681	27886536	GAAAGUCAAUGUCGGUUUA
ATP2A2	488	NM_001681	27886536	GGAUCAGAGGUGCUAUUUA
ATP2A2	488	NM_001681	27886536	GAUCAUGUCUGUCAUUCGA
ATP2A2	488	NM_001681	27886536	CCACAAGUCUAAAAUCGUA
ATP1A3	478	NM_152296	49249971	UCAGGGACCUCAUUUGACA
ATP1A3	478	NM_152296	49249971	GUACGAGGCUGCCGAAAGC
ATP1A3	478	NM_152296	49249971	GAAGAGGUCUGCCGGAAAU
ATP1A3	478	NM_152296	49249971	ACAAGAAAGUGGCUGAGAU
TUFM	7284	NM_003321	34147629	AGACUUACGUGCGCGACAA
TUFM	7284	NM_003321	34147629	GAACAAGGCUGACGCUGUC
TUFM	7284	NM_003321	34147629	CGAGAUGGCAACCGGACUA
TUFM	7284	NM_003321	34147629	CAGCUUCCCUUGCGUUUAA
VAPB	9217	NM_004738	40806212	UGUUACAGCCUUUCGAUUA
VAPB	9217	NM_004738	40806212	CCACGUAGGUACUGUGUGA
VAPB	9217	NM_004738	40806212	GCUCUUGGCUCUGGUGGUU
VAPB	9217	NM_004738	40806212	GUAAUUAUUGGGAAGAUUG
CDH1	999	NM_004360	14589887	GGCCUGAAGUGACUCGUAA
CDH1	999	NM_004360	14589887	GAGAACGCAUUGCCACAUA
CDH1	999	NM_004360	14589887	GGGACAACGUUUAUUACUA
CDH1	999	NM_004360	14589887	GACAAUGGUUCUCCAGUUG
CDH3	1001	NM_001793	45269142	UGAAUCAGCUCAAGUCUAA
CDH3	1001	NM_001793	45269142	GUGACAACGUCUUCUACUA
CDH3	1001	NM_001793	45269142	GAAAUCGGCAACUUUAUAA
CDH3	1001	NM_001793	45269142	GAGGGUGUCUUCGCUGUAG
CTNNB1	1499	NM_001904	40254459	GAUCCUAGCUAUCGUUCUU
CTNNB1	1499	NM_001904	40254459	UAAUGAGGACCUAUACUUA
CTNNB1	1499	NM_001904	40254459	GCGUUUGGCUGAACCAUCA
CTNNB1	1499	NM_001904	40254459	GGUACGAGCUGCUAUGUUC
FUS	2521	NM_001010850	58218972	GAUCAAUCCUCCAUGAGUA
FUS	2521	NM_001010850	58218972	GGACAGCAGAGUUACAGUG
FUS	2521	NM_001010850	58218972	GGACAGCAGCAAAGCUAUA
FUS	2521	NM_001010850	58218972	GAGCAGCUAUUCUUCUUAU
LRPPRC	10128	NM_133259	31621304	UAACAUAGAUGCCGCAAUA
LRPPRC	10128	NM_133259	31621304	GAUGAGAGAUGCCGGAAUU
LRPPRC	10128	NM_133259	31621304	GAAAUUAGGUGCUGUGUAU
LRPPRC	10128	NM_133259	31621304	GUACAAGGAUGGACGUUAU
MRPS22	56945	NM_020191	16554602	AGAACGGGACCGAAUGAUA
MRPS22	56945	NM_020191	16554602	GCAGCUAAAGUACGAUUAA
MRPS22	56945	NM_020191	16554602	CUACCUUGCUCUUUCGAGA
MRPS22	56945	NM_020191	16554602	UCAAAGCAUACUCACGAAA
MYH9	4627	NM_002473	51317362	GUAUCAAUGUGACCGAUUU
MYH9	4627	NM_002473	51317362	CAAAGGAGCCCUGGCGUUA
MYH9	4627	NM_002473	51317362	GGAGGAACGCCGAGCAGUA
MYH9	4627	NM_002473	51317362	CGAAGCGGGUGAAAGCAAA
NEFH	4744	NM_021076	32483415	GAAGCCAAGUCACCAGUAA
NEFH	4744	NM_021076	32483415	AAACUGUGAUUGUGGAGGA
NEFH	4744	NM_021076	32483415	GGUGAAGAGUGUCGGAUUG
NEFH	4744	NM_021076	32483415	GAGGAGUGGUUCCGAGUGA
POF1B	79983	NM_024921	193794852	GACUAUUGUGAUUGAGAAA
POF1B	79983	NM_024921	193794852	GUAAGAAUACGGAUCUAUA
POF1B	79983	NM_024921	193794852	CCUCAUAAAGCGUCAGUCA
POF1B	79983	NM_024921	193794852	GCUUAGUAGGAAAUUGUUA
PHB	5245	NM_002634	6031190	GCGACGACCUUACAGAGCG
PHB	5245	NM_002634	6031190	AAACUUGGAUGGACUUGUA
PHB	5245	NM_002634	6031190	GAACUGGGCACAGAUUGAA
PHB	5245	NM_002634	6031190	CUUCAGAUCUCUAAUUAGU
SQSTM1	8878	NM_003900	46251280	GAACAGAUGGAGUCGGAUA
SQSTM1	8878	NM_003900	46251280	GCAUUGAAGUUGAUAUCGA
SQSTM1	8878	NM_003900	46251280	CCACAGGGCUGAAGGAAGC
SQSTM1	8878	NM_003900	46251280	GGACCCAUCUGUCUUCAAA
STAT3	6774	NM_213662	47458819	GAGAUUGACCAGCAGUAUA
STAT3	6774	NM_213662	47458819	CAACAUGUCAUUUGCUGAA
STAT3	6774	NM_213662	47458819	CCAACAAUCCCAAGAAUGU
STAT3	6774	NM_213662	47458819	CAACAGAUUGCCUGCAUUG
SLC25A3	5250	NM_002635	47132592	GGGCAUAUUUAACGGAUUC
SLC25A3	5250	NM_002635	47132592	UGGCGCACAUCACUAUAUU
SLC25A3	5250	NM_002635	47132592	GCAAUUGUUUCUCACCCUG
SLC25A3	5250	NM_002635	47132592	GCCAACACUUUGAGGGAUG
PKP2	5318	NM_001005242	52630431	GCUAAAGGCUGGCACAACU
PKP2	5318	NM_001005242	52630431	GGAGAGCGCACUUGACUGU
PKP2	5318	NM_001005242	52630431	GCACGCGACCUUCUAAACA
PKP2	5318	NM_001005242	52630431	UUGACUCACUGGUCCAUUA
ARHGEF5	7984	NM_001002861	50959183	CCUGGUAGCUCAAGGAUCU
ARHGEF5	7984	NM_001002861	50959183	GAAUCCAUCUCAAAUCUAG
ARHGEF5	7984	NM_001002861	50959183	CGAGAGAACCUUUGAGAAG
ARHGEF5	7984	NM_001002861	50959183	CCACAGAGUCUCCCGCCUA
CBL	867	NM_005188	52426744	AAUCAACUCUGAACGGAAA
CBL	867	NM_005188	52426744	GACAAUCCCUCACAAUAAA
CBL	867	NM_005188	52426744	UAGCCCACCUUAUAUCUUA
CBL	867	NM_005188	52426744	GGAGACACAUUUCGGAUUA
RPS6KA4	8986	NM_001006944	55743137	GAAAUCAUCCGUAGCAAGA
RPS6KA4	8986	NM_001006944	55743137	GCACAAGCUCGGCAUCAUU
RPS6KA4	8986	NM_001006944	55743137	ACGACCAGCUGCACACGUA
RPS6KA4	8986	NM_001006944	55743137	GCUGAGGUGUCUCGACGGA

## Sheet: RNAi daughter plate template
				siRNA daughter plate template
Plate 1
BLANK	BLANK	BLANK	BLANK	BLANK	BLANK	BLANK	BLANK	BLANK	BLANK	BLANK	BLANK
BLANK	Contro-Pool	AP2M1	KIAA1959	CDC37	GRB2	HSPA5	ERBB2	SHC1	ERBB3	GAPD	BLANK
BLANK	Contro-Pool	AP2M1	KIAA1959	CDC37	GRB2	HSPA5	ERBB2	SHC1	ERBB3	GAPD	BLANK
BLANK	Contro-Pool	AP2M1	KIAA1959	CDC37	GRB2	HSPA5	ERBB2	SHC1	ERBB3	GAPD	BLANK
BLANK	Contro-Pool	ARAF1	ERBB4	TTN	PRKDC	CDC2L2	CDC2L1	PKM2	RPS6KA6	#4	BLANK
BLANK	Contro-Pool	ARAF1	ERBB4	TTN	PRKDC	CDC2L2	CDC2L1	PKM2	RPS6KA6	#4	BLANK
BLANK	Contro-Pool	ARAF1	ERBB4	TTN	PRKDC	CDC2L2	CDC2L1	PKM2	RPS6KA6	#4	BLANK
BLANK	BLANK	BLANK	BLANK	BLANK	BLANK	BLANK	BLANK	BLANK	BLANK	BLANK	BLANK
Plate 2
BLANK	BLANK	BLANK	BLANK	BLANK	BLANK	BLANK	BLANK	BLANK	BLANK	BLANK	BLANK
BLANK	Contro-Pool	PRKCSH	PIK3R3	PIK3CB	PIK3CA	KIAA1804	MAP3K9	MAP3K11	MAP3K10	GAPD	BLANK
BLANK	Contro-Pool	PRKCSH	PIK3R3	PIK3CB	PIK3CA	KIAA1804	MAP3K9	MAP3K11	MAP3K10	GAPD	BLANK
BLANK	Contro-Pool	PRKCSH	PIK3R3	PIK3CB	PIK3CA	KIAA1804	MAP3K9	MAP3K11	MAP3K10	GAPD	BLANK
BLANK	Contro-Pool	IKBKG	FGFR4	PRKR	DDR1	CDK9	CDK4	CHUK	CDC2L5	#4	BLANK
BLANK	Contro-Pool	IKBKG	FGFR4	PRKR	DDR1	CDK9	CDK4	CHUK	CDC2L5	#4	BLANK
BLANK	Contro-Pool	IKBKG	FGFR4	PRKR	DDR1	CDK9	CDK4	CHUK	CDC2L5	#4	BLANK
BLANK	BLANK	BLANK	BLANK	BLANK	BLANK	BLANK	BLANK	BLANK	BLANK	BLANK	BLANK
Plate 3
BLANK	BLANK	BLANK	BLANK	BLANK	BLANK	BLANK	BLANK	BLANK	BLANK	BLANK	BLANK
BLANK	Contro-Pool	CRK7	CLK3	BLK	AAK1	AKAP9	YES1	MAPK14	MAPK12	GAPD	BLANK
BLANK	Contro-Pool	CRK7	CLK3	BLK	AAK1	AKAP9	YES1	MAPK14	MAPK12	GAPD	BLANK
BLANK	Contro-Pool	CRK7	CLK3	BLK	AAK1	AKAP9	YES1	MAPK14	MAPK12	GAPD	BLANK
BLANK	Contro-Pool	CDK2	CDC2	PTK2	FYN	EPHA2	HSPC121	MGC5352	PTPN12	#4	BLANK
BLANK	Contro-Pool	CDK2	CDC2	PTK2	FYN	EPHA2	HSPC121	MGC5352	PTPN12	#4	BLANK
BLANK	Contro-Pool	CDK2	CDC2	PTK2	FYN	EPHA2	HSPC121	MGC5352	PTPN12	#4	BLANK
BLANK	BLANK	BLANK	BLANK	BLANK	BLANK	BLANK	BLANK	BLANK	BLANK	BLANK	BLANK
Plate 4
BLANK	BLANK	BLANK	BLANK	BLANK	BLANK	BLANK	BLANK	BLANK	BLANK	BLANK	BLANK
BLANK	Contro-Pool	PPP2R1A	PTPRA	KIAA1622	PIK3R1	PIK3R2	YWHAZ	YWHAE	YWHAQ	GAPD	BLANK
BLANK	Contro-Pool	PPP2R1A	PTPRA	KIAA1622	PIK3R1	PIK3R2	YWHAZ	YWHAE	YWHAQ	GAPD	BLANK
BLANK	Contro-Pool	PPP2R1A	PTPRA	KIAA1622	PIK3R1	PIK3R2	YWHAZ	YWHAE	YWHAQ	GAPD	BLANK
BLANK	Contro-Pool	HSPA1L	HSPA2	HSPCB	HSPCA	CCT3	CANX	CAV1	PLEC1	#4	BLANK
BLANK	Contro-Pool	HSPA1L	HSPA2	HSPCB	HSPCA	CCT3	CANX	CAV1	PLEC1	#4	BLANK
BLANK	Contro-Pool	HSPA1L	HSPA2	HSPCB	HSPCA	CCT3	CANX	CAV1	PLEC1	#4	BLANK
BLANK	BLANK	BLANK	BLANK	BLANK	BLANK	BLANK	BLANK	BLANK	BLANK	BLANK	BLANK
Plate 5
BLANK	BLANK	BLANK	BLANK	BLANK	BLANK	BLANK	BLANK	BLANK	BLANK	BLANK	BLANK
BLANK	Contro-Pool	ATP2A2	ATP1A3	TUFM	VAPB	CDH1	CDH3	CTNNB1	FUS	GAPD	BLANK
BLANK	Contro-Pool	ATP2A2	ATP1A3	TUFM	VAPB	CDH1	CDH3	CTNNB1	FUS	GAPD	BLANK
BLANK	Contro-Pool	ATP2A2	ATP1A3	TUFM	VAPB	CDH1	CDH3	CTNNB1	FUS	GAPD	BLANK
BLANK	Contro-Pool	MYH9	NEFH	POF1B	PHB	SQSTM1	STAT3	SLC25A3	PKP2	#4	BLANK
BLANK	Contro-Pool	MYH9	NEFH	POF1B	PHB	SQSTM1	STAT3	SLC25A3	PKP2	#4	BLANK
BLANK	Contro-Pool	MYH9	NEFH	POF1B	PHB	SQSTM1	STAT3	SLC25A3	PKP2	#4	BLANK
BLANK	BLANK	BLANK	BLANK	BLANK	BLANK	BLANK	BLANK	BLANK	BLANK	BLANK	BLANK
Plate 6
BLANK	BLANK	BLANK	BLANK	BLANK	BLANK	BLANK	BLANK	BLANK	BLANK	BLANK	BLANK
BLANK	Contro-Pool	MIG-6	RAF1	RPS6KA1	ICK	TFG	GSK3A	PPP2CB	SHC2	GAPD	BLANK
BLANK	Contro-Pool	MIG-6	RAF1	RPS6KA1	ICK	TFG	GSK3A	PPP2CB	SHC2	GAPD	BLANK
BLANK	Contro-Pool	MIG-6	RAF1	RPS6KA1	ICK	TFG	GSK3A	PPP2CB	SHC2	GAPD	BLANK
BLANK	Contro-Pool	EGFR	RPS6KA3	MAK	BCR	MET	PPP2CA	GAB1	TGM2	#4	BLANK
BLANK	Contro-Pool	EGFR	RPS6KA3	MAK	BCR	MET	PPP2CA	GAB1	TGM2	#4	BLANK
BLANK	Contro-Pool	EGFR	RPS6KA3	MAK	BCR	MET	PPP2CA	GAB1	TGM2	#4	BLANK
BLANK	BLANK	BLANK	BLANK	BLANK	BLANK	BLANK	BLANK	BLANK	BLANK	BLANK	BLANK
Plate 7
BLANK	BLANK	BLANK	BLANK	BLANK	BLANK	BLANK	BLANK	BLANK	BLANK	BLANK	BLANK
BLANK	Contro-Pool	RPS6KA4	DHCR7	MRPS22	CBL	LRPPRC	ARHGEF5	EGFR-Positive	BLANK	GAPD	BLANK
BLANK	Contro-Pool	RPS6KA4	DHCR7	MRPS22	CBL	LRPPRC	ARHGEF5	EGFR-Positive	BLANK	GAPD	BLANK
BLANK	Contro-Pool	RPS6KA4	DHCR7	MRPS22	CBL	LRPPRC	ARHGEF5	EGFR-Positive	BLANK	GAPD	BLANK
BLANK	BLANK	BLANK	BLANK	BLANK	BLANK	BLANK	BLANK	BLANK	BLANK	BLANK	BLANK
BLANK	BLANK	BLANK	BLANK	BLANK	BLANK	BLANK	BLANK	BLANK	BLANK	BLANK	BLANK
BLANK	BLANK	BLANK	BLANK	BLANK	BLANK	BLANK	BLANK	BLANK	BLANK	BLANK	BLANK
BLANK	BLANK	BLANK	BLANK	BLANK	BLANK	BLANK	BLANK	BLANK	BLANK	BLANK	BLANK

## Sheet: PC9 vs PC9GR
	PC9_Viability					PC9GR_Viability
Protein	Viability %	SD	p value		Protein	Viability %	SD	p value
Control P	100	2.30026	1.41325e-22		Control P	100	2.19103	2.28335e-28
AP2M1	61.0802	3.72524	0.0713575		AP2M1	48.1342	2.16375	0.0367144
UBS3B	87.1363	4.09321	0.527571		UBS3B	70.9184	4.64802	0.460988
CDC37	58.0828	0.520376	0.00887272		CDC37	65.4949	4.10972	0.195979
GRB2	16.5945	0.182796	0.0012121		GRB2	27.459	0.26586	0.00253686
GPR78	18.2853	1.07019	0.00727725		GPR78	17.6393	1.92078	0.0151677
ERBB2	96.9155	0.944368	0.0341594		ERBB2	91.3936	2.24475	0.0601165
SHC1	40.8784	1.75176	0.0180799		SHC1	21.55	0.0796757	0.000675649
ERBB3	49.1502	5.22441	0.0663218		ERBB3	45.3197	1.51071	0.023188
GAPD	96.1132	10.2627	5.04959e-06		GAPD	85.5151	18.4763	0.0059987
ARAF	26.4429	4.79284	0.0371314		ARAF	21.4738	3.5694	0.0302024
ERBB4	53.9856	1.3989	0.0206417		ERBB4	54.9585	0.107553	0.00246063
TITIN	69.5617	1.22197	0.0368258		TITIN	62.5568	0.309076	0.0115184
PRKDC	70.7494	0.219304	0.00718834		PRKDC	66.9096	0.141434	0.00824115
CD11A	14.929	0.110849	0.000717428		CD11A	6.46835	0.350308	0.00231336
CD11B	23.1268	1.60575	0.0117799		CD11B	10.6032	0.051779	0.00036402
KPYM	88.9361	1.52795	0.15151		KPYM	71.7671	0.695821	0.108176
KS6A6	93.6365	1.3084	0.0641237		KS6A6	85.7854	6.2349	0.239696
GLU2B	45.5638	0.399296	0.00461843		GLU2B	38.9288	0.0949163	0.00119665
P55G	50.4742	0.189029	0.00250212		P55G	42.7187	0.791579	0.0111636
PK3CB	97.9467	1.62472	0.0541888		PK3CB	80.6784	4.66237	0.317915
PK3CA	3.72642	0.221235	0.00123323		PK3CA	4.99221	0.398283	0.00257442
M3KL4	89.5288	5.62048	0.424688		M3KL4	85.4826	0.741877	0.0307619
M3K9	105.616	2.66928	0.0567059		M3K9	89.4032	2.57787	0.0781806
M3K11	83.759	0.858567	0.444493		M3K11	64.6543	3.48198	0.153978
M3K10	83.5093	7.83562	0.889323		M3K10	79.7874	2.78732	0.232579
NEMO	80.0794	3.67001	0.339056		NEMO	79.3946	2.4406	0.221432
FGFR4	82.9393	3.00022	0.599648		FGFR4	59.6573	5.30704	0.15629
E2AK2	98.5521	3.52773	0.111708		E2AK2	97.7712	0.754678	0.0146809
DDR1	84.3103	1.08387	0.859363		DDR1	71.3557	1.90839	0.248541
CDK9	41.0503	3.71513	0.0384592		CDK9	33.6982	3.1859	0.0349984
CDK4	89.8179	5.19767	0.384004		CDK4	78.3364	4.87886	0.477591
IKKA	85.8241	4.39209	0.74039		IKKA	85.9919	0.952855	0.0377235
CDK13	94.5997	1.23722	0.0549122		CDK13	101.671	4.17645	0.069264
CDK12	60.2459	5.18782	0.0956305		CDK12	55.7284	0.217305	0.00517391
CLK3	81.1502	1.58441	0.206486		CLK3	45.2797	0.0998248	0.00153081
BLK	90.5	0.86588	0.0645521		BLK	82.2138	1.61485	0.0951981
AAK1	75.1879	1.09668	0.0529926		AAK1	62.394	4.36028	0.157085
AKAP9	111.962	11.2319	0.179115		AKAP9	102.641	3.87749	0.062127
YES	65.0415	0.29053	0.00672702		YES	64.6311	6.87916	0.288129
MK14	98.9405	4.21192	0.12933		MK14	98.3569	1.24707	0.0236538
MK12	36.5019	1.3591	0.0127495		MK12	52.5155	5.81904	0.117088
CDK2	66.8696	10.587	0.255862		CDK2	65.541	0.145077	0.00718131
CDK1	62.3196	0.892299	0.018119		CDK1	46.8201	0.992566	0.0160605
FAK1	60.058	8.46766	0.153046		FAK1	64.5393	1.36767	0.0607997
FYN	88.4466	0.15242	0.0173038		FYN	79.796	4.92382	0.377804
EPHA2	84.2715	1.23748	0.849439		EPHA2	81.45	1.98189	0.129106
HACD3	82.7242	3.2629	0.585455		HACD3	67.0448	1.01215	0.0598533
PTN12	76.6403	2.6124	0.147275		PTN12	79.5288	2.24013	0.199272
2AAA	104.232	0.799447	0.0182174		2AAA	73.3743	3.14838	0.672026
PTPRA	78.4694	1.27456	0.0947144		PTPRA	90.9943	0.751892	0.0206821
PPP4R4	84.4372	3.40834	0.988059		PPP4R4	77.2793	1.75232	0.278942
P85A	77.3096	1.61108	0.100272		P85A	57.3148	6.58799	0.167269
P85B	14.8862	0.331915	0.00214687		P85B	5.46937	0.543235	0.00353558
1433Z	55.1656	2.51074	0.0385053		1433Z	25.5656	0.471753	0.00432777
1433E	109.85	2.34478	0.0415507		1433E	108.443	3.39245	0.0450944
1433T	82.0029	0.0659693	0.0119755		1433T	95.5084	3.4492	0.074049
HS71L	99.5088	4.80132	0.141461		HS71L	96.5793	3.57114	0.0729357
HSP72	89.362	2.51206	0.222252		HSP72	90.5335	3.15407	0.0887253
HS90B	86.4093	0.141393	0.0330021		HS90B	77.2964	2.93105	0.421186
HS90A	106.27	8.79914	0.177084		HS90A	100.293	0.0419056	0.000735202
CALX	56.4641	1.48778	0.0238923		CALX	61.6426	5.47038	0.184221
CAV1	93.0934	1.56818	0.0815315		CAV1	94.2626	3.8956	0.0887641
PLEC	76.4571	9.13485	0.43144		PLEC	70.1312	0.575527	0.0573728
AT2A2	48.5047	2.03946	0.0255043		AT2A2	57.5309	0.197075	0.00518673
AT1A3	78.9437	1.32961	0.107044		AT1A3	76.4357	3.47631	0.597461
EFTU	71.8006	0.891674	0.0316251		EFTU	58.8152	0.653589	0.0185932
VAPB	106.027	0.860353	0.017972		VAPB	84.2113	1.78432	0.0833933
CADH1	75.6095	9.57281	0.414883		CADH1	56.678	2.62663	0.0656138
CADH3	82.2517	3.31918	0.51617		CADH3	69.0824	3.39316	0.259672
CTNB1	67.2651	12.8216	0.308558		CTNB1	63.918	5.30204	0.214241
FUS	114.277	8.32885	0.124239		FUS	79.9498	7.87286	0.514731
MYH9	70.447	5.18621	0.162701		MYH9	54.111	0.824321	0.0180755
NFH	62.6351	2.12284	0.0436719		NFH	24.9229	0.741118	0.00671084
POF1B	65.0684	4.32693	0.0995112		POF1B	21.2241	0.23472	0.00197827
PHB	61.6955	8.25484	0.159643		PHB	54.9269	0.748475	0.0170923
SQSTM	79.5053	2.82787	0.243202		SQSTM	88.691	7.14791	0.21975
STAT3	51.2596	3.16313	0.0427948		STAT3	55.2846	1.09145	0.0253778
MPCP	78.0358	1.68582	0.116404		MPCP	79.718	1.10038	0.0966952
PKP2	83.6919	4.22092	0.835164		PKP2	65.7696	1.17062	0.0592703
ERRFI	67.7375	8.80405	0.226601		ERRFI	57.6579	2.58235	0.0682115
RAF1	99.2069	3.71399	0.112363		RAF1	90.9605	4.37848	0.119313
KS6A1	57.2409	6.74248	0.110301		KS6A1	63.5957	6.03908	0.23498
ICK	67.5005	4.07394	0.106974		ICK	57.0553	2.57358	0.0656681
TFG	99.6714	1.84718	0.0546107		TFG	75.5902	0.163589	0.0766947
GSK3A	93.415	0.361992	0.0182376		GSK3A	98.473	3.39535	0.0639017
PP2AB	119.522	5.42427	0.0694103		PP2AB	93.0914	0.182403	0.00444873
SHC2	71.8119	1.44873	0.051359		SHC2	78.8671	2.79233	0.277885
EGFR	33.0874	0.97882	0.00857276		EGFR	49.788	3.40798	0.0495193
KS6A3	34.9712	4.3625	0.0396129		KS6A3	31.7437	2.39099	0.0250814
MAK	62.2572	4.5328	0.0911805		MAK	54.3216	0.600906	0.0133148
BCR	79.7279	5.64151	0.444416		BCR	83.956	1.94301	0.0931638
MET	103.76	2.62834	0.0611872		MET	84.4012	1.45326	0.0667383
PP2AA	94.5167	4.87058	0.210484		PP2AA	91.5676	2.7962	0.0740013
GAB1	89.5651	7.96659	0.532679		GAB1	85.2871	2.83949	0.118602
TGM2	104.496	1.05681	0.023759		TGM2	96.9466	2.25188	0.0453565
KS6A4	85.1337	7.65573	0.92377		KS6A4	54.8029	1.37969	0.0312921
DHCR7	52.5018	1.10698	0.0155788		DHCR7	56.896	1.53116	0.0388084
RT22	97.4316	0.239913	0.00833971		RT22	88.2531	3.93264	0.128231
CBL	104.79	5.2179	0.114417		CBL	95.2578	1.17446	0.0256222
LPPRC	89.5921	1.50483	0.130706		LPPRC	80.9542	5.08958	0.329567
ARHG5	21.3647	1.08176	0.00771478		ARHG5	32.2737	0.775021	0.00823547

## Sheet: HCC827 vs HCC827ER
	HCC827_Viability					HCC827ER_Viability
Protein	Viability %	SD	p value		Protein	Viability %	SD	p value
Control P	100	3.96104	2.38718e-29		Control P	100	12.5632	2.51596e-08
AP2M1	57.0679	3.68679	0.00898543		AP2M1	33.0045	4.22697	0.00211924
UBS3B	61.2336	6.29589	0.0378942		UBS3B	98.3744	7.78075	0.109387
CDC37	73.4702	6.82356	0.27286		CDC37	76.8637	3.3892	0.0435364
GRB2	32.7606	2.86944	0.00126088		GRB2	76.3152	2.23687	0.0175583
GPR78	18.4818	1.61088	0.00023322		GPR78	9.43051	1.47614	0.000124081
ERBB2	82.9347	11.9394	0.656704		ERBB2	91.4436	11.2565	0.485749
SHC1	35.3709	1.74357	0.000522999		SHC1	72.155	2.18587	0.00828614
ERBB3	69.9423	2.19994	0.0176655		ERBB3	69.7072	7.23712	0.0603723
GAPD	85.9888	3.42092	2.30639e-08		GAPD	57.9155	9.54376	1.75958e-11
ARAF	27.4935	4.37821	0.00236571		ARAF	20.3575	3.94872	0.0012065
ERBB4	46.9197	9.14723	0.0254761		ERBB4	76.181	3.36535	0.0374814
TITIN	67.2921	1.36919	0.00425539		TITIN	73.4097	8.26406	0.119659
PRKDC	57.2898	1.72142	0.00201961		PRKDC	87.6757	4.64968	0.582748
CD11A	16.2422	0.406324	1.38087e-05		CD11A	11.0037	1.22285	8.87703e-05
CD11B	21.7187	5.84111	0.00340414		CD11B	20.3739	2.8019	0.00060831
KPYM	80.8325	3.81312	0.575181		KPYM	65.1007	6.9254	0.0349209
KS6A6	100.439	0.936594	0.000658169		KS6A6	96.8092	2.64212	0.0191078
GLU2B	30.7167	2.26434	0.000721177		GLU2B	47.2557	3.98269	0.00351588
P55G	43.9345	2.38094	0.00150135		P55G	70.5012	8.74121	0.0923756
PK3CB	82.8448	3.82411	0.256322		PK3CB	106.479	1.65009	0.00214298
PK3CA	16.9012	1.71496	0.000251118		PK3CA	6.10979	2.71922	0.000386599
M3KL4	83.164	3.28969	0.183939		M3KL4	114.166	11.6557	0.0523859
M3K9	87.29	4.53115	0.094009		M3K9	105.239	5.35828	0.0247266
M3K11	86.0245	2.72425	0.0516027		M3K11	85.8182	4.31077	0.967511
M3K10	62.723	3.84099	0.0172839		M3K10	71.5376	5.52408	0.0457455
NEMO	79.2017	1.77447	0.883575		NEMO	83.5493	4.17244	0.426758
FGFR4	42.3193	0.893319	0.000193703		FGFR4	69.695	1.72415	0.00373718
E2AK2	97.627	2.85598	0.00805986		E2AK2	103.823	18.6993	0.23935
DDR1	64.1724	2.68259	0.0102246		DDR1	77.1743	8.41249	0.213124
CDK9	15.1081	0.570841	2.63005e-05		CDK9	30.8066	1.80013	0.000355254
CDK4	72.0294	1.20136	0.00880672		CDK4	69.3254	6.65558	0.0495887
IKKA	87.5236	1.36763	0.00925161		IKKA	101.643	12.1037	0.153542
CDK13	55.267	4.70249	0.0124499		CDK13	100.903	18.2072	0.29043
CDK12	62.8005	1.86969	0.00421662		CDK12	90.2008	7.22015	0.413568
CLK3	88.4567	1.85468	0.0136086		CLK3	77.1132	5.50871	0.10916
BLK	83.6816	12.0764	0.599481		BLK	86.9706	10.0461	0.874459
AAK1	31.5832	2.4203	0.000853918		AAK1	94.7063	11.7469	0.325048
AKAP9	101.358	2.74392	0.00515142		AKAP9	84.8955	22.825	0.944435
YES	41.7699	2.04017	0.000979849		YES	63.3132	7.6475	0.0360546
MK14	99.391	2.84583	0.00666852		MK14	103.933	2.40891	0.0059171
MK12	28.594	0.726279	6.81864e-05		MK12	67.0082	7.56532	0.0493598
CDK2	77.8553	3.47663	0.528858		CDK2	88.9078	5.21645	0.427352
CDK1	37.1597	0.610102	6.9626e-05		CDK1	39.6388	7.75001	0.00921303
FAK1	67.7548	1.5398	0.00580554		FAK1	64.9432	3.36731	0.00847031
FYN	86.3988	3.1983	0.0626307		FYN	91.6907	0.644617	0.00415167
EPHA2	80.5817	0.779581	0.114954		EPHA2	96.5122	1.76869	0.00918824
HACD3	61.3612	2.34147	0.00558678		HACD3	103.182	2.04367	0.00464668
PTN12	82.7614	1.03004	0.0294254		PTN12	96.5949	10.3655	0.216756
2AAA	99.6987	1.64427	0.00217396		2AAA	75.4048	12.8643	0.29208
PTPRA	68.649	12.8316	0.284751		PTPRA	98.1074	15.1409	0.298324
PPP4R4	106.285	2.89684	0.00383961		PPP4R4	91.2206	11.5127	0.509709
P85A	100.917	4.0423	0.0115304		P85A	101.437	5.86085	0.0444752
P85B	19.8457	0.735428	5.08762e-05		P85B	3.99335	0.821743	3.35231e-05
1433Z	78.5403	1.79729	0.507136		1433Z	46.7289	11.5736	0.0278432
1433E	113.036	2.25458	0.00149178		1433E	103.681	5.35386	0.0290182
1433T	77.6977	3.22156	0.463134		1433T	92.7552	7.63613	0.261817
HS71L	108.43	3.47391	0.0047302		HS71L	102.621	8.95834	0.0841097
HSP72	64.9046	7.62011	0.0813548		HSP72	97.3489	10.6831	0.205393
HS90B	8.44832	3.04622	0.000614362		HS90B	86.7897	2.47609	0.609698
HS90A	95.6641	0.841866	0.000888802		HS90A	93.4478	22.797	0.625619
CALX	57.2711	1.64441	0.00184034		CALX	74.4959	5.78763	0.0757872
CAV1	75.2245	0.903082	0.0154426		CAV1	91.9104	10.0759	0.412178
PLEC	89.5519	8.92571	0.186875		PLEC	73.1245	11.4469	0.192204
AT2A2	55.5098	1.29221	0.000976121		AT2A2	77.6567	27.1569	0.650327
AT1A3	58.0956	5.82768	0.0241081		AT1A3	74.3277	17.8054	0.37614
EFTU	81.111	4.32963	0.558503		EFTU	88.104	8.78682	0.710321
VAPB	84.0303	2.83651	0.104546		VAPB	85.4832	32.9772	0.983311
CADH1	67.9126	7.96116	0.130203		CADH1	80.0841	6.90333	0.27996
CADH3	86.1905	4.46232	0.118007		CADH3	88.1552	10.5675	0.750555
CTNB1	24.9298	4.31923	0.00209153		CTNB1	64.1545	16.0566	0.143259
FUS	77.0132	2.32274	0.220725		FUS	98.3544	10.1265	0.167549
MYH9	54.0683	0.220336	2.52744e-05		MYH9	100.398	8.03523	0.0892941
NFH	61.1551	2.42783	0.00586889		NFH	70.361	5.19416	0.0351448
POF1B	81.0372	7.41724	0.734812		POF1B	88.7221	1.87774	0.123646
PHB	56.9178	5.99796	0.0229691		PHB	64.5555	7.42315	0.0379217
SQSTM	100.916	3.03625	0.00655534		SQSTM	111.454	11.6644	0.0631098
STAT3	50.7544	4.23784	0.00723081		STAT3	31.2948	6.28224	0.00437784
MPCP	102.016	1.75739	0.00200167		MPCP	100.578	13.1632	0.193794
PKP2	43.4412	1.80936	0.000844225		PKP2	76.8126	13.9044	0.373727
ERRFI	88.1966	2.55247	0.0267696		ERRFI	81.7784	26.4172	0.810878
RAF1	71.9901	7.01183	0.209821		RAF1	113.39	13.318	0.0702575
KS6A1	51.1623	1.80706	0.00136505		KS6A1	120.908	4.80332	0.00622809
ICK	48.9319	2.92642	0.00306672		ICK	72.896	9.09574	0.131101
TFG	56.6874	2.14431	0.00296534		TFG	98.6554	14.8642	0.276422
GSK3A	93.1317	6.2845	0.0630275		GSK3A	114.154	6.29948	0.0162062
PP2AB	83.4291	3.74264	0.201199		PP2AB	96.9704	19.599	0.432216
SHC2	81.5042	3.09605	0.35517		SHC2	61.3913	9.93423	0.0505168
EGFR	33.0941	4.13728	0.00265363		EGFR	100.65	4.93136	0.0354443
KS6A3	55.6427	8.80296	0.0429423		KS6A3	63.1096	19.468	0.179409
MAK	59.88	1.48831	0.00193782		MAK	67.8275	7.27771	0.0498655
BCR	97.9876	0.120905	1.40598e-05		BCR	129.502	8.46975	0.0123638
MET	78.2758	11.7423	0.886455		MET	112.78	9.57122	0.039849
PP2AA	63.0012	1.81881	0.00408949		PP2AA	110.062	2.27349	0.00294614
GAB1	81.1428	2.33268	0.318985		GAB1	77.0799	5.9912	0.124737
TGM2	88.7381	2.03899	0.0154314		TGM2	119.038	7.99561	0.0188949
KS6A4	48.8461	1.80356	0.00116161		KS6A4	77.0778	14.4883	0.400752
DHCR7	49.6823	5.78577	0.0124237		DHCR7	37.4697	1.8907	0.000506959
RT22	102.718	1.45356	0.00128961		RT22	106.387	1.68306	0.00224916
CBL	89.5717	4.44356	0.0578269		CBL	112.619	6.04019	0.016651
LPPRC	67.5914	3.19089	0.0235948		LPPRC	95.333	6.70957	0.136014
ARHG5	45.3559	4.11684	0.00484712		ARHG5	37.7957	5.58752	0.00446113

## Sheet: HCC4006 vs HCC4006ER
	HCC4006_Viability					HCC4006ER_Viability
Protein	Viability %	SD	p value		Protein	Viability %	SD	p value
Control P	100	4.48093	7.96504e-33		Control P	100	2.25805	2.63474e-22
AP2M1	44.078	11.5641	0.0562805		AP2M1	89.2551	2.30196	0.134111
UBS3B	64.5001	3.88923	0.100996		UBS3B	85.2755	2.25318	0.0308571
CDC37	78.9384	3.38726	0.0559132		CDC37	120.714	1.5875	0.00105429
GRB2	22.9728	1.6593	0.000397332		GRB2	89.7096	2.20165	0.158593
GPR78	22.7902	1.48784	0.000317085		GPR78	68.2188	1.13959	0.000732921
ERBB2	96.3882	6.21046	0.0193966		ERBB2	105.476	1.92099	0.00723553
SHC1	14.5548	5.32318	0.00294953		SHC1	72.8333	0.511738	0.000225418
ERBB3	70.086	1.45216	0.381673		ERBB3	85.0944	2.99641	0.0503669
GAPD	66.9228	7.89232	0.0274721		GAPD	98.052	3.14944	1.02646e-07
ARAF	30.8589	0.860346	0.000152947		ARAF	55.8952	1.70628	0.000723152
ERBB4	12.5485	10.2371	0.0100639		ERBB4	70.9112	0.282924	5.7198e-05
TITIN	63.8755	8.0116	0.262503		TITIN	71.9359	1.27976	0.0012874
PRKDC	49.644	4.35237	0.0135405		PRKDC	88.4282	1.71206	0.053977
CD11A	19.3208	1.86251	0.000432363		CD11A	55.679	1.20628	0.000357393
CD11B	5.15837	1.3853	0.000147442		CD11B	88.121	1.8142	0.0525407
KPYM	75.243	3.08752	0.141294		KPYM	85.8481	1.26869	0.0118793
KS6A6	97.1551	1.85075	0.00166725		KS6A6	96.5941	0.9672	0.0181736
GLU2B	29.7358	1.70317	0.00056687		GLU2B	65.9847	0.796225	0.000300248
P55G	41.4845	0.419877	6.73635e-05		P55G	57.3371	3.01758	0.00244467
PK3CB	26.1366	13.3824	0.028379		PK3CB	81.5338	2.15899	0.0126555
PK3CA	27.769	0.486385	4.21544e-05		PK3CA	56.8271	0.749364	0.000146989
M3KL4	82.5087	1.14039	0.00326758		M3KL4	88.783	1.42109	0.0452352
M3K9	41.4394	15.109	0.0770522		M3K9	101.51	2.91314	0.0331851
M3K11	84.5129	1.85329	0.00622882		M3K11	97.9378	1.86626	0.0372022
M3K10	60.7929	2.3782	0.0175557		M3K10	86.1626	2.68297	0.0547357
NEMO	77.1989	3.06608	0.073158		NEMO	94.2675	2.70739	0.377353
FGFR4	38.3592	2.10514	0.00138202		FGFR4	64.0835	2.99201	0.00367286
E2AK2	95.3653	2.28795	0.00293081		E2AK2	101.723	2.9769	0.0330726
DDR1	61.5862	1.75998	0.0114065		DDR1	81.2272	3.74979	0.0349104
CDK9	17.2172	1.16795	0.000157049		CDK9	54.8124	3.55648	0.00295391
CDK4	66.888	6.96907	0.412529		CDK4	102.327	2.06048	0.0143645
IKKA	88.4481	3.84112	0.0158069		IKKA	93.7138	1.48215	0.294336
CDK13	16.8365	5.21472	0.0030734		CDK13	94.2148	0.685167	0.0497731
CDK12	61.9362	5.26039	0.0959849		CDK12	88.4455	0.978589	0.0187933
CLK3	91.5509	7.82321	0.0451415		CLK3	98.3944	2.02461	0.0372502
BLK	40.6503	11.5238	0.0447971		BLK	99.1436	1.08532	0.00880128
AAK1	3.80618	0.76644	4.33415e-05		AAK1	69.9286	1.1565	0.000873289
AKAP9	102.82	4.14827	0.00562416		AKAP9	104.057	3.46199	0.0286742
YES	40.9444	3.39801	0.00422836		YES	77.6684	2.7548	0.0112922
MK14	103.102	2.75475	0.00244843		MK14	94.9459	2.52931	0.237052
MK12	27.8548	1.61747	0.000467739		MK12	73.4739	2.90018	0.00764949
CDK2	69.8682	6.46079	0.786887		CDK2	77.3606	2.53484	0.00920543
CDK1	36.4992	0.958609	0.000256957		CDK1	67.0434	2.60981	0.00348282
FAK1	70.71	6.86104	0.944958		FAK1	78.4159	0.824474	0.00113895
FYN	79.3619	7.80244	0.205214		FYN	102.482	1.89946	0.0118765
EPHA2	77.8927	5.94441	0.183116		EPHA2	86.48	0.523317	0.00250232
HACD3	57.6744	5.82917	0.0581152		HACD3	96.8804	1.0744	0.0195432
PTN12	81.7958	3.7733	0.0385174		PTN12	89.8687	0.398631	0.00751546
2AAA	77.5983	10.7961	0.401854		2AAA	124.309	4.25843	0.00592445
PTPRA	71.1969	1.67466	0.870859		PTPRA	96.085	0.360402	0.00336777
PPP4R4	95.9389	3.07158	0.00502597		PPP4R4	98.2004	2.93646	0.0784253
P85A	96.2187	6.65709	0.0224807		P85A	85.3551	1.8328	0.0211884
P85B	18.1995	0.665478	5.29084e-05		P85B	71.4427	2.34127	0.00409212
1433Z	81.3711	1.27447	0.00501407		1433Z	91.175	3.01196	0.52331
1433E	106.289	3.21599	0.00275991		1433E	110.796	3.68561	0.0132697
1433T	80.5338	4.94956	0.07958		1433T	98.4098	2.31393	0.0476185
HS71L	101.398	3.66502	0.00481651		HS71L	95.3123	3.54932	0.304679
HSP72	67.2872	0.922858	0.0197838		HSP72	74.5941	0.139622	2.02472e-05
HS90B	3.21736	0.547078	2.17012e-05		HS90B	72.6427	1.75296	0.00258536
HS90A	88.2746	0.338986	0.000128615		HS90A	97.0196	2.27661	0.0754182
CALX	47.3774	1.8187	0.00196684		CALX	86.9086	1.50651	0.0232853
CAV1	64.6596	2.1099	0.0347902		CAV1	98.2569	1.67908	0.0272813
PLEC	35.9696	10.6429	0.0293873		PLEC	125.447	2.87777	0.00253477
AT2A2	53.3659	5.07554	0.0264664		AT2A2	94.852	3.07456	0.317616
AT1A3	56.0964	2.40092	0.00851879		AT1A3	90.9569	2.17862	0.342648
EFTU	72.2208	2.55043	0.500104		EFTU	88.6911	3.62717	0.209893
VAPB	74.425	1.46162	0.0562496		VAPB	93.9666	3.19365	0.51197
CADH1	55.0499	3.14519	0.0126851		CADH1	71.864	1.48825	0.0017278
CADH3	78.4662	7.71848	0.236639		CADH3	89.0839	2.67183	0.156586
CTNB1	7.32344	1.38566	0.000157715		CTNB1	72.0946	1.25774	0.00126294
FUS	71.7122	0.486419	0.132268		FUS	89.5217	2.18694	0.141685
MYH9	43.7108	3.05379	0.00414258		MYH9	75.4713	2.40553	0.0065796
NFH	53.0393	4.88228	0.0237085		NFH	79.2421	1.91308	0.00686035
POF1B	74.4873	3.31739	0.211859		POF1B	108.109	2.5328	0.00867271
PHB	58.4557	2.5851	0.0138215		PHB	97.3432	4.1238	0.179401
SQSTM	87.5431	2.24805	0.00611292		SQSTM	102.972	1.61598	0.00785692
STAT3	46.2099	3.17921	0.00542939		STAT3	72.0534	2.7156	0.00582369
MPCP	87.3602	7.22957	0.0594805		MPCP	95.7596	1.57746	0.0703022
PKP2	42.2503	1.28082	0.000660071		PKP2	75.92	1.05675	0.00134996
ERRFI	99.9838	3.4728	0.00475754		ERRFI	103.438	1.23145	0.00420497
RAF1	73.8744	5.7815	0.482414		RAF1	90.2673	2.19579	0.219105
KS6A1	40.6263	2.57928	0.00239212		KS6A1	91.2929	2.49092	0.486953
ICK	48.8396	1.01312	0.000694787		ICK	72.0406	1.28592	0.00131311
TFG	56.4621	3.38689	0.0175707		TFG	95.6757	1.12813	0.0397865
GSK3A	91.088	2.34435	0.00451765		GSK3A	111.284	0.849566	0.000681775
PP2AB	84.0273	2.80148	0.0151103		PP2AB	95.0504	3.19193	0.301786
SHC2	76.5791	1.23235	0.0159825		SHC2	95.991	1.94109	0.0898282
EGFR	14.2855	0.650905	4.38741e-05		EGFR	101.396	2.44448	0.0243027
KS6A3	60.5039	3.77185	0.040316		KS6A3	78.9732	0.51928	0.000490257
MAK	61.387	2.07303	0.015092		MAK	71.5799	2.42354	0.00444015
BCR	95.9571	1.2529	0.000840293		BCR	111.693	3.27498	0.00957441
MET	87.2377	3.99799	0.0196591		MET	102.308	2.61447	0.0229132
PP2AA	61.734	1.76698	0.0118581		PP2AA	91.7599	2.10894	0.601269
GAB1	76.8799	1.25922	0.0150399		GAB1	100.265	0.502276	0.00139501
TGM2	91.0624	6.21826	0.0306166		TGM2	102.148	4.91182	0.0767139
KS6A4	36.6747	7.37491	0.0150249		KS6A4	78.6146	0.850793	0.00124756
DHCR7	48.6232	10.2837	0.0636463		DHCR7	105.565	2.10165	0.00852631
RT22	103.373	3.06841	0.00298461		RT22	101.338	1.92573	0.0154889
CBL	93.5237	2.86546	0.00536059		CBL	90.8372	3.25826	0.468028
LPPRC	67.3477	1.6028	0.0580603		LPPRC	89.907	2.41578	0.203147
ARHG5	47.5987	0.974106	0.000576151		ARHG5	77.0685	2.68163	0.00990587

## Sheet: 15 gene screen in 11 cell lines
Cell viability assay was performed by CellTiter Glo 5 days after gene knockdown. The average value of cell viabilitity are from three technical replicates.
Protein	HCC827 T790M		H460		A549		H23		H157		H441		H1437		H1299		H520		H1703		H2170
	AVE	SD	AVE	SD	AVE	SD	AVE	SD	AVE	SD	AVE	SD	AVE	SD	AVE	SD	AVE	SD	AVE	SD	AVE	SD
Contro-Pool	100	3.69549	100	3.40358	100	3.9112	100	1.80628	100	5.33322	100	2.21523	100	2.61855	100	1.68039	100	3.65754	100	4.28523	100	5.14643
CDC37	66.8916	1.39076	55.3084	3.14104	87.1397	2.76951	83.529	6.57762	91.5324	5.34354	84.519	1.8891	78.8339	4.16417	103.65	2.29466	89.2937	5.71774	53.9312	0.13032	39.1785	2.68744
GRB2	33.0828	1.71791	90.8378	1.7836	55.6676	3.3895	86.5788	3.5843	105.094	3.52293	76.9575	1.77201	110.895	2.64285	101.457	1.58137	99.7687	5.73522	73.1623	3.12276	76.5332	4.74178
GRP78	14.0829	0.405491	17.3293	5.66778	49.1366	2.81522	49.3173	0.972708	41.4906	1.08349	67.1984	1.39011	71.2489	3.08475	26.9022	1.72849	47.7957	0.189098	22.6018	0.49675	28.1927	1.00495
SHC1	39.0019	1.57545	94.474	2.8027	74.2349	3.34425	49.5882	2.96919	84.8355	4.21523	62.9009	1.54414	97.144	3.22185	96.0798	0.823537	94.5226	4.01084	24.3022	1.83128	32.3778	4.81277
EGFR	42.8945	2.14958	117.746	3.13631	103.621	2.11967	72.6582	0.975104	102.985	3.13791	98.2256	1.35456	106.361	4.11446	93.1409	2.22254	84.49	1.96767	74.9229	2.70487	65.915	2.1905
CD11A	6.92566	0.267673	1.82766	0.502436	18.0612	0.630799	49.9708	4.66482	47.2205	1.93353	68.9484	2.21577	36.6322	3.76887	33.1963	0.901759	56.4377	0.886887	30.547	1.08844	32.194	0.70595
CD11B	24.4291	1.43785	7.18626	0.950942	46.1549	5.21035	66.1867	0.924548	74.8373	1.45949	93.7408	1.4307	67.6019	1.09432	60.8649	5.59078	76.75	3.88289	46.8813	1.09467	26.9909	3.31942
P55G	50.6174	1.87738	37.2422	2.97116	42.8654	1.18646	61.3198	1.77904	69.0856	3.19494	61.5009	1.92892	71.117	4.60832	54.8997	6.07948	69.6766	2.40588	28.3274	0.508241	52.37	2.8239
ARAF	39.376	3.46068	62.5329	4.90997	51.0036	3.24236	63.9339	4.79979	95.8953	2.33799	73.2785	2.77346	93.2211	2.93286	94.9362	0.93769	86.685	6.09428	39.1844	1.11883	65.3494	3.09038
PK3CA	10.3958	0.929315	9.58806	2.46227	27.5876	5.56232	24.4355	5.46441	56.8769	2.49192	21.2111	2.42297	62.3713	6.81846	52.6639	4.80618	55.3173	5.39042	8.20104	0.48743	21.293	2.95913
CDK9	12.4127	0.346625	19.7215	2.46828	23.0604	1.6122	32.9526	2.13712	36.8878	1.84959	55.6894	1.47731	64.3328	4.4844	69.7116	4.96991	36.5506	5.65165	17.8918	1.21852	21.0385	2.31664
MK12	32.5394	3.84697	50.7153	6.31486	76.6764	0.682406	52.7974	1.3304	80.7708	0.314859	57.2033	2.21173	81.1373	6.85832	64.6818	2.1934	74.3539	2.29632	34.8055	2.35839	35.969	0.721078
P85B	11.1345	0.733944	53.4903	3.73423	48.0082	0.485071	39.2009	2.5744	40.4581	0.799823	35.5038	4.70882	71.078	7.07787	14.1541	2.36243	94.4364	6.44637	5.55263	0.770085	35.3045	3.80858
ARHG5	37.158	0.960628	50.4473	6.65268	44.1717	1.73263	41.1562	2.60534	90.9871	2.3086	67.0682	2.10935	65.3465	3.31901	71.2867	1.59299	62.8618	2.40102	43.3602	1.52371	78.1309	2.58391
GLU2B	44.5157	0.875078	52.4281	2.29696	67.232	6.89983	69.6828	6.36717	85.3154	2.60851	78.9598	2.2831	79.8596	2.85971	88.0598	7.26829	71.9176	2.53934	35.6933	1.7155	30.978	3.97545
