# Supplementary material for: Perturbation of the mutated EGFR interactome identifies vulnerabilities and resistance mechanisms
Source: Mol Syst Biol. 2013 Nov 5;9:705. doi: 10.1038/msb.2013.61 (PMC4039310; doi:10.1038/msb.2013.61)
Supplement: Supplementary Data File S4 [file msb201361-s5.xls]

## Sheet: Drug List
Drug Name	Target Protein	Drug Data Source
2-aminopyrido[2,3-d]pyrimidin-7(8H)-one38	EGFR	BindDB
2-Anilino-4-(thiazol-5-yl)pyrimidinederiv.32	CDK9	BindDB
2-Cyanoethyl	CDK9	Reaction Biology Corporation
4-(Benzylamino)quinazolinederiv.34	EGFR	BindDB
4-(Benzylamino)quinazolinederiv.39	EGFR	BindDB
4-(Benzylamino)quinazolinederiv.40	EGFR	BindDB
4-aminoquinazoline,2a	EGFR	BindDB
4-aminoquinazoline,2a	EGFR	BindDB
4-Anilinopyrido[3,4-d]pyrimidine10	EGFR	BindDB
4-Anilinopyrido[3,4-d]pyrimidine12	EGFR	BindDB
4-Anilinopyrido[3,4-d]pyrimidine14	EGFR	BindDB
4-Anilinopyrido[3,4-d]pyrimidine16	EGFR	BindDB
4-Anilinopyrido[3,4-d]pyrimidine20	EGFR	BindDB
4-Anilinopyrido[3,4-d]pyrimidine21	EGFR	BindDB
4-Anilinopyrido[3,4-d]pyrimidine22	EGFR	BindDB
4-Anilinopyrido[3,4-d]pyrimidine26	EGFR	BindDB
4-Anilinopyrido[3,4-d]pyrimidine27	EGFR	BindDB
4-Anilinopyrido[3,4-d]pyrimidine28	EGFR	BindDB
4-Anilinopyrido[3,4-d]pyrimidine29	EGFR	BindDB
4-Anilinopyrido[3,4-d]pyrimidine3	EGFR	BindDB
4-Anilinopyrido[3,4-d]pyrimidine3	EGFR	BindDB
4-Anilinopyrido[3,4-d]pyrimidine3	EGFR	BindDB
4-Anilinopyrido[3,4-d]pyrimidine30	EGFR	BindDB
4-Anilinopyrido[3,4-d]pyrimidine31	EGFR	BindDB
4-Anilinopyrido[3,4-d]pyrimidine32	EGFR	BindDB
4-Anilinopyrido[3,4-d]pyrimidine34	EGFR	BindDB
4-Anilinopyrido[3,4-d]pyrimidine35	EGFR	BindDB
4-Anilinopyrido[3,4-d]pyrimidine36	EGFR	BindDB
4-Anilinopyrido[3,4-d]pyrimidine7	EGFR	BindDB
4-Anilinopyrido[3,4-d]pyrimidine8	EGFR	BindDB
4-anilinopyrimido[5,4-d]pyrimidinederiv.4c	EGFR	BindDB
4-anilinopyrimido[5,4-d]pyrimidinederiv.5a	EGFR	BindDB
4-anilinopyrimido[5,4-d]pyrimidinederiv.5b	EGFR	BindDB
4-anilinopyrimido[5,4-d]pyrimidinederiv.5c	EGFR	BindDB
4-anilinopyrimido[5,4-d]pyrimidinederiv.5d	EGFR	BindDB
4-anilinopyrimido[5,4-d]pyrimidinederiv.5e	EGFR	BindDB
4-anilinopyrimido[5,4-d]pyrimidinederiv.5f	EGFR	BindDB
4-anilinopyrimido[5,4-d]pyrimidinederiv.5g	EGFR	BindDB
4-anilinopyrimido[5,4-d]pyrimidinederiv.5h	EGFR	BindDB
4-anilinopyrimido[5,4-d]pyrimidinederiv.5i	EGFR	BindDB
4-anilinopyrimido[5,4-d]pyrimidinederiv.5j	EGFR	BindDB
4-anilinopyrimido[5,4-d]pyrimidinederiv.6b	EGFR	BindDB
4-anilinopyrimido[5,4-d]pyrimidinederiv.6c	EGFR	BindDB
4-anilinopyrimido[5,4-d]pyrimidinederiv.6d	EGFR	BindDB
4-anilinopyrimido[5,4-d]pyrimidinederiv.6g	EGFR	BindDB
4-anilinopyrimido[5,4-d]pyrimidinederiv.6i	EGFR	BindDB
4-Anilinoquinazoline22	EGFR	BindDB
4-anilinoquinazoline4a	EGFR	BindDB
4-anilinoquinazolinederiv.1	EGFR	BindDB
4-anilinoquinazolinederiv.1	EGFR	BindDB
4-anilinoquinazolinederiv.1	EGFR	BindDB
4-anilinoquinazolinederiv.1	EGFR	BindDB
4-anilinoquinazolinederiv.1	EGFR	BindDB
4-anilinoquinazolinederiv.10a	EGFR	BindDB
4-anilinoquinazolinederiv.10a	EGFR	BindDB
4-anilinoquinazolinederiv.10b	EGFR	BindDB
4-anilinoquinazolinederiv.10c	EGFR	BindDB
4-anilinoquinazolinederiv.10d	EGFR	BindDB
4-anilinoquinazolinederiv.10e	EGFR	BindDB
4-anilinoquinazolinederiv.10f	EGFR	BindDB
4-anilinoquinazolinederiv.10g	EGFR	BindDB
4-anilinoquinazolinederiv.10h	EGFR	BindDB
4-anilinoquinazolinederiv.10i	EGFR	BindDB
4-anilinoquinazolinederiv.10j	EGFR	BindDB
4-anilinoquinazolinederiv.10k	EGFR	BindDB
4-anilinoquinazolinederiv.10l	EGFR	BindDB
4-anilinoquinazolinederiv.10m	EGFR	BindDB
4-anilinoquinazolinederiv.10n	EGFR	BindDB
4-anilinoquinazolinederiv.10o	EGFR	BindDB
4-Anilinoquinazolinederiv.14	EGFR	BindDB
4-Anilinoquinazolinederiv.14	EGFR	BindDB
4-Anilinoquinazolinederiv.14	EGFR	BindDB
4-Anilinoquinazolinederiv.15	EGFR	BindDB
4-Anilinoquinazolinederiv.15	EGFR	BindDB
4-Anilinoquinazolinederiv.16	EGFR	BindDB
4-Anilinoquinazolinederiv.16	EGFR	BindDB
4-anilinoquinazolinederiv.16a	EGFR	BindDB
4-anilinoquinazolinederiv.16a	EGFR	BindDB
4-anilinoquinazolinederiv.16a	EGFR	BindDB
4-anilinoquinazolinederiv.16a	EGFR	BindDB
4-anilinoquinazolinederiv.16a	EGFR	BindDB
4-anilinoquinazolinederiv.16b	EGFR	BindDB
4-anilinoquinazolinederiv.16c	EGFR	BindDB
4-anilinoquinazolinederiv.16h	EGFR	BindDB
4-anilinoquinazolinederiv.16p	EGFR	BindDB
4-anilinoquinazolinederiv.16q	EGFR	BindDB
4-anilinoquinazolinederiv.16r	EGFR	BindDB
4-anilinoquinazolinederiv.16s	EGFR	BindDB
4-anilinoquinazolinederiv.17	EGFR	BindDB
4-anilinoquinazolinederiv.18	EGFR	BindDB
4-anilinoquinazolinederiv.2	EGFR	BindDB
4-anilinoquinazolinederiv.2	EGFR	BindDB
4-anilinoquinazolinederiv.2	EGFR	BindDB
4-anilinoquinazolinederiv.2	EGFR	BindDB
4-anilinoquinazolinederiv.2	EGFR	BindDB
4-anilinoquinazolinederiv.2	EGFR	BindDB
4-anilinoquinazolinederiv.2	EGFR	BindDB
4-anilinoquinazolinederiv.2	EGFR	BindDB
4-anilinoquinazolinederiv.2	EGFR	BindDB
4-anilinoquinazolinederiv.2	EGFR	BindDB
4-anilinoquinazolinederiv.2	EGFR	BindDB
4-anilinoquinazolinederiv.2	EGFR	BindDB
4-Anilinoquinazolinederiv.45	EGFR	BindDB
4-Anilinoquinazolinederiv.45	EGFR	BindDB
4-Anilinoquinazolinederiv.45	EGFR	BindDB
4-Anilinoquinazolinederiv.45	EGFR	BindDB
4-Anilinoquinazolinederiv.45	EGFR	BindDB
4-Anilinoquinazolinederiv.45	EGFR	BindDB
4-Anilinoquinazolinederiv.45	EGFR	BindDB
4-Anilinoquinazolinederiv.46	EGFR	BindDB
4-Anilinoquinazolinederiv.48	EGFR	BindDB
4-Anilinoquinazolinederiv.48	EGFR	BindDB
4-Anilinoquinazolinederiv.49	EGFR	BindDB
4-Anilinoquinazolinederiv.49	EGFR	BindDB
4-Anilinoquinazolinederiv.53	EGFR	BindDB
4-Anilinoquinazolinederiv.53	EGFR	BindDB
4-Anilinoquinazolinederiv.54	EGFR	BindDB
4-Anilinoquinazolinederiv.54	EGFR	BindDB
4-Anilinoquinazolinederiv.54	EGFR	BindDB
6-alkoxy-4-anilinoquinazoline10a	EGFR	BindDB
6-alkoxy-4-anilinoquinazoline14a	EGFR	BindDB
6-alkoxy-4-anilinoquinazoline8a	EGFR	BindDB
6-alkoxy-4-anilinoquinazoline8b	EGFR	BindDB
6-alkoxy-4-anilinoquinazoline8c	EGFR	BindDB
6-alkoxy-4-anilinoquinazoline8d	EGFR	BindDB
6-alkoxy-4-anilinoquinazoline8e	EGFR	BindDB
6-alkoxy-4-anilinoquinazoline8f	EGFR	BindDB
6-alkoxy-4-anilinoquinazoline9a	EGFR	BindDB
6-Ethynylthieno[3,2-d]pyrimidine,8	EGFR	BindDB
6-Substituted4-Anilinoquinazoline13	EGFR	BindDB
6-Substituted4-Anilinoquinazoline15	EGFR	BindDB
6-Substituted4-Anilinoquinazoline17	EGFR	BindDB
6-Substituted4-Anilinoquinazoline18	EGFR	BindDB
6-Substituted4-Anilinoquinazoline19	EGFR	BindDB
6-Substituted4-Anilinoquinazoline23	EGFR	BindDB
6-Substituted4-Anilinoquinazoline24	EGFR	BindDB
6-Substituted4-Anilinoquinazoline25	EGFR	BindDB
6-Substituted4-Anilinoquinazoline33	EGFR	BindDB
6-Thiazolylquinazoline1	EGFR	BindDB
6-Thiazolylquinazoline2	EGFR	BindDB
6-Thiazolylquinazoline3	EGFR	BindDB
6-Thiazolylquinazoline5	EGFR	BindDB
6-Thiazolylquinazoline6	EGFR	BindDB
7-Aminopyrido[4,3-d]pyrimidine7c	EGFR	BindDB
7-Aminopyrido[4,3-d]pyrimidine7f	EGFR	BindDB
7-Aminopyrido[4,3-d]pyrimidine7f	EGFR	BindDB
7-Aminopyrido[4,3-d]pyrimidine7f	EGFR	BindDB
7-Aminopyrido[4,3-d]pyrimidine7g	EGFR	BindDB
7-Aminopyrido[4,3-d]pyrimidine7i	EGFR	BindDB
7-Aminopyrido[4,3-d]pyrimidine7w	EGFR	BindDB
7-Aminopyrido[4,3-d]pyrimidine7x	EGFR	BindDB
adenosine-derivedinhibitor,12	GRP78	BindDB
adenosine-derivedinhibitor,15	GRP78	BindDB
Adenosinetriphosphate	ARAF	Drug Bank
AG1478	EGFR	Reaction Biology Corporation
alkynylthienopyrimidine,15a	EGFR	BindDB
Aloisine	CDK9	Reaction Biology Corporation
AloisineA	CDK9	Reaction Biology Corporation
Alsterpaullone	CDK9	Reaction Biology Corporation
AMG706	EGFR	BindDB
AminopurvalanolA	CDK9	Reaction Biology Corporation
AMPKInhibitor	ARAF	Reaction Biology Corporation
Anilinopyrimidinederiv.1	EGFR	BindDB
Anilinopyrimidinederiv.3	EGFR	BindDB
Anilinopyrimidinederiv.4	EGFR	BindDB
Anilinoquinazolinederiv.2	EGFR	BindDB
Anilinoquinazolinederiv.2	EGFR	BindDB
Anilinoquinazolinederiv.9	EGFR	BindDB
Anilinoquinazolinederiv.9	EGFR	BindDB
AntihemophilicFactor	GRP78	Drug Bank
AST-487	MK12	Ambit
AT-7519	CD2L1	Ambit
AT-7519	CD2L2	Ambit
AT-7519	CDK9	Ambit
AuroraKinase_CdkInhibitor	CDK9	Reaction Biology Corporation
AZD-2171	EGFR	Ambit
Benzoquinazolinederiv.23	EGFR	BindDB
Benzothieno[3,2-d]pyrimidinederiv.53	EGFR	BindDB
Benzothieno[3,2-d]pyrimidinederiv.54	EGFR	BindDB
Benzothieno[3,2-d]pyrimidinederiv.55	EGFR	BindDB
Benzothieno[3,2-d]pyrimidinederiv.57	EGFR	BindDB
Benzothieno[3,2-d]pyrimidinederiv.58	EGFR	BindDB
Benzothieno[3,2-d]pyrimidinederiv.59	EGFR	BindDB
Benzothieno[3,2-d]pyrimidinederiv.60	EGFR	BindDB
Benzothieno[3,2-d]pyrimidinederiv.61	EGFR	BindDB
Benzothieno[3,2-d]pyrimidinederiv.62	EGFR	BindDB
Benzothieno[3,2-d]pyrimidinederiv.63	EGFR	BindDB
Benzothieno[3,2-d]pyrimidinederiv.64	EGFR	BindDB
Benzothieno[3,2-d]pyrimidinederiv.65	EGFR	BindDB
Benzothieno[3,2-d]pyrimidinederiv.66	EGFR	BindDB
Benzothieno[3,2-d]pyrimidinederiv.67	EGFR	BindDB
Benzothieno[3,2-d]pyrimidinederiv.68	EGFR	BindDB
Benzothieno[3,2-d]pyrimidinederiv.69	EGFR	BindDB
Benzothieno[3,2-d]pyrimidinederiv.71	EGFR	BindDB
Benzothieno[3,2-d]pyrimidinederiv.72	EGFR	BindDB
BIBW-2992	CDC37	Ambit
BIBW-2992	EGFR	Ambit
BIBW-2992	GRB2	Ambit
BIBW-2992	SHC1	Ambit
BIRB-796	MK12	BindDB
BIRB-796	MK12	BindDB
BIRB-796	MK12	Ambit
BisindolylmaleimideI	CDK9	Reaction Biology Corporation
BMS-354825	EGFR	BindDB
BMS-387032	CD2L1	Ambit
BMS-387032	CD2L2	Ambit
BMS-387032	CDK9	Ambit
BMS-387072	CD2L1	BindDB
BMS-387072	CD2L2	BindDB
BMS-387072	CDK9	BindDB
BMS-387072	CDK9	BindDB
BMS-387072	CDK9	BindDB
Bosutinib	EGFR	Reaction Biology Corporation
BPIQ-I	EGFR	Reaction Biology Corporation
CaseinKinaseIIInhibitorIII	CDK9	Reaction Biology Corporation
Cdk_CrkInhibitor	CDK9	Reaction Biology Corporation
Cdk1_2InhibitorIII	CDK9	Reaction Biology Corporation
Cdk1Inhibitor	CDK9	Reaction Biology Corporation
Cdk2InhibitorIII	CDK9	Reaction Biology Corporation
CDKInhibitor,10	CDK9	BindDB
CDKInhibitor,11	CDK9	BindDB
CDKInhibitor,12	CDK9	BindDB
CDKInhibitor,13	CDK9	BindDB
CDKInhibitor,14	CDK9	BindDB
CDKInhibitor,2	CDK9	BindDB
CDKInhibitor,3	CDK9	BindDB
CDKInhibitor,4	CDK9	BindDB
CDKInhibitor,5	CDK9	BindDB
CDKInhibitor,6	CDK9	BindDB
CDKInhibitor,7	CDK9	BindDB
CDKInhibitor,8	CDK9	BindDB
CDKInhibitor,9	CDK9	BindDB
CEP-701	EGFR	Ambit
CEP-701	PK3CA	Ambit
Cetuximab	EGFR	Drug Bank
CHEBI:158336	GRB2	BindDB
CHEBI:259924	EGFR	BindDB
CHEBI:259924	EGFR	BindDB
CHEBI:259924	EGFR	BindDB
CHEBI:259924	EGFR	BindDB
CHEBI:259924	EGFR	BindDB
CHEBI:259924	EGFR	BindDB
CHEBI:259924	EGFR	BindDB
CHEBI:259924	EGFR	BindDB
CHEBI:259924	EGFR	BindDB
CHEBI:259924	EGFR	BindDB
CHEBI:259924	EGFR	BindDB
CHEBI:259924	EGFR	BindDB
CHEBI:259924	EGFR	BindDB
CHEBI:259924	EGFR	BindDB
CHEBI:259924	EGFR	BindDB
CHEBI:259924	EGFR	BindDB
CHEBI:259924	EGFR	BindDB
CHEBI:259924	EGFR	BindDB
CHEBI:259924	EGFR	BindDB
CHEBI:259924	EGFR	BindDB
CHEBI:52289	PK3CA	BindDB
CHEBI:547429	EGFR	BindDB
CHEBI:815755	PK3CA	BindDB
CHEMBL103864	EGFR	BindDB
CHEMBL1076241	EGFR	BindDB
CHEMBL1076241	EGFR	BindDB
CHEMBL1077269	EGFR	BindDB
CHEMBL1077305	EGFR	BindDB
CHEMBL1081312	PK3CA	BindDB
CHEMBL1082616	PK3CA	BindDB
CHEMBL1082617	PK3CA	BindDB
CHEMBL1082618	PK3CA	BindDB
CHEMBL1082619	PK3CA	BindDB
CHEMBL1082620	PK3CA	BindDB
CHEMBL1082621	PK3CA	BindDB
CHEMBL1082622	PK3CA	BindDB
CHEMBL1082986	PK3CA	BindDB
CHEMBL1083151	CDK9	BindDB
CHEMBL1083152	CDK9	BindDB
CHEMBL1083192	PK3CA	BindDB
CHEMBL1083192	PK3CA	BindDB
CHEMBL1083305	PK3CA	BindDB
CHEMBL1083506	PK3CA	BindDB
CHEMBL1083507	PK3CA	BindDB
CHEMBL1083508	PK3CA	BindDB
CHEMBL1083810	PK3CA	BindDB
CHEMBL1083912	PK3CA	BindDB
CHEMBL1084715	CDK9	BindDB
CHEMBL1084926	PK3CA	BindDB
CHEMBL1085160	PK3CA	BindDB
CHEMBL1085177	PK3CA	BindDB
CHEMBL1085178	PK3CA	BindDB
CHEMBL1086403	PK3CA	BindDB
CHEMBL1086923	PK3CA	BindDB
CHEMBL1086924	PK3CA	BindDB
CHEMBL1088789	PK3CA	BindDB
CHEMBL1088790	PK3CA	BindDB
CHEMBL1088833	PK3CA	BindDB
CHEMBL1088835	PK3CA	BindDB
CHEMBL1089140	PK3CA	BindDB
CHEMBL1089141	PK3CA	BindDB
CHEMBL1089203	EGFR	BindDB
CHEMBL1089428	PK3CA	BindDB
CHEMBL1089443	PK3CA	BindDB
CHEMBL1089524	EGFR	BindDB
CHEMBL1089653	PK3CA	BindDB
CHEMBL1089767	PK3CA	BindDB
CHEMBL1089818	PK3CA	BindDB
CHEMBL1089819	PK3CA	BindDB
CHEMBL1089823	PK3CA	BindDB
CHEMBL1090043	PK3CA	BindDB
CHEMBL1090043	PK3CA	BindDB
CHEMBL1090115	PK3CA	BindDB
CHEMBL1090131	PK3CA	BindDB
CHEMBL1090153	PK3CA	BindDB
CHEMBL1090239	PK3CA	BindDB
CHEMBL1090358	EGFR	BindDB
CHEMBL1090382	PK3CA	BindDB
CHEMBL1090388	PK3CA	BindDB
CHEMBL1090478	PK3CA	BindDB
CHEMBL1090505	PK3CA	BindDB
CHEMBL1090506	PK3CA	BindDB
CHEMBL1090573	PK3CA	BindDB
CHEMBL1090574	PK3CA	BindDB
CHEMBL1090598	PK3CA	BindDB
CHEMBL1090599	PK3CA	BindDB
CHEMBL1090600	PK3CA	BindDB
CHEMBL1090780	PK3CA	BindDB
CHEMBL1090781	PK3CA	BindDB
CHEMBL1091130	PK3CA	BindDB
CHEMBL1091158	PK3CA	BindDB
CHEMBL1091349	PK3CA	BindDB
CHEMBL1091355	PK3CA	BindDB
CHEMBL1091357	PK3CA	BindDB
CHEMBL1091358	PK3CA	BindDB
CHEMBL1091455	PK3CA	BindDB
CHEMBL1091456	PK3CA	BindDB
CHEMBL1091491	PK3CA	BindDB
CHEMBL1091492	PK3CA	BindDB
CHEMBL1091714	PK3CA	BindDB
CHEMBL1091854	PK3CA	BindDB
CHEMBL1091855	PK3CA	BindDB
CHEMBL1091882	PK3CA	BindDB
CHEMBL1091962	PK3CA	BindDB
CHEMBL1091978	PK3CA	BindDB
CHEMBL1091979	PK3CA	BindDB
CHEMBL1092038	PK3CA	BindDB
CHEMBL1092039	PK3CA	BindDB
CHEMBL1092040	PK3CA	BindDB
CHEMBL1092045	PK3CA	BindDB
CHEMBL1092046	PK3CA	BindDB
CHEMBL1092071	PK3CA	BindDB
CHEMBL1092072	PK3CA	BindDB
CHEMBL1092073	PK3CA	BindDB
CHEMBL1092074	PK3CA	BindDB
CHEMBL1092110	PK3CA	BindDB
CHEMBL1092119	PK3CA	BindDB
CHEMBL1092120	PK3CA	BindDB
CHEMBL1092189	PK3CA	BindDB
CHEMBL1092250	EGFR	BindDB
CHEMBL1092280	PK3CA	BindDB
CHEMBL1092382	EGFR	BindDB
CHEMBL1092389	PK3CA	BindDB
CHEMBL1092390	PK3CA	BindDB
CHEMBL1092401	PK3CA	BindDB
CHEMBL1092402	PK3CA	BindDB
CHEMBL1092403	PK3CA	BindDB
CHEMBL1092404	PK3CA	BindDB
CHEMBL1092485	PK3CA	BindDB
CHEMBL1092486	PK3CA	BindDB
CHEMBL1092547	PK3CA	BindDB
CHEMBL1092555	PK3CA	BindDB
CHEMBL1092768	PK3CA	BindDB
CHEMBL1092815	PK3CA	BindDB
CHEMBL1092841	PK3CA	BindDB
CHEMBL1093267	PK3CA	BindDB
CHEMBL1093437	PK3CA	BindDB
CHEMBL1093445	PK3CA	BindDB
CHEMBL1093448	PK3CA	BindDB
CHEMBL1093449	PK3CA	BindDB
CHEMBL1093754	PK3CA	BindDB
CHEMBL1094015	PK3CA	BindDB
CHEMBL1094017	PK3CA	BindDB
CHEMBL1095618	PK3CA	BindDB
CHEMBL1095627	PK3CA	BindDB
CHEMBL1095933	PK3CA	BindDB
CHEMBL1097896	PK3CA	BindDB
CHEMBL1097898	PK3CA	BindDB
CHEMBL1097900	PK3CA	BindDB
CHEMBL1097901	PK3CA	BindDB
CHEMBL1097902	PK3CA	BindDB
CHEMBL1098244	PK3CA	BindDB
CHEMBL1098245	PK3CA	BindDB
CHEMBL1098246	PK3CA	BindDB
CHEMBL1098247	PK3CA	BindDB
CHEMBL1098248	PK3CA	BindDB
CHEMBL1098305	PK3CA	BindDB
CHEMBL115699	GRB2	BindDB
CHEMBL116853	EGFR	BindDB
CHEMBL116853	EGFR	BindDB
CHEMBL1171792	EGFR	BindDB
CHEMBL1172773	EGFR	BindDB
CHEMBL1172843	EGFR	BindDB
CHEMBL1173655	EGFR	BindDB
CHEMBL117807	GRB2	BindDB
CHEMBL117807	GRB2	BindDB
CHEMBL1213119	PK3CA	BindDB
CHEMBL1213120	PK3CA	BindDB
CHEMBL1234877	PK3CA	BindDB
CHEMBL1234878	PK3CA	BindDB
CHEMBL1243254	EGFR	BindDB
CHEMBL1243254	EGFR	BindDB
CHEMBL1243255	EGFR	BindDB
CHEMBL1243255	EGFR	BindDB
CHEMBL1243283	EGFR	BindDB
CHEMBL1243283	EGFR	BindDB
CHEMBL1243284	EGFR	BindDB
CHEMBL1243284	EGFR	BindDB
CHEMBL1243316	EGFR	BindDB
CHEMBL1243316	EGFR	BindDB
CHEMBL1243345	EGFR	BindDB
CHEMBL1243345	EGFR	BindDB
CHEMBL1243346	EGFR	BindDB
CHEMBL125086	EGFR	BindDB
CHEMBL1255605	PK3CA	BindDB
CHEMBL1255813	PK3CA	BindDB
CHEMBL1255814	PK3CA	BindDB
CHEMBL1255815	PK3CA	BindDB
CHEMBL1255816	PK3CA	BindDB
CHEMBL1256459	PK3CA	BindDB
CHEMBL1257186	PK3CA	BindDB
CHEMBL1257187	PK3CA	BindDB
CHEMBL1257304	PK3CA	BindDB
CHEMBL1257419	PK3CA	BindDB
CHEMBL1257420	PK3CA	BindDB
CHEMBL1257534	PK3CA	BindDB
CHEMBL1257535	PK3CA	BindDB
CHEMBL1257652	PK3CA	BindDB
CHEMBL1257653	PK3CA	BindDB
CHEMBL1257716	PK3CA	BindDB
CHEMBL1257839	PK3CA	BindDB
CHEMBL1257840	PK3CA	BindDB
CHEMBL1257955	PK3CA	BindDB
CHEMBL1258067	PK3CA	BindDB
CHEMBL1258183	PK3CA	BindDB
CHEMBL1258296	PK3CA	BindDB
CHEMBL1258408	PK3CA	BindDB
CHEMBL1258516	PK3CA	BindDB
CHEMBL1258517	PK3CA	BindDB
CHEMBL1258634	PK3CA	BindDB
CHEMBL1258635	PK3CA	BindDB
CHEMBL1258688	PK3CA	BindDB
CHEMBL1258743	PK3CA	BindDB
CHEMBL1258744	PK3CA	BindDB
CHEMBL1258919	PK3CA	BindDB
CHEMBL1258920	PK3CA	BindDB
CHEMBL125898	EGFR	BindDB
CHEMBL125920	EGFR	BindDB
CHEMBL126192	EGFR	BindDB
CHEMBL1270399	EGFR	BindDB
CHEMBL1271507	EGFR	BindDB
CHEMBL1271561	EGFR	BindDB
CHEMBL1271562	EGFR	BindDB
CHEMBL1272061	EGFR	BindDB
CHEMBL1272167	EGFR	BindDB
CHEMBL1272222	EGFR	BindDB
CHEMBL1272223	EGFR	BindDB
CHEMBL127223	EGFR	BindDB
CHEMBL1272276	EGFR	BindDB
CHEMBL1272324	EGFR	BindDB
CHEMBL1272325	EGFR	BindDB
CHEMBL1289075	PK3CA	BindDB
CHEMBL1289235	PK3CA	BindDB
CHEMBL1289351	PK3CA	BindDB
CHEMBL1289975	PK3CA	BindDB
CHEMBL1290672	PK3CA	BindDB
CHEMBL1290743	PK3CA	BindDB
CHEMBL1290744	PK3CA	BindDB
CHEMBL1290789	PK3CA	BindDB
CHEMBL1290790	PK3CA	BindDB
CHEMBL133023	EGFR	BindDB
CHEMBL134312	EGFR	BindDB
CHEMBL136491	EGFR	BindDB
CHEMBL136674	EGFR	BindDB
CHEMBL137364	EGFR	BindDB
CHEMBL137534	EGFR	BindDB
CHEMBL137617	EGFR	BindDB
CHEMBL158757	EGFR	BindDB
CHEMBL1615188	PK3CA	BindDB
CHEMBL1615188	PK3CA	BindDB
CHEMBL1615189	PK3CA	BindDB
CHEMBL1615189	PK3CA	BindDB
CHEMBL162	CDK9	BindDB
CHEMBL162	EGFR	BindDB
CHEMBL162	EGFR	BindDB
CHEMBL162	EGFR	BindDB
CHEMBL162	MK12	BindDB
CHEMBL162	MK12	BindDB
CHEMBL1630107	EGFR	BindDB
CHEMBL1630108	EGFR	BindDB
CHEMBL1630109	EGFR	BindDB
CHEMBL1630110	EGFR	BindDB
CHEMBL1630111	EGFR	BindDB
CHEMBL1630112	EGFR	BindDB
CHEMBL1630113	EGFR	BindDB
CHEMBL1630114	EGFR	BindDB
CHEMBL1630115	EGFR	BindDB
CHEMBL1630116	EGFR	BindDB
CHEMBL1630117	EGFR	BindDB
CHEMBL1630118	EGFR	BindDB
CHEMBL1630546	PK3CA	BindDB
CHEMBL1644558	PK3CA	BindDB
CHEMBL1645462	EGFR	BindDB
CHEMBL1645466	EGFR	BindDB
CHEMBL1645467	EGFR	BindDB
CHEMBL1645470	EGFR	BindDB
CHEMBL1645471	EGFR	BindDB
CHEMBL1645472	EGFR	BindDB
CHEMBL1645473	EGFR	BindDB
CHEMBL1645474	EGFR	BindDB
CHEMBL1645476	EGFR	BindDB
CHEMBL1667869	PK3CA	BindDB
CHEMBL1668264	PK3CA	BindDB
CHEMBL1668266	PK3CA	BindDB
CHEMBL1668266	PK3CA	BindDB
CHEMBL1668267	PK3CA	BindDB
CHEMBL1668269	PK3CA	BindDB
CHEMBL1668271	PK3CA	BindDB
CHEMBL1668271	PK3CA	BindDB
CHEMBL1668272	PK3CA	BindDB
CHEMBL1668274	PK3CA	BindDB
CHEMBL1668275	PK3CA	BindDB
CHEMBL1668277	PK3CA	BindDB
CHEMBL1668277	PK3CA	BindDB
CHEMBL1668279	PK3CA	BindDB
CHEMBL1668279	PK3CA	BindDB
CHEMBL1669154	PK3CA	BindDB
CHEMBL1672710	GRB2	BindDB
CHEMBL1682557	EGFR	BindDB
CHEMBL1682558	EGFR	BindDB
CHEMBL1682559	EGFR	BindDB
CHEMBL1682560	EGFR	BindDB
CHEMBL1683955	EGFR	BindDB
CHEMBL1683958	EGFR	BindDB
CHEMBL1683959	EGFR	BindDB
CHEMBL1683961	EGFR	BindDB
CHEMBL1683963	EGFR	BindDB
CHEMBL1683965	EGFR	BindDB
CHEMBL1683967	EGFR	BindDB
CHEMBL1683968	EGFR	BindDB
CHEMBL1683970	EGFR	BindDB
CHEMBL1683972	EGFR	BindDB
CHEMBL1683973	EGFR	BindDB
CHEMBL1683974	EGFR	BindDB
CHEMBL1684984	PK3CA	BindDB
CHEMBL1684985	PK3CA	BindDB
CHEMBL1684986	PK3CA	BindDB
CHEMBL1684987	PK3CA	BindDB
CHEMBL1684988	PK3CA	BindDB
CHEMBL169390	EGFR	BindDB
CHEMBL175456	EGFR	BindDB
CHEMBL175456	EGFR	BindDB
CHEMBL175456	EGFR	BindDB
CHEMBL175456	EGFR	BindDB
CHEMBL175556	EGFR	BindDB
CHEMBL175557	EGFR	BindDB
CHEMBL175558	EGFR	BindDB
CHEMBL175689	EGFR	BindDB
CHEMBL1760154	PK3CA	BindDB
CHEMBL1760155	PK3CA	BindDB
CHEMBL176199	EGFR	BindDB
CHEMBL1762782	PK3CA	BindDB
CHEMBL1762785	PK3CA	BindDB
CHEMBL1762788	PK3CA	BindDB
CHEMBL1762790	PK3CA	BindDB
CHEMBL1765461	PK3CA	BindDB
CHEMBL1765462	PK3CA	BindDB
CHEMBL1765463	PK3CA	BindDB
CHEMBL1765464	PK3CA	BindDB
CHEMBL1765464	PK3CA	BindDB
CHEMBL1765617	PK3CA	BindDB
CHEMBL1765618	PK3CA	BindDB
CHEMBL1765620	PK3CA	BindDB
CHEMBL1765621	PK3CA	BindDB
CHEMBL1765622	PK3CA	BindDB
CHEMBL1765623	PK3CA	BindDB
CHEMBL1765625	PK3CA	BindDB
CHEMBL1765626	PK3CA	BindDB
CHEMBL1765627	PK3CA	BindDB
CHEMBL1765628	PK3CA	BindDB
CHEMBL1773077	PK3CA	BindDB
CHEMBL1773558	PK3CA	BindDB
CHEMBL1773559	PK3CA	BindDB
CHEMBL1773560	PK3CA	BindDB
CHEMBL1773561	PK3CA	BindDB
CHEMBL1773563	PK3CA	BindDB
CHEMBL1773564	PK3CA	BindDB
CHEMBL1773568	PK3CA	BindDB
CHEMBL1773572	PK3CA	BindDB
CHEMBL1773575	PK3CA	BindDB
CHEMBL1773576	PK3CA	BindDB
CHEMBL1773577	PK3CA	BindDB
CHEMBL1773578	PK3CA	BindDB
CHEMBL1773579	PK3CA	BindDB
CHEMBL1773581	PK3CA	BindDB
CHEMBL1773582	PK3CA	BindDB
CHEMBL1773583	PK3CA	BindDB
CHEMBL1773584	PK3CA	BindDB
CHEMBL1773588	PK3CA	BindDB
CHEMBL1773591	PK3CA	BindDB
CHEMBL1773592	PK3CA	BindDB
CHEMBL1773593	PK3CA	BindDB
CHEMBL1773594	PK3CA	BindDB
CHEMBL1773595	PK3CA	BindDB
CHEMBL1773596	PK3CA	BindDB
CHEMBL1773598	PK3CA	BindDB
CHEMBL1773599	PK3CA	BindDB
CHEMBL1773600	PK3CA	BindDB
CHEMBL1773601	PK3CA	BindDB
CHEMBL1773602	PK3CA	BindDB
CHEMBL1773603	PK3CA	BindDB
CHEMBL1773605	PK3CA	BindDB
CHEMBL1773736	PK3CA	BindDB
CHEMBL178144	EGFR	BindDB
CHEMBL178312	EGFR	BindDB
CHEMBL178573	EGFR	BindDB
CHEMBL178654	EGFR	BindDB
CHEMBL179052	EGFR	BindDB
CHEMBL179164	EGFR	BindDB
CHEMBL179363	EGFR	BindDB
CHEMBL179451	EGFR	BindDB
CHEMBL179572	EGFR	BindDB
CHEMBL179577	EGFR	BindDB
CHEMBL179607	EGFR	BindDB
CHEMBL1796271	PK3CA	BindDB
CHEMBL1796271	PK3CA	BindDB
CHEMBL1796273	PK3CA	BindDB
CHEMBL1796274	PK3CA	BindDB
CHEMBL1796275	PK3CA	BindDB
CHEMBL1796276	PK3CA	BindDB
CHEMBL179633	EGFR	BindDB
CHEMBL1796756	PK3CA	BindDB
CHEMBL1796757	PK3CA	BindDB
CHEMBL1796759	PK3CA	BindDB
CHEMBL1796760	PK3CA	BindDB
CHEMBL1796761	PK3CA	BindDB
CHEMBL1796761	PK3CA	BindDB
CHEMBL179726	EGFR	BindDB
CHEMBL179766	EGFR	BindDB
CHEMBL179969	EGFR	BindDB
CHEMBL180175	EGFR	BindDB
CHEMBL180415	EGFR	BindDB
CHEMBL180516	EGFR	BindDB
CHEMBL1808977	PK3CA	BindDB
CHEMBL1808978	PK3CA	BindDB
CHEMBL1808979	PK3CA	BindDB
CHEMBL1808980	PK3CA	BindDB
CHEMBL1808981	PK3CA	BindDB
CHEMBL1808982	PK3CA	BindDB
CHEMBL1808983	PK3CA	BindDB
CHEMBL1808984	PK3CA	BindDB
CHEMBL1808985	PK3CA	BindDB
CHEMBL1808986	PK3CA	BindDB
CHEMBL1808987	PK3CA	BindDB
CHEMBL1808988	PK3CA	BindDB
CHEMBL1808989	PK3CA	BindDB
CHEMBL1808990	PK3CA	BindDB
CHEMBL1808991	PK3CA	BindDB
CHEMBL1808992	PK3CA	BindDB
CHEMBL1808993	PK3CA	BindDB
CHEMBL181617	EGFR	BindDB
CHEMBL181742	EGFR	BindDB
CHEMBL1817964	EGFR	BindDB
CHEMBL1821869	EGFR	BindDB
CHEMBL1822052	PK3CA	BindDB
CHEMBL1822053	PK3CA	BindDB
CHEMBL1822054	PK3CA	BindDB
CHEMBL1822055	PK3CA	BindDB
CHEMBL1822056	PK3CA	BindDB
CHEMBL1822057	PK3CA	BindDB
CHEMBL1822058	PK3CA	BindDB
CHEMBL1822059	PK3CA	BindDB
CHEMBL1822060	PK3CA	BindDB
CHEMBL1822209	PK3CA	BindDB
CHEMBL1822210	PK3CA	BindDB
CHEMBL1822211	PK3CA	BindDB
CHEMBL1822212	PK3CA	BindDB
CHEMBL1822213	PK3CA	BindDB
CHEMBL1822214	PK3CA	BindDB
CHEMBL182254	EGFR	BindDB
CHEMBL1835252	PK3CA	BindDB
CHEMBL189779	EGFR	BindDB
CHEMBL189779	EGFR	BindDB
CHEMBL189779	EGFR	BindDB
CHEMBL190094	EGFR	BindDB
CHEMBL190094	EGFR	BindDB
CHEMBL190094	EGFR	BindDB
CHEMBL190094	EGFR	BindDB
CHEMBL191728	EGFR	BindDB
CHEMBL191728	GRB2	BindDB
CHEMBL19214	GRB2	BindDB
CHEMBL193015	EGFR	BindDB
CHEMBL193015	GRB2	BindDB
CHEMBL193159	EGFR	BindDB
CHEMBL193159	EGFR	BindDB
CHEMBL193159	EGFR	BindDB
CHEMBL193160	EGFR	BindDB
CHEMBL193160	EGFR	BindDB
CHEMBL193160	EGFR	BindDB
CHEMBL193281	EGFR	BindDB
CHEMBL193281	GRB2	BindDB
CHEMBL19378	GRB2	BindDB
CHEMBL19417	GRB2	BindDB
CHEMBL19417	GRB2	BindDB
CHEMBL19417	GRB2	BindDB
CHEMBL19417	GRB2	BindDB
CHEMBL197640	EGFR	BindDB
CHEMBL202360	EGFR	BindDB
CHEMBL202360	EGFR	BindDB
CHEMBL202398	EGFR	BindDB
CHEMBL202398	EGFR	BindDB
CHEMBL202411	EGFR	BindDB
CHEMBL202411	EGFR	BindDB
CHEMBL202421	EGFR	BindDB
CHEMBL202421	EGFR	BindDB
CHEMBL202424	EGFR	BindDB
CHEMBL202424	EGFR	BindDB
CHEMBL202425	EGFR	BindDB
CHEMBL202425	EGFR	BindDB
CHEMBL202556	EGFR	BindDB
CHEMBL202556	EGFR	BindDB
CHEMBL202621	EGFR	BindDB
CHEMBL202621	EGFR	BindDB
CHEMBL203295	EGFR	BindDB
CHEMBL203599	EGFR	BindDB
CHEMBL203599	EGFR	BindDB
CHEMBL203644	EGFR	BindDB
CHEMBL203644	EGFR	BindDB
CHEMBL203645	EGFR	BindDB
CHEMBL203645	EGFR	BindDB
CHEMBL203661	EGFR	BindDB
CHEMBL203661	EGFR	BindDB
CHEMBL203725	EGFR	BindDB
CHEMBL203761	GRB2	BindDB
CHEMBL203779	EGFR	BindDB
CHEMBL204085	EGFR	BindDB
CHEMBL204085	EGFR	BindDB
CHEMBL204105	EGFR	BindDB
CHEMBL204420	EGFR	BindDB
CHEMBL204467	EGFR	BindDB
CHEMBL204570	EGFR	BindDB
CHEMBL204625	EGFR	BindDB
CHEMBL204638	EGFR	BindDB
CHEMBL204638	EGFR	BindDB
CHEMBL205045	EGFR	BindDB
CHEMBL205047	EGFR	BindDB
CHEMBL205059	EGFR	BindDB
CHEMBL205059	EGFR	BindDB
CHEMBL205149	EGFR	BindDB
CHEMBL205235	EGFR	BindDB
CHEMBL205284	EGFR	BindDB
CHEMBL205765	EGFR	BindDB
CHEMBL205776	EGFR	BindDB
CHEMBL205798	EGFR	BindDB
CHEMBL205870	EGFR	BindDB
CHEMBL205966	EGFR	BindDB
CHEMBL206003	EGFR	BindDB
CHEMBL206029	EGFR	BindDB
CHEMBL206782	EGFR	BindDB
CHEMBL206783	EGFR	BindDB
CHEMBL206955	EGFR	BindDB
CHEMBL207009	EGFR	BindDB
CHEMBL207037	EGFR	BindDB
CHEMBL207130	EGFR	BindDB
CHEMBL207235	EGFR	BindDB
CHEMBL207246	EGFR	BindDB
CHEMBL207247	EGFR	BindDB
CHEMBL207410	EGFR	BindDB
CHEMBL207445	EGFR	BindDB
CHEMBL207584	EGFR	BindDB
CHEMBL207674	EGFR	BindDB
CHEMBL207687	EGFR	BindDB
CHEMBL207718	EGFR	BindDB
CHEMBL207815	EGFR	BindDB
CHEMBL207869	EGFR	BindDB
CHEMBL208048	EGFR	BindDB
CHEMBL208118	EGFR	BindDB
CHEMBL208144	EGFR	BindDB
CHEMBL208286	EGFR	BindDB
CHEMBL208292	EGFR	BindDB
CHEMBL208594	EGFR	BindDB
CHEMBL209343	EGFR	BindDB
CHEMBL210444	EGFR	BindDB
CHEMBL210659	EGFR	BindDB
CHEMBL210660	EGFR	BindDB
CHEMBL211003	EGFR	BindDB
CHEMBL212049	CDK9	BindDB
CHEMBL212201	EGFR	BindDB
CHEMBL212250	EGFR	BindDB
CHEMBL212251	EGFR	BindDB
CHEMBL212954	EGFR	BindDB
CHEMBL212965	EGFR	BindDB
CHEMBL213007	EGFR	BindDB
CHEMBL213342	EGFR	BindDB
CHEMBL213790	EGFR	BindDB
CHEMBL213818	EGFR	BindDB
CHEMBL213874	EGFR	BindDB
CHEMBL214023	EGFR	BindDB
CHEMBL214419	EGFR	BindDB
CHEMBL214478	EGFR	BindDB
CHEMBL214487	EGFR	BindDB
CHEMBL214689	EGFR	BindDB
CHEMBL214798	EGFR	BindDB
CHEMBL214857	EGFR	BindDB
CHEMBL215171	EGFR	BindDB
CHEMBL215716	EGFR	BindDB
CHEMBL215786	EGFR	BindDB
CHEMBL215814	EGFR	BindDB
CHEMBL216415	GRB2	BindDB
CHEMBL217536	EGFR	BindDB
CHEMBL218677	EGFR	BindDB
CHEMBL223116	EGFR	BindDB
CHEMBL223116	EGFR	BindDB
CHEMBL223117	EGFR	BindDB
CHEMBL223117	EGFR	BindDB
CHEMBL224013	EGFR	BindDB
CHEMBL224013	EGFR	BindDB
CHEMBL225199	EGFR	BindDB
CHEMBL225199	EGFR	BindDB
CHEMBL225324	EGFR	BindDB
CHEMBL225324	EGFR	BindDB
CHEMBL225720	EGFR	BindDB
CHEMBL225928	EGFR	BindDB
CHEMBL225929	EGFR	BindDB
CHEMBL231875	EGFR	BindDB
CHEMBL233325	EGFR	BindDB
CHEMBL241919	EGFR	BindDB
CHEMBL242131	EGFR	BindDB
CHEMBL243629	EGFR	BindDB
CHEMBL243837	EGFR	BindDB
CHEMBL243837	EGFR	BindDB
CHEMBL243839	EGFR	BindDB
CHEMBL245278	EGFR	BindDB
CHEMBL245667	EGFR	BindDB
CHEMBL245800	EGFR	BindDB
CHEMBL245869	EGFR	BindDB
CHEMBL245996	EGFR	BindDB
CHEMBL246284	EGFR	BindDB
CHEMBL246284	EGFR	BindDB
CHEMBL246284	EGFR	BindDB
CHEMBL246419	EGFR	BindDB
CHEMBL246687	EGFR	BindDB
CHEMBL247104	EGFR	BindDB
CHEMBL247196	EGFR	BindDB
CHEMBL247709	EGFR	BindDB
CHEMBL247710	EGFR	BindDB
CHEMBL247914	EGFR	BindDB
CHEMBL248044	EGFR	BindDB
CHEMBL248044	EGFR	BindDB
CHEMBL248108	EGFR	BindDB
CHEMBL248108	EGFR	BindDB
CHEMBL248114	EGFR	BindDB
CHEMBL248115	EGFR	BindDB
CHEMBL248116	EGFR	BindDB
CHEMBL248221	EGFR	BindDB
CHEMBL248222	EGFR	BindDB
CHEMBL248222	EGFR	BindDB
CHEMBL248321	EGFR	BindDB
CHEMBL248322	EGFR	BindDB
CHEMBL248392	EGFR	BindDB
CHEMBL248392	EGFR	BindDB
CHEMBL248393	EGFR	BindDB
CHEMBL248393	EGFR	BindDB
CHEMBL248425	EGFR	BindDB
CHEMBL249919	EGFR	BindDB
CHEMBL249927	EGFR	BindDB
CHEMBL249928	EGFR	BindDB
CHEMBL250130	EGFR	BindDB
CHEMBL250132	EGFR	BindDB
CHEMBL250318	EGFR	BindDB
CHEMBL250523	EGFR	BindDB
CHEMBL250524	EGFR	BindDB
CHEMBL250525	EGFR	BindDB
CHEMBL250923	EGFR	BindDB
CHEMBL250924	EGFR	BindDB
CHEMBL250925	EGFR	BindDB
CHEMBL251124	EGFR	BindDB
CHEMBL251125	EGFR	BindDB
CHEMBL251314	EGFR	BindDB
CHEMBL251498	EGFR	BindDB
CHEMBL251700	EGFR	BindDB
CHEMBL255871	EGFR	BindDB
CHEMBL257411	EGFR	BindDB
CHEMBL263328	EGFR	BindDB
CHEMBL263328	GRB2	BindDB
CHEMBL265367	EGFR	BindDB
CHEMBL266995	EGFR	BindDB
CHEMBL275762	EGFR	BindDB
CHEMBL275762	EGFR	BindDB
CHEMBL275762	EGFR	BindDB
CHEMBL275762	EGFR	BindDB
CHEMBL276046	GRB2	BindDB
CHEMBL276154	EGFR	BindDB
CHEMBL276300	GRB2	BindDB
CHEMBL27685	EGFR	BindDB
CHEMBL27685	EGFR	BindDB
CHEMBL27688	EGFR	BindDB
CHEMBL27688	EGFR	BindDB
CHEMBL278567	GRB2	BindDB
CHEMBL279961	GRB2	BindDB
CHEMBL279961	GRB2	BindDB
CHEMBL280757	EGFR	BindDB
CHEMBL280757	EGFR	BindDB
CHEMBL280757	EGFR	BindDB
CHEMBL280757	EGFR	BindDB
CHEMBL281300	EGFR	BindDB
CHEMBL281300	EGFR	BindDB
CHEMBL281543	EGFR	BindDB
CHEMBL283201	EGFR	BindDB
CHEMBL28418	EGFR	BindDB
CHEMBL28418	EGFR	BindDB
CHEMBL28418	EGFR	BindDB
CHEMBL28418	EGFR	BindDB
CHEMBL284326	EGFR	BindDB
CHEMBL286343	EGFR	BindDB
CHEMBL286343	EGFR	BindDB
CHEMBL288116	GRB2	BindDB
CHEMBL291514	EGFR	BindDB
CHEMBL291678	GRB2	BindDB
CHEMBL291678	GRB2	BindDB
CHEMBL291678	GRB2	BindDB
CHEMBL293064	EGFR	BindDB
CHEMBL293090	EGFR	BindDB
CHEMBL294034	EGFR	BindDB
CHEMBL294126	EGFR	BindDB
CHEMBL294126	EGFR	BindDB
CHEMBL294395	EGFR	BindDB
CHEMBL295961	EGFR	BindDB
CHEMBL296168	EGFR	BindDB
CHEMBL296168	EGFR	BindDB
CHEMBL297289	GRB2	BindDB
CHEMBL297968	EGFR	BindDB
CHEMBL297968	EGFR	BindDB
CHEMBL298445	CDK9	BindDB
CHEMBL299672	EGFR	BindDB
CHEMBL299893	EGFR	BindDB
CHEMBL300491	EGFR	BindDB
CHEMBL300791	EGFR	BindDB
CHEMBL301359	EGFR	BindDB
CHEMBL303150	GRB2	BindDB
CHEMBL303150	GRB2	BindDB
CHEMBL303150	GRB2	BindDB
CHEMBL303150	GRB2	BindDB
CHEMBL30432	EGFR	BindDB
CHEMBL304929	EGFR	BindDB
CHEMBL306081	EGFR	BindDB
CHEMBL306315	EGFR	BindDB
CHEMBL306657	GRB2	BindDB
CHEMBL306657	GRB2	BindDB
CHEMBL306657	GRB2	BindDB
CHEMBL306732	EGFR	BindDB
CHEMBL307209	EGFR	BindDB
CHEMBL307890	GRB2	BindDB
CHEMBL308498	EGFR	BindDB
CHEMBL308498	EGFR	BindDB
CHEMBL30973	EGFR	BindDB
CHEMBL310740	EGFR	BindDB
CHEMBL310827	EGFR	BindDB
CHEMBL310853	EGFR	BindDB
CHEMBL311109	EGFR	BindDB
CHEMBL311129	EGFR	BindDB
CHEMBL312482	EGFR	BindDB
CHEMBL312753	EGFR	BindDB
CHEMBL31276	EGFR	BindDB
CHEMBL31276	EGFR	BindDB
CHEMBL312818	EGFR	BindDB
CHEMBL312818	EGFR	BindDB
CHEMBL312875	GRB2	BindDB
CHEMBL31326	EGFR	BindDB
CHEMBL31369	EGFR	BindDB
CHEMBL31373	EGFR	BindDB
CHEMBL31373	EGFR	BindDB
CHEMBL31373	EGFR	BindDB
CHEMBL31373	EGFR	BindDB
CHEMBL31419	EGFR	BindDB
CHEMBL31419	EGFR	BindDB
CHEMBL31570	EGFR	BindDB
CHEMBL31588	EGFR	BindDB
CHEMBL31588	EGFR	BindDB
CHEMBL31622	EGFR	BindDB
CHEMBL31622	EGFR	BindDB
CHEMBL31630	EGFR	BindDB
CHEMBL31630	EGFR	BindDB
CHEMBL31656	EGFR	BindDB
CHEMBL31815	EGFR	BindDB
CHEMBL31815	EGFR	BindDB
CHEMBL31815	EGFR	BindDB
CHEMBL31815	EGFR	BindDB
CHEMBL31816	EGFR	BindDB
CHEMBL32079	EGFR	BindDB
CHEMBL325621	GRB2	BindDB
CHEMBL325621	GRB2	BindDB
CHEMBL327037	GRB2	BindDB
CHEMBL32844	EGFR	BindDB
CHEMBL32844	EGFR	BindDB
CHEMBL331438	GRB2	BindDB
CHEMBL331463	GRB2	BindDB
CHEMBL332862	GRB2	BindDB
CHEMBL333070	EGFR	BindDB
CHEMBL334099	EGFR	BindDB
CHEMBL334099	GRB2	BindDB
CHEMBL340862	EGFR	BindDB
CHEMBL349373	EGFR	BindDB
CHEMBL349373	EGFR	BindDB
CHEMBL349373	GRB2	BindDB
CHEMBL359629	EGFR	BindDB
CHEMBL359630	EGFR	BindDB
CHEMBL360958	EGFR	BindDB
CHEMBL361343	EGFR	BindDB
CHEMBL362232	EGFR	BindDB
CHEMBL363815	EGFR	BindDB
CHEMBL363815	EGFR	BindDB
CHEMBL363815	EGFR	BindDB
CHEMBL367037	GRB2	BindDB
CHEMBL368263	GRB2	BindDB
CHEMBL368702	EGFR	BindDB
CHEMBL369088	EGFR	BindDB
CHEMBL371888	EGFR	BindDB
CHEMBL373207	EGFR	BindDB
CHEMBL373207	EGFR	BindDB
CHEMBL374810	EGFR	BindDB
CHEMBL374810	EGFR	BindDB
CHEMBL375580	EGFR	BindDB
CHEMBL375797	EGFR	BindDB
CHEMBL377250	EGFR	BindDB
CHEMBL378144	EGFR	BindDB
CHEMBL378144	EGFR	BindDB
CHEMBL378370	EGFR	BindDB
CHEMBL379093	EGFR	BindDB
CHEMBL379601	EGFR	BindDB
CHEMBL379905	EGFR	BindDB
CHEMBL380006	EGFR	BindDB
CHEMBL380078	EGFR	BindDB
CHEMBL380247	EGFR	BindDB
CHEMBL380454	EGFR	BindDB
CHEMBL380669	EGFR	BindDB
CHEMBL380669	EGFR	BindDB
CHEMBL380889	EGFR	BindDB
CHEMBL381080	EGFR	BindDB
CHEMBL381604	EGFR	BindDB
CHEMBL382073	EGFR	BindDB
CHEMBL382073	EGFR	BindDB
CHEMBL382638	EGFR	BindDB
CHEMBL382823	EGFR	BindDB
CHEMBL383246	EGFR	BindDB
CHEMBL383499	EGFR	BindDB
CHEMBL383499	EGFR	BindDB
CHEMBL383760	EGFR	BindDB
CHEMBL383965	EGFR	BindDB
CHEMBL384407	EGFR	BindDB
CHEMBL384699	EGFR	BindDB
CHEMBL384711	EGFR	BindDB
CHEMBL385471	EGFR	BindDB
CHEMBL385479	EGFR	BindDB
CHEMBL387187	EGFR	BindDB
CHEMBL387265	EGFR	BindDB
CHEMBL390283	EGFR	BindDB
CHEMBL390283	EGFR	BindDB
CHEMBL391181	EGFR	BindDB
CHEMBL391321	EGFR	BindDB
CHEMBL391778	EGFR	BindDB
CHEMBL391779	EGFR	BindDB
CHEMBL392273	EGFR	BindDB
CHEMBL392273	EGFR	BindDB
CHEMBL393264	EGFR	BindDB
CHEMBL393848	EGFR	BindDB
CHEMBL394057	EGFR	BindDB
CHEMBL394333	EGFR	BindDB
CHEMBL398154	EGFR	BindDB
CHEMBL398959	EGFR	BindDB
CHEMBL399371	EGFR	BindDB
CHEMBL399372	EGFR	BindDB
CHEMBL399373	EGFR	BindDB
CHEMBL399438	EGFR	BindDB
CHEMBL399928	EGFR	BindDB
CHEMBL399953	EGFR	BindDB
CHEMBL401054	EGFR	BindDB
CHEMBL401251	EGFR	BindDB
CHEMBL401251	EGFR	BindDB
CHEMBL401443	EGFR	BindDB
CHEMBL406148	GRB2	BindDB
CHEMBL406263	GRB2	BindDB
CHEMBL406825	GRB2	BindDB
CHEMBL407099	GRB2	BindDB
CHEMBL407859	GRB2	BindDB
CHEMBL408163	GRB2	BindDB
CHEMBL408627	GRB2	BindDB
CHEMBL409262	EGFR	BindDB
CHEMBL409455	EGFR	BindDB
CHEMBL410559	GRB2	BindDB
CHEMBL412534	GRB2	BindDB
CHEMBL412728	GRB2	BindDB
CHEMBL412935	GRB2	BindDB
CHEMBL414820	EGFR	BindDB
CHEMBL417478	EGFR	BindDB
CHEMBL418909	EGFR	BindDB
CHEMBL421326	EGFR	BindDB
CHEMBL422705	EGFR	BindDB
CHEMBL423988	EGFR	BindDB
CHEMBL424093	EGFR	BindDB
CHEMBL424696	CDK9	BindDB
CHEMBL424823	EGFR	BindDB
CHEMBL424823	GRB2	BindDB
CHEMBL424969	EGFR	BindDB
CHEMBL425601	EGFR	BindDB
CHEMBL427641	EGFR	BindDB
CHEMBL427671	EGFR	BindDB
CHEMBL427671	EGFR	BindDB
CHEMBL428046	EGFR	BindDB
CHEMBL428741	EGFR	BindDB
CHEMBL428741	EGFR	BindDB
CHEMBL429300	EGFR	BindDB
CHEMBL429827	EGFR	BindDB
CHEMBL430571	EGFR	BindDB
CHEMBL430571	EGFR	BindDB
CHEMBL431381	GRB2	BindDB
CHEMBL431977	EGFR	BindDB
CHEMBL431982	GRB2	BindDB
CHEMBL433805	GRB2	BindDB
CHEMBL434413	EGFR	BindDB
CHEMBL434720	EGFR	BindDB
CHEMBL435910	GRB2	BindDB
CHEMBL437456	GRB2	BindDB
CHEMBL437879	EGFR	BindDB
CHEMBL437879	EGFR	BindDB
CHEMBL437890	EGFR	BindDB
CHEMBL437890	EGFR	BindDB
CHEMBL437910	EGFR	BindDB
CHEMBL438440	EGFR	BindDB
CHEMBL439878	GRB2	BindDB
CHEMBL440453	EGFR	BindDB
CHEMBL443523	EGFR	BindDB
CHEMBL443523	EGFR	BindDB
CHEMBL444619	EGFR	BindDB
CHEMBL444897	GRB2	BindDB
CHEMBL445572	EGFR	BindDB
CHEMBL446470	PK3CA	BindDB
CHEMBL448929	EGFR	BindDB
CHEMBL449093	EGFR	BindDB
CHEMBL452602	CDK9	BindDB
CHEMBL456758	EGFR	BindDB
CHEMBL45718	GRB2	BindDB
CHEMBL460736	EGFR	BindDB
CHEMBL461114	EGFR	BindDB
CHEMBL461311	EGFR	BindDB
CHEMBL461792	EGFR	BindDB
CHEMBL461795	EGFR	BindDB
CHEMBL461967	EGFR	BindDB
CHEMBL461968	EGFR	BindDB
CHEMBL469354	EGFR	BindDB
CHEMBL469355	EGFR	BindDB
CHEMBL469997	EGFR	BindDB
CHEMBL470003	EGFR	BindDB
CHEMBL470010	EGFR	BindDB
CHEMBL470011	EGFR	BindDB
CHEMBL470012	EGFR	BindDB
CHEMBL470218	EGFR	BindDB
CHEMBL470219	EGFR	BindDB
CHEMBL470391	EGFR	BindDB
CHEMBL471058	EGFR	BindDB
CHEMBL472545	EGFR	BindDB
CHEMBL473427	EGFR	BindDB
CHEMBL473428	EGFR	BindDB
CHEMBL473429	EGFR	BindDB
CHEMBL473436	EGFR	BindDB
CHEMBL473437	EGFR	BindDB
CHEMBL473438	EGFR	BindDB
CHEMBL473553	EGFR	BindDB
CHEMBL474431	EGFR	BindDB
CHEMBL475446	EGFR	BindDB
CHEMBL475594	EGFR	BindDB
CHEMBL475761	EGFR	BindDB
CHEMBL475767	EGFR	BindDB
CHEMBL475768	EGFR	BindDB
CHEMBL475769	EGFR	BindDB
CHEMBL479800	EGFR	BindDB
CHEMBL480349	EGFR	BindDB
CHEMBL481324	EGFR	BindDB
CHEMBL484990	CDK9	BindDB
CHEMBL489058	EGFR	BindDB
CHEMBL490428	PK3CA	BindDB
CHEMBL495734	EGFR	BindDB
CHEMBL496567	CDK9	BindDB
CHEMBL497459	EGFR	BindDB
CHEMBL497697	EGFR	BindDB
CHEMBL497804	EGFR	BindDB
CHEMBL497863	EGFR	BindDB
CHEMBL498133	EGFR	BindDB
CHEMBL498134	EGFR	BindDB
CHEMBL49860	GRB2	BindDB
CHEMBL49860	GRB2	BindDB
CHEMBL49986	EGFR	BindDB
CHEMBL500115	EGFR	BindDB
CHEMBL500381	EGFR	BindDB
CHEMBL500591	EGFR	BindDB
CHEMBL501705	EGFR	BindDB
CHEMBL503418	EGFR	BindDB
CHEMBL506414	EGFR	BindDB
CHEMBL507714	EGFR	BindDB
CHEMBL511431	PK3CA	BindDB
CHEMBL511637	EGFR	BindDB
CHEMBL511839	EGFR	BindDB
CHEMBL511990	EGFR	BindDB
CHEMBL512092	PK3CA	BindDB
CHEMBL512391	EGFR	BindDB
CHEMBL513208	EGFR	BindDB
CHEMBL513362	EGFR	BindDB
CHEMBL513418	EGFR	BindDB
CHEMBL513924	PK3CA	BindDB
CHEMBL514566	EGFR	BindDB
CHEMBL514582	MK12	BindDB
CHEMBL514869	PK3CA	BindDB
CHEMBL514938	EGFR	BindDB
CHEMBL515664	EGFR	BindDB
CHEMBL516487	EGFR	BindDB
CHEMBL516979	EGFR	BindDB
CHEMBL517130	EGFR	BindDB
CHEMBL517163	PK3CA	BindDB
CHEMBL51741	EGFR	BindDB
CHEMBL51741	EGFR	BindDB
CHEMBL519757	EGFR	BindDB
CHEMBL524457	EGFR	BindDB
CHEMBL52472	EGFR	BindDB
CHEMBL525012	CDK9	BindDB
CHEMBL525725	EGFR	BindDB
CHEMBL525805	EGFR	BindDB
CHEMBL52784	EGFR	BindDB
CHEMBL52882	EGFR	BindDB
CHEMBL52913	EGFR	BindDB
CHEMBL52913	EGFR	BindDB
CHEMBL53203	EGFR	BindDB
CHEMBL53203	EGFR	BindDB
CHEMBL53300	EGFR	BindDB
CHEMBL534950	PK3CA	BindDB
CHEMBL534951	PK3CA	BindDB
CHEMBL53555	EGFR	BindDB
CHEMBL53555	EGFR	BindDB
CHEMBL53637	EGFR	BindDB
CHEMBL53637	EGFR	BindDB
CHEMBL53665	EGFR	BindDB
CHEMBL53665	EGFR	BindDB
CHEMBL53690	EGFR	BindDB
CHEMBL53690	EGFR	BindDB
CHEMBL538334	PK3CA	BindDB
CHEMBL538346	PK3CA	BindDB
CHEMBL53850	EGFR	BindDB
CHEMBL54088	EGFR	BindDB
CHEMBL54088	EGFR	BindDB
CHEMBL54091	EGFR	BindDB
CHEMBL54091	EGFR	BindDB
CHEMBL541643	PK3CA	BindDB
CHEMBL541906	PK3CA	BindDB
CHEMBL545315	EGFR	BindDB
CHEMBL545315	EGFR	BindDB
CHEMBL549959	PK3CA	BindDB
CHEMBL554	EGFR	BindDB
CHEMBL55425	EGFR	BindDB
CHEMBL55627	GRB2	BindDB
CHEMBL55627	GRB2	BindDB
CHEMBL55627	GRB2	BindDB
CHEMBL55627	GRB2	BindDB
CHEMBL55729	EGFR	BindDB
CHEMBL56027	EGFR	BindDB
CHEMBL56142	EGFR	BindDB
CHEMBL56266	EGFR	BindDB
CHEMBL563316	PK3CA	BindDB
CHEMBL563654	PK3CA	BindDB
CHEMBL56502	EGFR	BindDB
CHEMBL56505	EGFR	BindDB
CHEMBL565467	EGFR	BindDB
CHEMBL565583	PK3CA	BindDB
CHEMBL565714	EGFR	BindDB
CHEMBL565787	PK3CA	BindDB
CHEMBL566113	EGFR	BindDB
CHEMBL566216	PK3CA	BindDB
CHEMBL566337	EGFR	BindDB
CHEMBL566350	EGFR	BindDB
CHEMBL566559	EGFR	BindDB
CHEMBL567197	EGFR	BindDB
CHEMBL567873	EGFR	BindDB
CHEMBL56802	EGFR	BindDB
CHEMBL56802	EGFR	BindDB
CHEMBL56912	EGFR	BindDB
CHEMBL56936	EGFR	BindDB
CHEMBL569880	EGFR	BindDB
CHEMBL571040	EGFR	BindDB
CHEMBL573171	PK3CA	BindDB
CHEMBL573662	PK3CA	BindDB
CHEMBL574680	PK3CA	BindDB
CHEMBL574680	PK3CA	BindDB
CHEMBL57578	EGFR	BindDB
CHEMBL57578	EGFR	BindDB
CHEMBL576505	PK3CA	BindDB
CHEMBL576506	PK3CA	BindDB
CHEMBL57758	EGFR	BindDB
CHEMBL57759	EGFR	BindDB
CHEMBL578044	EGFR	BindDB
CHEMBL57990	EGFR	BindDB
CHEMBL582892	GRB2	BindDB
CHEMBL583218	EGFR	BindDB
CHEMBL583228	PK3CA	BindDB
CHEMBL583403	EGFR	BindDB
CHEMBL584714	EGFR	BindDB
CHEMBL585480	PK3CA	BindDB
CHEMBL586702	PK3CA	BindDB
CHEMBL589103	PK3CA	BindDB
CHEMBL589142	PK3CA	BindDB
CHEMBL589142	PK3CA	BindDB
CHEMBL589142	PK3CA	BindDB
CHEMBL589142	PK3CA	BindDB
CHEMBL589258	PK3CA	BindDB
CHEMBL589258	PK3CA	BindDB
CHEMBL589345	PK3CA	BindDB
CHEMBL589412	PK3CA	BindDB
CHEMBL589588	EGFR	BindDB
CHEMBL589599	PK3CA	BindDB
CHEMBL589600	PK3CA	BindDB
CHEMBL589612	PK3CA	BindDB
CHEMBL589622	PK3CA	BindDB
CHEMBL589826	EGFR	BindDB
CHEMBL590073	PK3CA	BindDB
CHEMBL590074	PK3CA	BindDB
CHEMBL590084	PK3CA	BindDB
CHEMBL590105	PK3CA	BindDB
CHEMBL590325	PK3CA	BindDB
CHEMBL590357	PK3CA	BindDB
CHEMBL590386	PK3CA	BindDB
CHEMBL590558	EGFR	BindDB
CHEMBL590559	EGFR	BindDB
CHEMBL590577	PK3CA	BindDB
CHEMBL590578	PK3CA	BindDB
CHEMBL590587	PK3CA	BindDB
CHEMBL590594	PK3CA	BindDB
CHEMBL590619	PK3CA	BindDB
CHEMBL590620	PK3CA	BindDB
CHEMBL591038	EGFR	BindDB
CHEMBL591039	EGFR	BindDB
CHEMBL591040	EGFR	BindDB
CHEMBL591337	PK3CA	BindDB
CHEMBL591338	PK3CA	BindDB
CHEMBL591357	PK3CA	BindDB
CHEMBL591358	PK3CA	BindDB
CHEMBL591576	PK3CA	BindDB
CHEMBL591759	PK3CA	BindDB
CHEMBL591760	PK3CA	BindDB
CHEMBL591761	PK3CA	BindDB
CHEMBL591807	PK3CA	BindDB
CHEMBL592063	PK3CA	BindDB
CHEMBL592064	PK3CA	BindDB
CHEMBL592215	EGFR	BindDB
CHEMBL592216	EGFR	BindDB
CHEMBL592445	PK3CA	BindDB
CHEMBL592445	PK3CA	BindDB
CHEMBL592457	EGFR	BindDB
CHEMBL592461	PK3CA	BindDB
CHEMBL592465	PK3CA	BindDB
CHEMBL592466	EGFR	BindDB
CHEMBL592467	PK3CA	BindDB
CHEMBL592522	PK3CA	BindDB
CHEMBL592615	PK3CA	BindDB
CHEMBL592617	EGFR	BindDB
CHEMBL592619	PK3CA	BindDB
CHEMBL592713	EGFR	BindDB
CHEMBL592917	PK3CA	BindDB
CHEMBL593063	PK3CA	BindDB
CHEMBL593064	PK3CA	BindDB
CHEMBL593274	EGFR	BindDB
CHEMBL593768	PK3CA	BindDB
CHEMBL593768	PK3CA	BindDB
CHEMBL593860	EGFR	BindDB
CHEMBL593911	EGFR	BindDB
CHEMBL594173	PK3CA	BindDB
CHEMBL594431	PK3CA	BindDB
CHEMBL594549	PK3CA	BindDB
CHEMBL594571	PK3CA	BindDB
CHEMBL594844	PK3CA	BindDB
CHEMBL594844	PK3CA	BindDB
CHEMBL595507	PK3CA	BindDB
CHEMBL595615	EGFR	BindDB
CHEMBL595746	PK3CA	BindDB
CHEMBL596059	EGFR	BindDB
CHEMBL596087	EGFR	BindDB
CHEMBL596533	PK3CA	BindDB
CHEMBL596533	PK3CA	BindDB
CHEMBL596597	PK3CA	BindDB
CHEMBL596736	EGFR	BindDB
CHEMBL596754	EGFR	BindDB
CHEMBL596755	EGFR	BindDB
CHEMBL596761	EGFR	BindDB
CHEMBL596957	EGFR	BindDB
CHEMBL597004	PK3CA	BindDB
CHEMBL597200	EGFR	BindDB
CHEMBL597200	EGFR	BindDB
CHEMBL597402	EGFR	BindDB
CHEMBL597402	EGFR	BindDB
CHEMBL597402	EGFR	BindDB
CHEMBL597551	EGFR	BindDB
CHEMBL597569	EGFR	BindDB
CHEMBL597603	EGFR	BindDB
CHEMBL597603	EGFR	BindDB
CHEMBL597603	EGFR	BindDB
CHEMBL597752	EGFR	BindDB
CHEMBL597773	EGFR	BindDB
CHEMBL597814	PK3CA	BindDB
CHEMBL597815	PK3CA	BindDB
CHEMBL597824	PK3CA	BindDB
CHEMBL597825	PK3CA	BindDB
CHEMBL597948	EGFR	BindDB
CHEMBL597949	EGFR	BindDB
CHEMBL597950	EGFR	BindDB
CHEMBL598007	EGFR	BindDB
CHEMBL598007	EGFR	BindDB
CHEMBL598007	EGFR	BindDB
CHEMBL598163	EGFR	BindDB
CHEMBL598164	EGFR	BindDB
CHEMBL598307	EGFR	BindDB
CHEMBL598377	EGFR	BindDB
CHEMBL598610	EGFR	BindDB
CHEMBL598611	EGFR	BindDB
CHEMBL598797	EGFR	BindDB
CHEMBL598797	EGFR	BindDB
CHEMBL598798	EGFR	BindDB
CHEMBL598799	EGFR	BindDB
CHEMBL599047	EGFR	BindDB
CHEMBL599246	PK3CA	BindDB
CHEMBL599258	PK3CA	BindDB
CHEMBL599259	PK3CA	BindDB
CHEMBL599398	EGFR	BindDB
CHEMBL599667	PK3CA	BindDB
CHEMBL599668	PK3CA	BindDB
CHEMBL599863	EGFR	BindDB
CHEMBL600258	PK3CA	BindDB
CHEMBL601054	PK3CA	BindDB
CHEMBL601073	PK3CA	BindDB
CHEMBL601462	PK3CA	BindDB
CHEMBL601625	EGFR	BindDB
CHEMBL601689	PK3CA	BindDB
CHEMBL601895	PK3CA	BindDB
CHEMBL602184	PK3CA	BindDB
CHEMBL602728	EGFR	BindDB
CHEMBL602841	PK3CA	BindDB
CHEMBL602841	PK3CA	BindDB
CHEMBL603266	EGFR	BindDB
CHEMBL603848	PK3CA	BindDB
CHEMBL604094	EGFR	BindDB
CHEMBL604167	PK3CA	BindDB
CHEMBL604247	PK3CA	BindDB
CHEMBL604303	PK3CA	BindDB
CHEMBL604508	EGFR	BindDB
CHEMBL604508	EGFR	BindDB
CHEMBL604893	EGFR	BindDB
CHEMBL604908	PK3CA	BindDB
CHEMBL604914	EGFR	BindDB
CHEMBL604914	EGFR	BindDB
CHEMBL604988	PK3CA	BindDB
CHEMBL605121	PK3CA	BindDB
CHEMBL605976	EGFR	BindDB
CHEMBL60826	EGFR	BindDB
CHEMBL609321	EGFR	BindDB
CHEMBL64950	EGFR	BindDB
CHEMBL64950	EGFR	BindDB
CHEMBL65250	EGFR	BindDB
CHEMBL65704	EGFR	BindDB
CHEMBL65704	EGFR	BindDB
CHEMBL70024	GRB2	BindDB
CHEMBL70024	GRB2	BindDB
CHEMBL70852	GRB2	BindDB
CHEMBL72036	GRB2	BindDB
CHEMBL72036	GRB2	BindDB
CHEMBL72114	GRB2	BindDB
CHEMBL72393	EGFR	BindDB
CHEMBL72437	GRB2	BindDB
CHEMBL72525	GRB2	BindDB
CHEMBL72694	GRB2	BindDB
CHEMBL72996	GRB2	BindDB
CHEMBL73003	GRB2	BindDB
CHEMBL74722	EGFR	BindDB
CHEMBL75177	EGFR	BindDB
CHEMBL76432	EGFR	BindDB
CHEMBL76432	EGFR	BindDB
CHEMBL76751	EGFR	BindDB
CHEMBL76751	EGFR	BindDB
CHEMBL77452	EGFR	BindDB
CHEMBL77689	GRB2	BindDB
CHEMBL77782	EGFR	BindDB
CHEMBL78018	EGFR	BindDB
CHEMBL7827	EGFR	BindDB
CHEMBL7866	EGFR	BindDB
CHEMBL79206	EGFR	BindDB
CHEMBL79215	EGFR	BindDB
CHEMBL80540	EGFR	BindDB
CHEMBL80809	EGFR	BindDB
CHEMBL81712	EGFR	BindDB
CHEMBL84798	GRB2	BindDB
CHEMBL93367	EGFR	BindDB
CHEMBL93367	GRB2	BindDB
CHEMBL939	EGFR	BindDB
CHEMBL939	EGFR	BindDB
CHEMBL939	EGFR	BindDB
CHEMBL939	EGFR	BindDB
CHEMBL95774	EGFR	BindDB
CHEMBL97162	EGFR	BindDB
CI-1033	CDC37	Ambit
CI-1033	EGFR	BindDB
CI-1033	EGFR	BindDB
CI-1033	EGFR	BindDB
CI-1033	EGFR	BindDB
CI-1033	EGFR	BindDB
CI-1033	EGFR	BindDB
CI-1033	EGFR	BindDB
CI-1033	EGFR	BindDB
CI-1033	EGFR	BindDB
CI-1033	EGFR	BindDB
CI-1033	EGFR	BindDB
CI-1033	EGFR	BindDB
CI-1033	EGFR	BindDB
CI-1033	EGFR	BindDB
CI-1033	EGFR	BindDB
CI-1033	EGFR	BindDB
CI-1033	EGFR	Ambit
CI-1033	GRB2	Ambit
CI-1033	SHC1	Ambit
cid_11409972	MK12	BindDB
cid_6445562	EGFR	BindDB
cid_6445562	EGFR	BindDB
cid_6445562	EGFR	BindDB
cid_6445562	EGFR	BindDB
cid_6445562	EGFR	BindDB
cid_6445562	EGFR	BindDB
cid_6445562	EGFR	BindDB
cid_6445562	EGFR	BindDB
cid_6445562	EGFR	BindDB
cid_6445562	EGFR	BindDB
cid_6445562	EGFR	BindDB
cid_9874913	EGFR	BindDB
cid_9874913	EGFR	BindDB
cid_9874913	EGFR	BindDB
cid_9874913	EGFR	BindDB
Compound56	EGFR	Reaction Biology Corporation
Cyanoquinoline,2	EGFR	BindDB
Dasatinib	ARAF	Reaction Biology Corporation
EGFR	EGFR	Ambit
EGFR_ErbB-2_ErbB-4Inhibitor	EGFR	Reaction Biology Corporation
EGFR_ErbB-2Inhibitor	ARAF	Reaction Biology Corporation
EGFRInhibitor	EGFR	Reaction Biology Corporation
Erlotinib	EGFR	Reaction Biology Corporation
Erlotinib	EGFR	Drug Bank
Erlotinib	EGFR	Ambit
ERLOTINIBHYDROCHLORIDE	EGFR	BindDB
EXEL-2880	EGFR	Ambit
FLAVOPIRIDOL	CDK9	BindDB
FLAVOPIRIDOL	CDK9	BindDB
Flavopiridol	CDK9	Ambit
Flt-3InhibitorII	CDK9	Reaction Biology Corporation
Flt-3InhibitorIII	CDK9	Reaction Biology Corporation
GDC-0941	PK3CA	BindDB
GDC-0941	PK3CA	BindDB
GDC-0941	PK3CA	BindDB
GDC-0941	PK3CA	Ambit
Gefitinib	EGFR	Drug Bank
Gefitinib	EGFR	Ambit
GLU2B	GLU2B	TAP
GRP78	GRP78	Ambit
Gš6976	ARAF	Reaction Biology Corporation
Gš6983	CDK9	Reaction Biology Corporation
GSK-1838705A	EGFR	Ambit
GSK3bInhibitorXII	ARAF	Reaction Biology Corporation
GSK-3InhibitorIX	CDK9	Reaction Biology Corporation
GSK-3InhibitorX	CDK9	Reaction Biology Corporation
GW572016	EGFR	BindDB
GW572016	EGFR	BindDB
GW572016	EGFR	BindDB
GW572016	EGFR	BindDB
GW572016	EGFR	BindDB
GW572016	EGFR	BindDB
GW572016	EGFR	BindDB
GW572016	EGFR	BindDB
GW572016	EGFR	BindDB
GW572016	EGFR	BindDB
GW572016	EGFR	BindDB
GW572016	EGFR	BindDB
GW572016	EGFR	BindDB
GW572016	EGFR	BindDB
GW572016	EGFR	BindDB
GW572016	EGFR	BindDB
GW572016	EGFR	BindDB
GW572016	EGFR	BindDB
GW572016	EGFR	BindDB
GW572016	EGFR	BindDB
GW572016	EGFR	BindDB
HKI-272	EGFR	Ambit
imidazopyridinederivative,8c	PK3CA	BindDB
Imidazoquinazolinederiv.10	EGFR	BindDB
Imidazoquinazolinederiv.11	EGFR	BindDB
Imidazoquinazolinederiv.12	EGFR	BindDB
Imidazoquinazolinederiv.13	EGFR	BindDB
Imidazoquinazolinederiv.15	EGFR	BindDB
Imidazoquinazolinederiv.15	EGFR	BindDB
Imidazoquinazolinederiv.8	EGFR	BindDB
Imidazoquinazolinederiv.8	EGFR	BindDB
Imidazoquinazolinederiv.9	EGFR	BindDB
IRAK-1_4Inhibitor	CDK9	Reaction Biology Corporation
Iressa	EGFR	BindDB
Iressa	EGFR	BindDB
Iressa	EGFR	BindDB
Iressa	EGFR	BindDB
Iressa	EGFR	BindDB
Iressa	EGFR	BindDB
Iressa	EGFR	BindDB
Iressa	EGFR	BindDB
Iressa	EGFR	BindDB
Iressa	EGFR	BindDB
Iressa	EGFR	BindDB
Iressa	EGFR	BindDB
Iressa	EGFR	BindDB
Iressa	EGFR	BindDB
Iressa	EGFR	BindDB
Iressa	EGFR	BindDB
Iressa	EGFR	BindDB
Iressa	EGFR	BindDB
Iressa	EGFR	BindDB
Iressa	EGFR	BindDB
Iressa	EGFR	BindDB
Iressa	EGFR	BindDB
Iressa	EGFR	BindDB
Iressa	EGFR	BindDB
Iressa	EGFR	BindDB
Iressa	EGFR	BindDB
Iressa	EGFR	BindDB
Iressa	EGFR	BindDB
Iressa	EGFR	BindDB
Iressa	EGFR	BindDB
JAK3InhibitorII	EGFR	Reaction Biology Corporation
JAK3InhibitorVI	CDK9	Reaction Biology Corporation
JNKInhibitorV	CDK9	Reaction Biology Corporation
Kenpaullone	CDK9	Reaction Biology Corporation
Lapatinib	EGFR	Reaction Biology Corporation
Lapatinib	EGFR	Drug Bank
Lapatinib	EGFR	Ambit
LckInhibitor	ARAF	Reaction Biology Corporation
Lidocaine	EGFR	Drug Bank
MLN-518	EGFR	BindDB
NERATINIB	EGFR	BindDB
NERATINIB	EGFR	BindDB
NERATINIB	EGFR	BindDB
p38MAPKinaseInhibitor	ARAF	Reaction Biology Corporation
Panitumumab	EGFR	Drug Bank
PD153035	EGFR	BindDB
PD153035	EGFR	BindDB
PD153035	EGFR	BindDB
PD153035	EGFR	BindDB
PD153035	EGFR	BindDB
PD153035	EGFR	BindDB
PD153035	EGFR	BindDB
PD153035	EGFR	BindDB
PD153035	EGFR	BindDB
PD153035	EGFR	BindDB
PD153035	EGFR	BindDB
PD153035	EGFR	BindDB
PD153035	EGFR	BindDB
PD153035Analog18	EGFR	BindDB
PD153035Analog19	EGFR	BindDB
PD153035Analog2	EGFR	BindDB
PD153035Analog21	EGFR	BindDB
PD153035Analog22	EGFR	BindDB
PD153035Analog23	EGFR	BindDB
PD153035Analog29	EGFR	BindDB
PD153035Analog30	EGFR	BindDB
PD153035Analog30	EGFR	BindDB
PD153035Analog30	EGFR	BindDB
PD153035Analog30	EGFR	BindDB
PD153035Analog31	EGFR	BindDB
PD153035Analog31	EGFR	BindDB
PD153035Analog31	EGFR	BindDB
PD153035Analog31	EGFR	BindDB
PD153035Analog31	EGFR	BindDB
PD153035Analog33	EGFR	BindDB
PD153035Analog33	EGFR	BindDB
PD153035Analog33	EGFR	BindDB
PD153035Analog34	EGFR	BindDB
PD153035Analog35	EGFR	BindDB
PD153035Analog35	EGFR	BindDB
PD153035Analog36	EGFR	BindDB
PD153035Analog37	EGFR	BindDB
PD153035Analog38	EGFR	BindDB
PD153035Analog39	EGFR	BindDB
PD153035Analog40	EGFR	BindDB
PD153035Analog41	EGFR	BindDB
PD153035Analog42	EGFR	BindDB
PD153035Analog44	EGFR	BindDB
PD153035Analog46	EGFR	BindDB
PD153035Analog47	EGFR	BindDB
PD153035Analog48	EGFR	BindDB
PD153035Analog49	EGFR	BindDB
PD153035Analog51	EGFR	BindDB
PD153035Analog52	EGFR	BindDB
PD153035Analog53	EGFR	BindDB
PD153035Analog54	EGFR	BindDB
PD153035Analog56	EGFR	BindDB
PD153035Analog56	EGFR	BindDB
PD153035Analog56	EGFR	BindDB
PD153035Analog57	EGFR	BindDB
PD153035Analog64	EGFR	BindDB
PD153035Analog67	EGFR	BindDB
PD153035Analog68	EGFR	BindDB
PD153035Analog7	EGFR	BindDB
PD158780	EGFR	Reaction Biology Corporation
PD158780	EGFR	BindDB
PD158780	EGFR	BindDB
PD158780	EGFR	BindDB
PD158780	EGFR	BindDB
PD158780Analog5d	EGFR	BindDB
PD158780Analog5e	EGFR	BindDB
PD158780Analog5f	EGFR	BindDB
PD158780Analog5g	EGFR	BindDB
PD158780Analog5h	EGFR	BindDB
PD158780Analog5i	EGFR	BindDB
PD158780Analog5j	EGFR	BindDB
PD158780Analog5k	EGFR	BindDB
PD158780Analog5l	EGFR	BindDB
PD158780Analog5m	EGFR	BindDB
PD158780Analog5n	EGFR	BindDB
PD158780Analog5o	EGFR	BindDB
PD158780Analog5p	EGFR	BindDB
PD158780Analog5q	EGFR	BindDB
PD158780Analog5r	EGFR	BindDB
PD158780Analog5s	EGFR	BindDB
PD158780Analog5t	EGFR	BindDB
PD158780Analog5u	EGFR	BindDB
PD158780Analog5v	EGFR	BindDB
PD158780Analog5w	EGFR	BindDB
PD158780Analog5x	EGFR	BindDB
PD158780Analog5y	EGFR	BindDB
PD158780Analog5z	EGFR	BindDB
PD158780Analog7b	EGFR	BindDB
PD158780Analog8b	EGFR	BindDB
PD158780Analog9a	EGFR	BindDB
PD158780Analog9b	EGFR	BindDB
PD158780Analog9c	EGFR	BindDB
PD158780Analog9n	EGFR	BindDB
PD158780Analog9o	EGFR	BindDB
PD158780Analog9u	EGFR	BindDB
PD169316	ARAF	Reaction Biology Corporation
PD174265	EGFR	Reaction Biology Corporation
PDK1_Akt_FltDualPathwayInhibitor	EGFR	Reaction Biology Corporation
Pegademasebovine	GRB2	Drug Bank
PI-103	PK3CA	Ambit
PKC-412	EGFR	Ambit
PKCbInhibitor	CDK9	Reaction Biology Corporation
PKRInhibitor	ARAF	Reaction Biology Corporation
PurvalanolA	CDK9	Reaction Biology Corporation
Pyrazinoquinazolinederiv.24	EGFR	BindDB
pyrazolopyrimidine,10	PK3CA	BindDB
pyrazolopyrimidine,10	PK3CA	BindDB
pyrazolopyrimidine,13	PK3CA	BindDB
pyrazolopyrimidine,24	PK3CA	BindDB
pyrazolopyrimidine,27	PK3CA	BindDB
pyrazolopyrimidine,5a	PK3CA	BindDB
pyrazolopyrimidine,5e	PK3CA	BindDB
Pyrazoloquinazolinederiv.19	EGFR	BindDB
Pyrazoloquinazolinederiv.20	EGFR	BindDB
Pyrazoloquinazolinederiv.20	EGFR	BindDB
Pyrazoloquinazolinederiv.20	EGFR	BindDB
Pyrazoloquinazolinederiv.2b	EGFR	BindDB
Pyrazoloquinazolinederiv.2c	EGFR	BindDB
Pyrazoloquinazolinederiv.2d	EGFR	BindDB
Pyrazoloquinazolinederiv.2f	EGFR	BindDB
Pyrazoloquinazolinederiv.2h	EGFR	BindDB
Pyrido[2,3-d]pyrimidine8a	EGFR	BindDB
Pyrido[2,3-d]pyrimidine9f	EGFR	BindDB
Pyrido[3,2-d]pyrimidine11a	EGFR	BindDB
Pyrido[3,2-d]pyrimidine11b	EGFR	BindDB
Pyrido[3,2-d]pyrimidine11b	EGFR	BindDB
Pyrido[3,2-d]pyrimidine11d	EGFR	BindDB
Pyrido[3,2-d]pyrimidine11e	EGFR	BindDB
Pyrido[3,2-d]pyrimidine11f	EGFR	BindDB
Pyrido[3,2-d]pyrimidine11f	EGFR	BindDB
Pyrido[3,2-d]pyrimidine11g	EGFR	BindDB
Pyrido[3,2-d]pyrimidine11g	EGFR	BindDB
Pyrido[3,2-d]pyrimidine11h	EGFR	BindDB
Pyrido[3,4-d]pyrimidine13f	EGFR	BindDB
Pyrido[3,4-d]pyrimidine13f	EGFR	BindDB
Pyrido[3,4-d]pyrimidine7a	EGFR	BindDB
Pyrido[3,4-d]pyrimidine7b	EGFR	BindDB
Pyrido[3,4-d]pyrimidine7b	EGFR	BindDB
Pyrido[3,4-d]pyrimidine7b	EGFR	BindDB
Pyrido[3,4-d]pyrimidine7d	EGFR	BindDB
Pyrido[3,4-d]pyrimidine7g	EGFR	BindDB
Pyrido[3,4-d]pyrimidine7g	EGFR	BindDB
Pyrido[3,4-d]pyrimidine7g	EGFR	BindDB
Pyrido[3,4-d]pyrimidine7h	EGFR	BindDB
Pyrido[3,4-d]pyrimidine7h	EGFR	BindDB
Pyrido[3,4-d]pyrimidine7i	EGFR	BindDB
Pyrido[4,3-d]pyrimidine5a	EGFR	BindDB
Pyrido[4,3-d]pyrimidine5c	EGFR	BindDB
Pyrido[4,3-d]pyrimidine5e	EGFR	BindDB
Pyrido[4,3-d]pyrimidine5f	EGFR	BindDB
Pyrido[4,3-d]pyrimidine5f	EGFR	BindDB
Pyrido[4,3-d]pyrimidine5f	EGFR	BindDB
Pyrido[4,3-d]pyrimidine5g	EGFR	BindDB
Pyrido[4,3-d]pyrimidine5g	EGFR	BindDB
Pyrido[4,3-d]pyrimidine5g	EGFR	BindDB
Pyrido[4,3-d]pyrimidine5h	EGFR	BindDB
pyrido[4,3-d]pyrimidinederiv.3aa	EGFR	BindDB
pyrido[4,3-d]pyrimidinederiv.3bb	EGFR	BindDB
pyrido[4,3-d]pyrimidinederiv.3cc	EGFR	BindDB
pyrido[4,3-d]pyrimidinederiv.3d	EGFR	BindDB
pyrido[4,3-d]pyrimidinederiv.3dd	EGFR	BindDB
pyrido[4,3-d]pyrimidinederiv.3e	EGFR	BindDB
pyrido[4,3-d]pyrimidinederiv.3ee	EGFR	BindDB
pyrido[4,3-d]pyrimidinederiv.3f	EGFR	BindDB
pyrido[4,3-d]pyrimidinederiv.3g	EGFR	BindDB
pyrido[4,3-d]pyrimidinederiv.3h	EGFR	BindDB
pyrido[4,3-d]pyrimidinederiv.3i	EGFR	BindDB
pyrido[4,3-d]pyrimidinederiv.3j	EGFR	BindDB
pyrido[4,3-d]pyrimidinederiv.3k	EGFR	BindDB
pyrido[4,3-d]pyrimidinederiv.3l	EGFR	BindDB
pyrido[4,3-d]pyrimidinederiv.3m	EGFR	BindDB
pyrido[4,3-d]pyrimidinederiv.3n	EGFR	BindDB
pyrido[4,3-d]pyrimidinederiv.3o	EGFR	BindDB
pyrido[4,3-d]pyrimidinederiv.3p	EGFR	BindDB
pyrido[4,3-d]pyrimidinederiv.3q	EGFR	BindDB
pyrido[4,3-d]pyrimidinederiv.3r	EGFR	BindDB
pyrido[4,3-d]pyrimidinederiv.3s	EGFR	BindDB
pyrido[4,3-d]pyrimidinederiv.3t	EGFR	BindDB
pyrido[4,3-d]pyrimidinederiv.3u	EGFR	BindDB
pyrido[4,3-d]pyrimidinederiv.3v	EGFR	BindDB
pyrido[4,3-d]pyrimidinederiv.3w	EGFR	BindDB
pyrido[4,3-d]pyrimidinederiv.3x	EGFR	BindDB
pyrido[4,3-d]pyrimidinederiv.3y	EGFR	BindDB
pyrido[4,3-d]pyrimidinederiv.3z	EGFR	BindDB
pyrido[4,3-d]pyrimidinederiv.4b	EGFR	BindDB
pyrido[4,3-d]pyrimidinederiv.4n	EGFR	BindDB
pyrido[4,3-d]pyrimidinederiv.4r	EGFR	BindDB
pyrido[4,3-d]pyrimidinederiv.4u	EGFR	BindDB
pyrido[4,3-d]pyrimidinederiv.4y	EGFR	BindDB
pyrido[4,3-d]pyrimidinederiv.4z	EGFR	BindDB
pyridofuropyrimidinederivative,2	PK3CA	BindDB
pyridofuropyrimidinederivative,2	PK3CA	BindDB
Pyrimido[4,5-b]indolederiv.44	EGFR	BindDB
Pyrimido[4,5-b]indolederiv.49	EGFR	BindDB
Pyrimido[5,4-b]indolederiv.35	EGFR	BindDB
pyrrolidinyl-acetylenicthieno[3,2-d]pyrimidine,6b	EGFR	BindDB
pyrrolidinyl-acetylenicthieno[3,2-d]pyrimidine,6c	EGFR	BindDB
pyrrolidinyl-acetylenicthieno[3,2-d]pyrimidine,6d	EGFR	BindDB
pyrrolo[2,1-f][1,2,4]triazineanalog5a	EGFR	BindDB
pyrrolo[2,1-f][1,2,4]triazineanalog5b	EGFR	BindDB
pyrrolo[2,1-f][1,2,4]triazineanalog5c	EGFR	BindDB
pyrrolo[2,1-f][1,2,4]triazineanalog6	EGFR	BindDB
pyrrolo[2,1-f][1,2,4]triazineanalog7b	EGFR	BindDB
pyrrolo[2,1-f][1,2,4]triazineanalog7d	EGFR	BindDB
pyrrolo[2,1-f][1,2,4]triazineanalog9b	EGFR	BindDB
pyrrolo[2,3-d]pyrimidin-6-onederiv.26d	EGFR	BindDB
pyrrolo[2,3-d]pyrimidin-6-onederiv.26e	EGFR	BindDB
pyrrolo[2,3-d]pyrimidin-6-onederiv.26f	EGFR	BindDB
pyrrolo[2,3-d]pyrimidin-6-onederiv.26g	EGFR	BindDB
pyrrolo[2,3-d]pyrimidin-6-onederiv.26h	EGFR	BindDB
pyrrolo[2,3-d]pyrimidin-6-onederiv.26l	EGFR	BindDB
pyrrolo[2,3-d]pyrimidin-6-onederiv.26o	EGFR	BindDB
pyrrolo[2,3-d]pyrimidin-6-onederiv.26p	EGFR	BindDB
pyrrolo[2,3-d]pyrimidin-6-onederiv.26q	EGFR	BindDB
pyrrolo[2,3-d]pyrimidin-6-onederiv.26r	EGFR	BindDB
pyrrolo[2,3-d]pyrimidin-6-onederiv.26s	EGFR	BindDB
pyrrolo[2,3-d]pyrimidin-6-onederiv.28b	EGFR	BindDB
pyrrolo[2,3-d]pyrimidin-6-onederiv.28c	EGFR	BindDB
pyrrolo[2,3-d]pyrimidin-6-onederiv.28d	EGFR	BindDB
Pyrrolopyridinone,1	CDK9	BindDB
Pyrroloquinazolinederiv.21	EGFR	BindDB
Pyrroloquinazolinederiv.21	EGFR	BindDB
Pyrroloquinazolinederiv.21	EGFR	BindDB
Pyrroloquinazolinederiv.22	EGFR	BindDB
Pyrroloquinazolinederiv.22	EGFR	BindDB
Pyrroloquinazolinederiv.3b	EGFR	BindDB
Pyrroloquinazolinederiv.3c	EGFR	BindDB
Pyrroloquinazolinederiv.3d	EGFR	BindDB
Pyrroloquinazolinederiv.3e	EGFR	BindDB
Pyrroloquinazolinederiv.3f	EGFR	BindDB
Pyrroloquinazolinederiv.3g	EGFR	BindDB
Pyrroloquinazolinederiv.3h	EGFR	BindDB
Pyrroloquinazolinederiv.4	EGFR	BindDB
Pyrroloquinazolinederiv.5	EGFR	BindDB
Pyrroloquinazolinederiv.6	EGFR	BindDB
Pyrroloquinazolinederiv.7	EGFR	BindDB
Pyrroloquinazolinederiv.8	EGFR	BindDB
Pyrroloquinazolinederiv.9	EGFR	BindDB
R406	EGFR	Ambit
R547	CDK9	Ambit
Ro-32-0432	CDK9	Reaction Biology Corporation
SB202190	ARAF	Reaction Biology Corporation
SB203580	ARAF	Reaction Biology Corporation
SB218078	CDK9	Reaction Biology Corporation
SB242235	EGFR	BindDB
SKI-606	EGFR	BindDB
SKI-606	EGFR	Ambit
Sorafenib	ARAF	Reaction Biology Corporation
SrcKinaseInhibitorI	EGFR	Reaction Biology Corporation
Staurosporine	CDK9	Reaction Biology Corporation
Staurosporine	CDK9	BindDB
Staurosporine	CDK9	Ambit
Staurosporine	EGFR	Reaction Biology Corporation
Staurosporine	EGFR	BindDB
Staurosporine	EGFR	BindDB
Staurosporine	EGFR	Ambit
Staurosporine	MK12	BindDB
Staurosporine	MK12	Ambit
SU11652	CDK9	Reaction Biology Corporation
SU9516	CDK9	Reaction Biology Corporation
SykInhibitor	CDK9	Reaction Biology Corporation
SykInhibitorIII	CDK9	Reaction Biology Corporation
TAE-684	EGFR	Ambit
Tarceva	EGFR	BindDB
Tarceva	EGFR	BindDB
Tarceva	EGFR	BindDB
Tarceva	EGFR	BindDB
Tarceva	EGFR	BindDB
Tarceva	EGFR	BindDB
Tarceva	EGFR	BindDB
Tarceva	EGFR	BindDB
Tarceva	EGFR	BindDB
Tarceva	EGFR	BindDB
Tarceva	EGFR	BindDB
Tarceva	EGFR	BindDB
Tarceva	EGFR	BindDB
Tarceva	EGFR	BindDB
Tarceva	EGFR	BindDB
Tarceva	EGFR	BindDB
Tarceva	EGFR	BindDB
Tarceva	EGFR	BindDB
Tarceva	EGFR	BindDB
Tarceva	EGFR	BindDB
Tarceva	EGFR	BindDB
Tarceva	EGFR	BindDB
Tarceva	EGFR	BindDB
Tarceva	EGFR	BindDB
Tarceva	EGFR	BindDB
Tarceva	EGFR	BindDB
Tarceva	EGFR	BindDB
Tarceva	EGFR	BindDB
Tarceva	EGFR	BindDB
Tarceva	EGFR	BindDB
Tarceva	EGFR	BindDB
TG-100-115	PK3CA	Ambit
Thiazoloquinazolinederiv.18	EGFR	BindDB
Thiazolothieno[3,2-d]pyrimidinederiv.76	EGFR	BindDB
thieno[3,2-d]pyrimidinederivative,1	PK3CA	BindDB
Tpl2KinaseInhibitor	EGFR	Reaction Biology Corporation
Trastuzumab	EGFR	Drug Bank
Triazoloquinazolinederiv.17	EGFR	BindDB
Vandetanib	EGFR	Reaction Biology Corporation
Vandetanib	EGFR	Ambit
Wortmannin	PK3CA	BindDB
Wortmannin	PK3CA	BindDB
Wortmannin	PK3CA	BindDB
Wortmannin	PK3CA	BindDB
Wortmannin	PK3CA	BindDB
ZD6474	EGFR	BindDB
ZD6474	EGFR	BindDB
ZD6474	EGFR	BindDB
ZD6474	EGFR	BindDB
ZD6474	EGFR	BindDB
ZD6474	EGFR	BindDB
ZD6474	EGFR	BindDB
ZD6474	EGFR	BindDB
ZD6474	EGFR	BindDB
ZD6474	EGFR	BindDB
ZD6474	EGFR	BindDB
