# Supplementary material for: Perturbation of the mutated EGFR interactome identifies vulnerabilities and resistance mechanisms
Source: Mol Syst Biol. 2013 Nov 5;9:705. doi: 10.1038/msb.2013.61 (PMC4039310; doi:10.1038/msb.2013.61)
Supplement: Supplementary Data File S5 [file msb201361-s6.xls]

## Sheet: Midostaurin pulldown 
Biological Sample	Protein accession numbers	Protein Description	Protein molecular weight (Da)	Number of unique peptides	Number of unique spectra	Number of total spectra	Percentage of total spectra	Percentage sequence coverage	Peptide sequence	Previous amino acid	Next amino acid	Peptide identification probability	Mascot Ion score	Mascot Identity score	Mascot Delta Ion Score	Number of enzymatic termini	Variable modifications identified by spectrum	Observed m/z	Actual peptide mass (AMU)	Calculated +1H Peptide Mass (AMU)	Spectrum charge	Actual minus calculated peptide mass (AMU)	Actual minus calculated peptide mass (PPM)	Peptide start index	Peptide stop index
PC9 - Exp.1	ASPH_HUMAN	Aspartyl/asparaginyl beta-hydroxylase	85862.6	1	1	1	0.0001	0.0264	VLIFDDSFEHEVWQDASSFR	K	L	0.95	47	29	37.2	2		809.714	2426.12	2427.13	3	0.003102	1.278	716	735
PC9 - Exp.1	SET_HUMAN	Protein SET	33489.4	1	1	1	0.0001	0.0483	IDFYFDENPYFENK	R	V	0.95	55.8	30.3	46.3	2		920.905	1839.8	1840.81	2	-0.003222	-1.75	137	150
PC9 - Exp.1	IQGA1_HUMAN	Ras GTPase-activating-like protein IQGAP1	189259	6	7	7	0.0008	0.064	EQLWLANEGLITR	R	L	0.95	42.9	30.3	38.8	2		771.917	1541.82	1542.83	2	-0.0007219	-0.4679	739	751
PC9 - Exp.1	IQGA1_HUMAN	Ras GTPase-activating-like protein IQGAP1	189259	6	7	7	0.0008	0.064	FQPGETLTEILETPATSEQEAEHQR	R	A	0.95	38.7	28.4	24.6	2		947.789	2840.35	2841.35	3	-0.001598	-0.5624	1398	1422
PC9 - Exp.1	IQGA1_HUMAN	Ras GTPase-activating-like protein IQGAP1	189259	6	7	7	0.0008	0.064	GVLLEIEDLQVNQFK	K	N	0.95	39.6	30.2	24.7	2		872.976	1743.94	1744.95	2	-0.003522	-2.018	1572	1586
PC9 - Exp.1	IQGA1_HUMAN	Ras GTPase-activating-like protein IQGAP1	189259	6	7	7	0.0008	0.064	ILAIGLINEALDEGDAQK	R	T	0.95	51.6	30	37.9	2		628.342	1882	1883.01	3	-0.002198	-1.167	539	556
PC9 - Exp.1	IQGA1_HUMAN	Ras GTPase-activating-like protein IQGAP1	189259	6	7	7	0.0008	0.064	ILAIGLINEALDEGDAQK	R	T	0.95	69.9	30	62.5	2		942.008	1882	1883.01	2	-0.004322	-2.295	539	556
PC9 - Exp.1	IQGA1_HUMAN	Ras GTPase-activating-like protein IQGAP1	189259	6	7	7	0.0008	0.064	LPYDVTPEQALAHEEVK	K	T	0.95	31.6	29.6	28.1	2		646.998	1937.97	1938.98	3	-0.001798	-0.9273	1112	1128
PC9 - Exp.1	IQGA1_HUMAN	Ras GTPase-activating-like protein IQGAP1	189259	6	7	7	0.0008	0.064	NVIFEISPTEEVGDFEVK	K	A	0.95	70.4	29.5	64.8	2		1026.51	2051.01	2052.02	2	-0.0006219	-0.3031	1587	1604
PC9 - Exp.1	ACTN4_HUMAN	Alpha-actinin-4	104857	6	6	6	0.0007	0.0867	cQLEINFNTLQTK	K	L	0.95	35.6	30.5	27.3	2	c1: Carbamidomethyl (+57.02)	804.906	1607.8	1608.81	2	-0.001287	-0.8001	351	363
PC9 - Exp.1	ACTN4_HUMAN	Alpha-actinin-4	104857	6	6	6	0.0007	0.0867	ETTDTDTADQVIASFK	R	V	0.95	51.5	29.7	43	2		871.408	1740.8	1741.81	2	-0.005222	-2.998	838	853
PC9 - Exp.1	ACTN4_HUMAN	Alpha-actinin-4	104857	6	6	6	0.0007	0.0867	GYEEWLLNEIR	K	R	0.95	48.8	30.3	24.2	2		711.356	1420.7	1421.71	2	-0.001722	-1.211	396	406
PC9 - Exp.1	ACTN4_HUMAN	Alpha-actinin-4	104857	6	6	6	0.0007	0.0867	IcDQWDALGSLTHSR	K	R	0.95	46	29.9	28.5	2	c2: Carbamidomethyl (+57.02)	586.946	1757.81	1758.82	3	-0.0007632	-0.434	498	512
PC9 - Exp.1	ACTN4_HUMAN	Alpha-actinin-4	104857	6	6	6	0.0007	0.0867	TINEVENQILTR	R	D	0.95	50.1	30.6	32.6	2		715.386	1428.76	1429.76	2	-0.0007219	-0.5049	746	757
PC9 - Exp.1	ACTN4_HUMAN	Alpha-actinin-4	104857	6	6	6	0.0007	0.0867	VGWEQLLTTIAR	R	T	0.95	66.2	30.8	52.4	2		693.89	1385.77	1386.77	2	-0.001822	-1.314	734	745
PC9 - Exp.1	MVP_HUMAN	Major vault protein	99326	17	18	18	0.002	0.277	AQLELEVSK	R	A	0.95	45.5	31.7	28.4	2		508.784	1015.55	1016.56	2	-0.002222	-2.186	775	783
PC9 - Exp.1	MVP_HUMAN	Major vault protein	99326	17	18	18	0.002	0.277	AVIGSTYMLTQDEVLWEK	R	E	0.95	48.7	29.4	42.8	2		1042.02	2082.03	2083.04	2	-0.001122	-0.5386	400	417
PC9 - Exp.1	MVP_HUMAN	Major vault protein	99326	17	18	18	0.002	0.277	DAQGLVLFDVTGQVR	R	L	0.95	46.7	30.2	33.2	2		809.433	1616.85	1617.86	2	-0.0004219	-0.2608	68	82
PC9 - Exp.1	MVP_HUMAN	Major vault protein	99326	17	18	18	0.002	0.277	DLAVAGPEMQVK	R	L	0.95	52.5	30.9	34.7	2		629.328	1256.64	1257.65	2	-0.002022	-1.608	809	820
PC9 - Exp.1	MVP_HUMAN	Major vault protein	99326	17	18	18	0.002	0.277	ELLELEALSMAVESTGTAK	K	A	0.95	37.9	29.7	25.5	2		996.513	1991.01	1992.02	2	-0.002822	-1.417	705	723
PC9 - Exp.1	MVP_HUMAN	Major vault protein	99326	17	18	18	0.002	0.277	ELLELEALSMAVESTGTAK	K	A	0.95	35.6	29.7	26.6	2		664.677	1991.01	1992.02	3	-0.003998	-2.007	705	723
PC9 - Exp.1	MVP_HUMAN	Major vault protein	99326	17	18	18	0.002	0.277	GAVASVTFDDFHK	R	N	0.95	40.9	30.6	33.7	2		697.341	1392.67	1393.67	2	-0.001022	-0.7333	581	593
PC9 - Exp.1	MVP_HUMAN	Major vault protein	99326	17	18	18	0.002	0.277	GPLEYVPSAK	R	V	0.95	44	31.8	28.3	2		530.787	1059.56	1060.57	2	-0.001122	-1.058	361	370
PC9 - Exp.1	MVP_HUMAN	Major vault protein	99326	17	18	18	0.002	0.277	IEGEGSVLQAK	R	L	0.95	51.2	31.2	35.1	2		565.804	1129.59	1130.61	2	-0.003622	-3.204	735	745
PC9 - Exp.1	MVP_HUMAN	Major vault protein	99326	17	18	18	0.002	0.277	KEVEVVEIIQATIIR	R	Q	0.95	45.6	31	15.7	2		580.679	1739.01	1740.03	3	-0.004898	-2.815	155	169
PC9 - Exp.1	MVP_HUMAN	Major vault protein	99326	17	18	18	0.002	0.277	LAQDPFPLYPGEVLEK	R	D	0.95	36.4	29.7	32.5	2		908.479	1814.94	1815.95	2	-0.003122	-1.719	92	107
PC9 - Exp.1	MVP_HUMAN	Major vault protein	99326	17	18	18	0.002	0.277	LRHADLEIR	R	L	0.95	39.9	31.3	16.5	2		374.884	1121.63	1122.64	3	-0.0007979	-0.7108	83	91
PC9 - Exp.1	MVP_HUMAN	Major vault protein	99326	17	18	18	0.002	0.277	QAIPLDENEGIYVQDVK	R	T	0.95	64.9	29.6	57.4	2		965.991	1929.97	1930.98	2	-0.001822	-0.9435	378	394
PC9 - Exp.1	MVP_HUMAN	Major vault protein	99326	17	18	18	0.002	0.277	SLQPLAPR	K	N	0.941	33.3	30.5	15.2	2		441.263	880.512	881.52	2	-0.001322	-1.5	445	452
PC9 - Exp.1	MVP_HUMAN	Major vault protein	99326	17	18	18	0.002	0.277	TAVFGFETSEAK	R	G	0.95	82.4	30.9	69.6	2		643.816	1285.62	1286.63	2	-0.001822	-1.416	601	612
PC9 - Exp.1	MVP_HUMAN	Major vault protein	99326	17	18	18	0.002	0.277	VASGPSPGEGISPQSAQAPQAPGDNHVVPVLR	R	-	0.95	77.9	28	73.2	2		1040.53	3118.57	3119.59	3	-0.005698	-1.827	862	893
PC9 - Exp.1	MVP_HUMAN	Major vault protein	99326	17	18	18	0.002	0.277	VPHNAAVQVYDYR	R	E	0.95	39.5	30.3	29.3	2		511.259	1530.76	1531.77	3	-0.001498	-0.9779	462	474
PC9 - Exp.1	MVP_HUMAN	Major vault protein	99326	17	18	18	0.002	0.277	VVAGDEWLFEGPGTYIPR	K	K	0.95	36.6	28.9	26.8	2		1003.5	2004.99	2006	2	-0.001322	-0.659	137	154
PC9 - Exp.1	K2C78_HUMAN	Keratin, type II cytoskeletal 78	56866.4	1	1	1	0.0001	0.0654	AEAEALYQTK	K	Y	0.895	30.9	30.9	23.2	2		562.283	1122.55	1123.56	2	-0.004322	-3.847	298	307
PC9 - Exp.1	K2C78_HUMAN	Keratin, type II cytoskeletal 78	56866.4	1	1	1	0.0001	0.0654	FLEQQNKVLETK	R	W	0.95	41	30.8	0	2		738.9	1475.79	1476.81	2	-0.01332	-9.021	131	142
PC9 - Exp.1	K2C78_HUMAN	Keratin, type II cytoskeletal 78	56866.4	1	1	1	0.0001	0.0654	FLEQQNKVLETK	R	W	0.95	47.4	30.8	6.98	2		738.888	1475.76	1476.81	2	-0.03812	-25.81	131	142
PC9 - Exp.1	K2C78_HUMAN	Keratin, type II cytoskeletal 78	56866.4	1	1	1	0.0001	0.0654	YLDFSSIITEVR	R	A	0.95	77.4	30.5	62.9	2		721.879	1441.74	1442.75	2	-0.002322	-1.609	275	286
PC9 - Exp.1	INSRR_HUMAN	Insulin receptor-related protein	143721	1	1	1	0.0001	0.0054	AVLSGLR	R	H	0.95	42.4	32	8.23	2		358.221	714.426	715.446	2	-0.01242	-17.36	772	778
PC9 - Exp.1	CALM_HUMAN	Calmodulin	16838	1	1	1	0.0001	0.107	VFDKDGNGYISAAELR	R	H	0.95	39.6	30.1	27.4	2		585.627	1753.86	1754.87	3	-0.005098	-2.905	92	107
PC9 - Exp.1	COPB2_HUMAN	Coatomer subunit beta'	102489	11	11	11	0.0012	0.183	AAESLADPTEYENLFPGLK	K	E	0.95	47.4	29.3	44.8	2		1033.01	2064	2065.01	2	-0.003922	-1.899	784	802
PC9 - Exp.1	COPB2_HUMAN	Coatomer subunit beta'	102489	11	11	11	0.0012	0.183	cIAVHPTQPFILTSSDDMLIK	R	L	0.95	32.5	29	21.7	2	c1: Carbamidomethyl (+57.02)	796.075	2385.2	2386.21	3	-0.003263	-1.368	104	124
PC9 - Exp.1	COPB2_HUMAN	Coatomer subunit beta'	102489	11	11	11	0.0012	0.183	DNNQFASASLDR	K	T	0.95	74.9	30.6	63.8	2		669.307	1336.6	1337.61	2	-0.001122	-0.8388	154	165
PC9 - Exp.1	COPB2_HUMAN	Coatomer subunit beta'	102489	11	11	11	0.0012	0.183	EAFVVEEWVK	K	E	0.946	34	30.8	19.6	2		618.318	1234.62	1235.63	2	-0.002522	-2.041	803	812
PC9 - Exp.1	COPB2_HUMAN	Coatomer subunit beta'	102489	11	11	11	0.0012	0.183	GSNNVALGYDEGSIIVK	R	L	0.95	69	30.4	52.7	2		868.446	1734.88	1735.89	2	-0.001322	-0.7615	282	298
PC9 - Exp.1	COPB2_HUMAN	Coatomer subunit beta'	102489	11	11	11	0.0012	0.183	GVNcIDYYSGGDKPYLISGADDR	K	L	0.95	59.8	28.8	56.7	2	c4: Carbamidomethyl (+57.02)	845.719	2534.14	2535.15	3	-0.002363	-0.9322	187	209
PC9 - Exp.1	COPB2_HUMAN	Coatomer subunit beta'	102489	11	11	11	0.0012	0.183	LPEAAFLAR	R	T	0.95	67.5	31.5	52	2		494.284	986.554	987.562	2	-0.001322	-1.339	751	759
PC9 - Exp.1	COPB2_HUMAN	Coatomer subunit beta'	102489	11	11	11	0.0012	0.183	QLAELAISK	K	C	0.944	34.7	31.6	18.9	2		486.789	971.564	972.573	2	-0.001422	-1.462	672	680
PC9 - Exp.1	COPB2_HUMAN	Coatomer subunit beta'	102489	11	11	11	0.0012	0.183	SFGSAQEFAWAHDSSEYAIR	K	E	0.95	46.6	29.4	39.5	2		753.674	2258	2259.01	3	-0.002298	-1.017	387	406
PC9 - Exp.1	COPB2_HUMAN	Coatomer subunit beta'	102489	11	11	11	0.0012	0.183	SVNGLAFYDWDNTELIR	R	R	0.95	79	29.3	73.2	2		1006.99	2011.97	2012.97	2	0.001378	0.6846	443	459
PC9 - Exp.1	COPB2_HUMAN	Coatomer subunit beta'	102489	11	11	11	0.0012	0.183	VFNYNTLER	R	V	0.95	40.8	30.5	22.5	2		578.293	1154.57	1155.58	2	-0.0009219	-0.7978	83	91
PC9 - Exp.1	NPM_HUMAN	Nucleophosmin	32575.5	7	15	15	0.0017	0.31	DELHIVEAEAMNYEGSPIK	K	V	0.95	50.7	29.3	39.9	2		715.676	2144.01	2145.02	3	-0.003298	-1.537	55	73
PC9 - Exp.1	NPM_HUMAN	Nucleophosmin	32575.5	7	15	15	0.0017	0.31	FINYVK	K	N	0.909	25.2	30.4	13.4	2		783.439	782.432	783.44	1	-0.0008459	-1.08	268	273
PC9 - Exp.1	NPM_HUMAN	Nucleophosmin	32575.5	7	15	15	0.0017	0.31	FINYVK	K	N	0.95	34.5	30.4	15.5	2		392.223	782.432	783.44	2	-0.001022	-1.304	268	273
PC9 - Exp.1	NPM_HUMAN	Nucleophosmin	32575.5	7	15	15	0.0017	0.31	GPSSVEDIK	K	A	0.896	25.5	31.6	9.05	2		931.472	930.465	931.473	1	-0.001146	-1.23	240	248
PC9 - Exp.1	NPM_HUMAN	Nucleophosmin	32575.5	7	15	15	0.0017	0.31	GPSSVEDIK	K	A	0.95	45.3	31.6	26.6	2		466.24	930.465	931.473	2	-0.001322	-1.419	240	248
PC9 - Exp.1	NPM_HUMAN	Nucleophosmin	32575.5	7	15	15	0.0017	0.31	MSVQPTVSLGGFEITPPVVLR	K	L	0.919	28.9	29.8	22.2	2		743.076	2226.2	2227.22	3	-0.003498	-1.571	81	101
PC9 - Exp.1	NPM_HUMAN	Nucleophosmin	32575.5	7	15	15	0.0017	0.31	MSVQPTVSLGGFEITPPVVLR	K	L	0.95	36.2	29.8	35	2		1114.11	2226.21	2227.22	2	-0.003022	-1.357	81	101
PC9 - Exp.1	NPM_HUMAN	Nucleophosmin	32575.5	7	15	15	0.0017	0.31	mSVQPTVSLGGFEITPPVVLR	K	L	0.95	38.7	29.7	36.5	2	m1: Oxidation (+15.99)	1122.11	2242.2	2243.21	2	-0.001937	-0.8635	81	101
PC9 - Exp.1	NPM_HUMAN	Nucleophosmin	32575.5	7	15	15	0.0017	0.31	MTDQEAIQDLWQWR	R	K	0.95	51.8	30.4	36	2		607.285	1818.83	1819.84	3	-0.001798	-0.988	278	291
PC9 - Exp.1	NPM_HUMAN	Nucleophosmin	32575.5	7	15	15	0.0017	0.31	mTDQEAIQDLWQWR	R	K	0.95	62.2	30.7	43.1	2	m1: Oxidation (+15.99)	918.421	1834.83	1835.84	2	-0.003437	-1.872	278	291
PC9 - Exp.1	NPM_HUMAN	Nucleophosmin	32575.5	7	15	15	0.0017	0.31	MTDQEAIQDLWQWR	R	K	0.95	72.9	30.4	58.2	2		910.424	1818.83	1819.84	2	-0.001722	-0.9462	278	291
PC9 - Exp.1	NPM_HUMAN	Nucleophosmin	32575.5	7	15	15	0.0017	0.31	TVSLGAGAKDELHIVEAEAmNYEGSPIK	R	V	0.906	25.2	28.2	11.5	2	m20: Oxidation (+15.99)	737.118	2944.44	2945.46	4	-0.006989	-2.373	46	73
PC9 - Exp.1	NPM_HUMAN	Nucleophosmin	32575.5	7	15	15	0.0017	0.31	TVSLGAGAKDELHIVEAEAMNYEGSPIK	R	V	0.95	72.6	28.2	59.1	2		977.158	2928.45	2929.46	3	-0.002898	-0.9892	46	73
PC9 - Exp.1	NPM_HUMAN	Nucleophosmin	32575.5	7	15	15	0.0017	0.31	TVSLGAGAKDELHIVEAEAmNYEGSPIK	R	V	0.95	72.9	28.2	63.8	2	m20: Oxidation (+15.99)	982.489	2944.45	2945.46	3	-0.003913	-1.328	46	73
PC9 - Exp.1	NPM_HUMAN	Nucleophosmin	32575.5	7	15	15	0.0017	0.31	VDNDENEHQLSLR	K	T	0.95	59.1	30.4	42.4	2		784.868	1567.72	1568.73	2	-0.002122	-1.353	33	45
PC9 - Exp.1	CG050_HUMAN	Uncharacterized protein C7orf50	22084	1	1	1	0.0001	0.108	GEAVLRPGLDAEPELSPEEQR	K	V	0.95	39.2	28.9	28.6	2		764.72	2291.14	2292.15	3	-0.001798	-0.7844	44	64
PC9 - Exp.1	DESP_HUMAN	Desmoplakin	331781	18	19	19	0.0021	0.0895	AELIVQPELK	R	Y	0.9	30.9	30.7	15	2		570.336	1138.66	1139.67	2	-0.001722	-1.511	85	94
PC9 - Exp.1	DESP_HUMAN	Desmoplakin	331781	18	19	19	0.0021	0.0895	AEMDMVAWGVDLASVEQHINSHR	R	G	0.95	68.4	28.9	54.5	2		649.557	2594.2	2595.21	4	-0.002174	-0.8377	200	222
PC9 - Exp.1	DESP_HUMAN	Desmoplakin	331781	18	19	19	0.0021	0.0895	ALLQAILQTEDMLK	R	V	0.95	57.2	30.7	44.7	2		793.944	1585.87	1586.88	2	-0.002422	-1.526	772	785
PC9 - Exp.1	DESP_HUMAN	Desmoplakin	331781	18	19	19	0.0021	0.0895	AVTGYNDPETGNIISLFQAMNK	R	E	0.95	47.2	29.2	38.9	2		795.057	2382.15	2383.16	3	-0.003298	-1.384	2335	2356
PC9 - Exp.1	DESP_HUMAN	Desmoplakin	331781	18	19	19	0.0021	0.0895	AVTGYNDPETGNIISLFQAMNK	R	E	0.95	64.7	29.2	57.3	2		1192.08	2382.15	2383.16	2	-0.003322	-1.394	2335	2356
PC9 - Exp.1	DESP_HUMAN	Desmoplakin	331781	18	19	19	0.0021	0.0895	GFFDPNTEENLTYLQLK	K	E	0.95	81.8	29.5	75.6	2		1015	2027.98	2028.99	2	-0.004822	-2.377	2414	2430
PC9 - Exp.1	DESP_HUMAN	Desmoplakin	331781	18	19	19	0.0021	0.0895	GLVGIEFK	R	E	0.95	36.1	32	20.2	2		431.755	861.496	862.503	2	-0.0003219	-0.3733	2319	2326
PC9 - Exp.1	DESP_HUMAN	Desmoplakin	331781	18	19	19	0.0021	0.0895	GYFNEELSEILSDPSDDTK	R	G	0.95	56.7	29.9	56.6	2		1079.99	2157.96	2158.97	2	-0.003822	-1.77	2395	2413
PC9 - Exp.1	DESP_HUMAN	Desmoplakin	331781	18	19	19	0.0021	0.0895	IKDFLQGSScIAGIYNETTK	R	Q	0.94	29.8	29.2	22.9	2	c10: Carbamidomethyl (+57.02)	749.044	2244.11	2245.12	3	-0.0003632	-0.1618	2250	2269
PC9 - Exp.1	DESP_HUMAN	Desmoplakin	331781	18	19	19	0.0021	0.0895	ITNLTQQLEQASIVK	K	K	0.95	59.6	30.5	53.3	2		843.475	1684.94	1685.94	2	-0.0005219	-0.3096	1612	1626
PC9 - Exp.1	DESP_HUMAN	Desmoplakin	331781	18	19	19	0.0021	0.0895	LLEAQIATGGIIDPK	R	E	0.95	43.2	30.5	26.4	2		769.943	1537.87	1538.88	2	0.0002781	0.1807	2367	2381
PC9 - Exp.1	DESP_HUMAN	Desmoplakin	331781	18	19	19	0.0021	0.0895	LLQLQEQMR	R	A	0.95	38.5	31.3	22.2	2		579.818	1157.62	1158.63	2	-0.0008219	-0.7094	142	150
PC9 - Exp.1	DESP_HUMAN	Desmoplakin	331781	18	19	19	0.0021	0.0895	LQSLTENLTK	R	E	0.921	32.5	31.1	13	2		573.821	1145.63	1146.64	2	-0.001522	-1.327	1706	1715
PC9 - Exp.1	DESP_HUMAN	Desmoplakin	331781	18	19	19	0.0021	0.0895	LTEEETVcLDLDKVEAYR	R	C	0.95	49.8	29.1	40.5	2	c8: Carbamidomethyl (+57.02)	728.356	2182.05	2183.05	3	-0.001363	-0.6245	791	808
PC9 - Exp.1	DESP_HUMAN	Desmoplakin	331781	18	19	19	0.0021	0.0895	QLQNIIQATSR	R	E	0.95	65	30.7	48	2		636.356	1270.7	1271.71	2	-0.003022	-2.376	271	281
PC9 - Exp.1	DESP_HUMAN	Desmoplakin	331781	18	19	19	0.0021	0.0895	QQIQNDLNQWK	K	T	0.95	55.2	30.6	47.9	2		707.857	1413.7	1414.71	2	-0.001222	-0.8637	1858	1868
PC9 - Exp.1	DESP_HUMAN	Desmoplakin	331781	18	19	19	0.0021	0.0895	SAIYQLEEEYENLLK	K	A	0.95	69.7	29.8	54	2		921.461	1840.91	1841.92	2	-0.002722	-1.478	246	260
PC9 - Exp.1	DESP_HUMAN	Desmoplakin	331781	18	19	19	0.0021	0.0895	TLELQGLINDLQR	R	E	0.95	55	30.6	42.3	2		756.922	1511.83	1512.84	2	-0.002422	-1.601	1763	1775
PC9 - Exp.1	DESP_HUMAN	Desmoplakin	331781	18	19	19	0.0021	0.0895	YIELLTR	R	S	0.95	46	31.5	15	2		454.265	906.516	907.525	2	-0.001122	-1.236	1003	1009
PC9 - Exp.1	IPO7_HUMAN	Importin-7	119520	4	4	4	0.0004	0.0568	ENIVEAIIHSPELIR	R	V	0.904	28.6	30.3	20.3	2		578.323	1731.95	1732.96	3	-0.004298	-2.48	93	107
PC9 - Exp.1	IPO7_HUMAN	Importin-7	119520	4	4	4	0.0004	0.0568	EYNEFAEVFLK	K	A	0.95	42.9	30.7	31.7	2		694.839	1387.66	1388.67	2	-0.002722	-1.96	284	294
PC9 - Exp.1	IPO7_HUMAN	Importin-7	119520	4	4	4	0.0004	0.0568	GIDQcIPLFVEAALER	R	L	0.95	39.7	30	33.8	2	c5: Carbamidomethyl (+57.02)	915.973	1829.93	1830.94	2	-0.002387	-1.304	753	768
PC9 - Exp.1	IPO7_HUMAN	Importin-7	119520	4	4	4	0.0004	0.0568	NPVWYQALTHGLNEEQR	R	K	0.927	29	29.5	26.2	2		685.673	2054	2055	3	-0.001398	-0.6803	973	989
PC9 - Exp.1	AAKG1_HUMAN	5'-AMP-activated protein kinase subunit gamma-1	37579.8	13	16	16	0.0018	0.438	AFFALVTNGVR	K	A	0.95	70.9	30.8	49.7	2		597.835	1193.65	1194.66	2	-0.001222	-1.023	60	70
PC9 - Exp.1	AAKG1_HUMAN	5'-AMP-activated protein kinase subunit gamma-1	37579.8	13	16	16	0.0018	0.438	cYLHETLETIINR	K	L	0.95	66.3	30.2	50	2	c1: Carbamidomethyl (+57.02)	831.42	1660.82	1661.83	2	0.0004128	0.2484	279	291
PC9 - Exp.1	AAKG1_HUMAN	5'-AMP-activated protein kinase subunit gamma-1	37579.8	13	16	16	0.0018	0.438	FDVINLAAEK	K	T	0.95	50.3	31.4	33.1	2		560.305	1118.6	1119.6	2	-0.001022	-0.9128	244	253
PC9 - Exp.1	AAKG1_HUMAN	5'-AMP-activated protein kinase subunit gamma-1	37579.8	13	16	16	0.0018	0.438	LPVIDPESGNTLYILTHK	R	R	0.95	42	29.9	34.9	2		670.701	2009.08	2010.09	3	-0.002498	-1.243	153	170
PC9 - Exp.1	AAKG1_HUMAN	5'-AMP-activated protein kinase subunit gamma-1	37579.8	13	16	16	0.0018	0.438	LVEAEVHR	R	L	0.95	37.8	30.8	30.3	2		318.178	951.512	952.521	3	-0.001298	-1.363	292	299
PC9 - Exp.1	AAKG1_HUMAN	5'-AMP-activated protein kinase subunit gamma-1	37579.8	13	16	16	0.0018	0.438	LVEAEVHR	R	L	0.95	44.5	30.8	24.2	2		476.763	951.512	952.521	2	-0.001922	-2.018	292	299
PC9 - Exp.1	AAKG1_HUMAN	5'-AMP-activated protein kinase subunit gamma-1	37579.8	13	16	16	0.0018	0.438	LVVFDTSLQVK	K	K	0.95	66.9	31	53.8	2		624.863	1247.71	1248.72	2	-0.001822	-1.459	48	58
PC9 - Exp.1	AAKG1_HUMAN	5'-AMP-activated protein kinase subunit gamma-1	37579.8	13	16	16	0.0018	0.438	LVVVDENDVVK	R	G	0.95	63.9	31.4	54.2	2		614.842	1227.67	1228.68	2	-0.001522	-1.239	300	310
PC9 - Exp.1	AAKG1_HUMAN	5'-AMP-activated protein kinase subunit gamma-1	37579.8	13	16	16	0.0018	0.438	SALVQIYELEEHKIETWR	K	E	0.95	52.8	29.2	41.1	2		748.726	2243.16	2244.17	3	-0.002598	-1.158	101	118
PC9 - Exp.1	AAKG1_HUMAN	5'-AMP-activated protein kinase subunit gamma-1	37579.8	13	16	16	0.0018	0.438	SLEELQIGTYANIAmVR	K	T	0.95	52.8	29.5	45.7	2	m15: Oxidation (+15.99)	962.495	1922.98	1923.98	2	-0.002037	-1.059	192	208
PC9 - Exp.1	AAKG1_HUMAN	5'-AMP-activated protein kinase subunit gamma-1	37579.8	13	16	16	0.0018	0.438	SLEELQIGTYANIAMVR	K	T	0.95	80.5	29.7	74.8	2		954.497	1906.98	1907.99	2	-0.003322	-1.741	192	208
PC9 - Exp.1	AAKG1_HUMAN	5'-AMP-activated protein kinase subunit gamma-1	37579.8	13	16	16	0.0018	0.438	TYNNLDVSVTK	K	A	0.95	57.4	30.8	47.3	2		627.321	1252.63	1253.64	2	-0.002322	-1.852	254	264
PC9 - Exp.1	AAKG1_HUMAN	5'-AMP-activated protein kinase subunit gamma-1	37579.8	13	16	16	0.0018	0.438	VSALPVVDEK	R	G	0.95	48	31.3	24.4	2		528.8	1055.59	1056.59	2	-0.0005219	-0.494	225	234
PC9 - Exp.1	AAKG1_HUMAN	5'-AMP-activated protein kinase subunit gamma-1	37579.8	13	16	16	0.0018	0.438	VVDIYSK	R	F	0.95	34	30.8	17.4	2		823.455	822.448	823.456	1	-0.0009459	-1.149	237	243
PC9 - Exp.1	AAKG1_HUMAN	5'-AMP-activated protein kinase subunit gamma-1	37579.8	13	16	16	0.0018	0.438	VVDIYSK	R	F	0.95	41	30.8	31	2		412.231	822.448	823.456	2	-0.001122	-1.362	237	243
PC9 - Exp.1	AAKG1_HUMAN	5'-AMP-activated protein kinase subunit gamma-1	37579.8	13	16	16	0.0018	0.438	VVDIYSKFDVINLAAEK	R	T	0.95	43.7	29.8	35.7	2		642.018	1923.03	1924.04	3	-0.002698	-1.402	237	253
PC9 - Exp.1	EF1G_HUMAN	Elongation factor 1-gamma	50119.4	10	10	10	0.0011	0.279	AAAPAPEEEMDEcEQALAAEPK	K	A	0.95	72.3	29.7	65.9	2	c13: Carbamidomethyl (+57.02)	1179.02	2356.02	2357.03	2	-0.0006872	-0.2916	254	275
PC9 - Exp.1	EF1G_HUMAN	Elongation factor 1-gamma	50119.4	10	10	10	0.0011	0.279	AKDPFAHLPK	K	S	0.914	29.8	30.9	13.4	2		375.213	1122.62	1123.63	3	-0.001598	-1.422	276	285
PC9 - Exp.1	EF1G_HUMAN	Elongation factor 1-gamma	50119.4	10	10	10	0.0011	0.279	EYFSWEGAFQHVGK	R	A	0.95	36.5	30.1	21.7	2		562.263	1683.77	1684.78	3	-0.001898	-1.127	415	428
PC9 - Exp.1	EF1G_HUMAN	Elongation factor 1-gamma	50119.4	10	10	10	0.0011	0.279	ILGLLDAYLK	R	T	0.95	56.9	31.3	29.4	2		559.843	1117.67	1118.68	2	-0.002722	-2.433	138	147
PC9 - Exp.1	EF1G_HUMAN	Elongation factor 1-gamma	50119.4	10	10	10	0.0011	0.279	KAAAPAPEEEMDEcEQALAAEPK	K	A	0.917	28.2	29.2	8.84	2	c14: Carbamidomethyl (+57.02)	829.044	2484.11	2485.12	3	-0.005563	-2.239	253	275
PC9 - Exp.1	EF1G_HUMAN	Elongation factor 1-gamma	50119.4	10	10	10	0.0011	0.279	KLDPGSEETQTLVR	R	E	0.95	61.1	30.6	42.7	2		786.914	1571.81	1572.82	2	-0.001722	-1.095	401	414
PC9 - Exp.1	EF1G_HUMAN	Elongation factor 1-gamma	50119.4	10	10	10	0.0011	0.279	STFVLDEFKR	K	K	0.95	46.2	30.6	26.4	2		621.329	1240.64	1241.65	2	-0.002022	-1.628	286	295
PC9 - Exp.1	EF1G_HUMAN	Elongation factor 1-gamma	50119.4	10	10	10	0.0011	0.279	TFLVGER	R	V	0.95	42.5	31.4	21.5	2		411.229	820.443	821.452	2	-0.001122	-1.366	150	156
PC9 - Exp.1	EF1G_HUMAN	Elongation factor 1-gamma	50119.4	10	10	10	0.0011	0.279	TPEFLR	R	K	0.95	36.8	31.9	12.9	2		381.711	761.407	762.415	2	-0.0006219	-0.8158	46	51
PC9 - Exp.1	EF1G_HUMAN	Elongation factor 1-gamma	50119.4	10	10	10	0.0011	0.279	VPAFEGDDGFcVFESNAIAYYVSNEELR	K	G	0.95	40.5	28.7	15.9	2	c11: Carbamidomethyl (+57.02)	1066.82	3197.42	3198.44	3	-0.005663	-1.771	58	85
PC9 - Exp.1	DDX5_HUMAN	Probable ATP-dependent RNA helicase DDX5	69149.7	2	2	2	0.0002	0.0358	LLQLVEDR	K	G	0.95	37.9	31	23.7	2		493.286	984.558	985.568	2	-0.002322	-2.356	471	478
PC9 - Exp.1	DDX5_HUMAN	Probable ATP-dependent RNA helicase DDX5	69149.7	2	2	2	0.0002	0.0358	TGTAYTFFTPNNIK	K	Q	0.95	50.5	30.3	40.1	2		787.895	1573.78	1574.79	2	-0.001322	-0.8394	438	451
PC9 - Exp.1	RL23A_HUMAN	60S ribosomal protein L23a	17696.2	1	1	1	0.0001	0.0833	LAPDYDALDVANK	R	I	0.95	68.3	30.6	57.6	2		702.854	1403.69	1404.7	2	-0.001022	-0.7275	140	152
PC9 - Exp.1	PAIRB_HUMAN	Plasminogen activator inhibitor 1 RNA-binding protein	44965.8	2	2	2	0.0002	0.076	FDQLFDDESDPFEVLK	R	A	0.95	86.6	29.7	63.3	2		972.448	1942.88	1943.89	2	-0.003322	-1.709	17	32
PC9 - Exp.1	PAIRB_HUMAN	Plasminogen activator inhibitor 1 RNA-binding protein	44965.8	2	2	2	0.0002	0.076	PGHLQEGFGcVVTNR	M	F	0.95	55.6	30.1	43.4	1	c10: Carbamidomethyl (+57.02)	557.607	1669.8	1670.81	3	-0.001363	-0.8159	2	16
PC9 - Exp.1	TPR_HUMAN	Nucleoprotein TPR	267289	8	8	8	0.0009	0.0461	ELENANDLLSATK	K	R	0.95	63.1	30.7	60.3	2		709.36	1416.71	1417.72	2	-0.003722	-2.625	352	364
PC9 - Exp.1	TPR_HUMAN	Nucleoprotein TPR	267289	8	8	8	0.0009	0.0461	ELQELQDSLNAER	R	E	0.95	56.6	30.4	42.2	2		772.88	1543.74	1544.76	2	-0.003322	-2.15	1234	1246
PC9 - Exp.1	TPR_HUMAN	Nucleoprotein TPR	267289	8	8	8	0.0009	0.0461	FLADQQSEIDGLK	K	G	0.95	57.4	30.5	37.9	2		732.37	1462.73	1463.74	2	-0.005022	-3.431	28	40
PC9 - Exp.1	TPR_HUMAN	Nucleoprotein TPR	267289	8	8	8	0.0009	0.0461	ISTQLDFASK	K	R	0.95	42.4	30.6	24.3	2		555.295	1108.57	1109.58	2	-0.001722	-1.552	714	723
PC9 - Exp.1	TPR_HUMAN	Nucleoprotein TPR	267289	8	8	8	0.0009	0.0461	QEQIINTMTQDLR	K	G	0.95	35.9	30.4	24.2	2		795.401	1588.79	1589.8	2	-0.0003219	-0.2025	756	768
PC9 - Exp.1	TPR_HUMAN	Nucleoprotein TPR	267289	8	8	8	0.0009	0.0461	RPSTSQTVSTPAPVPVIESTEAIEAK	K	A	0.95	40.8	29	28.5	2		899.144	2694.41	2695.42	3	0.001502	0.5573	644	669
PC9 - Exp.1	TPR_HUMAN	Nucleoprotein TPR	267289	8	8	8	0.0009	0.0461	SLESQVENLQK	K	T	0.95	50.7	30.8	31.1	2		637.831	1273.65	1274.66	2	-0.004622	-3.626	1492	1502
PC9 - Exp.1	TPR_HUMAN	Nucleoprotein TPR	267289	8	8	8	0.0009	0.0461	VLLMELEEAR	R	G	0.95	62.9	31	45.3	2		601.825	1201.64	1202.65	2	-0.001522	-1.265	502	511
PC9 - Exp.1	PKN2_HUMAN	Serine/threonine-protein kinase N2	112038	17	21	21	0.0023	0.209	AIPTVNHSGTFSPQAPVPTTVPVVDVR	R	I	0.95	37.9	28.9	30.4	2		929.499	2785.48	2786.48	3	-0.001298	-0.4658	524	550
PC9 - Exp.1	PKN2_HUMAN	Serine/threonine-protein kinase N2	112038	17	21	21	0.0023	0.209	DEVDSLMcEK	R	R	0.95	51.7	31	38.4	2	c8: Carbamidomethyl (+57.02)	613.257	1224.5	1225.51	2	-0.001787	-1.458	697	706
PC9 - Exp.1	PKN2_HUMAN	Serine/threonine-protein kinase N2	112038	17	21	21	0.0023	0.209	DLKLDNLLLDTEGFVK	R	I	0.95	45.7	30.3	34.8	2		917.003	1831.99	1833	2	-0.002122	-1.158	782	797
PC9 - Exp.1	PKN2_HUMAN	Serine/threonine-protein kinase N2	112038	17	21	21	0.0023	0.209	DLKLDNLLLDTEGFVK	R	I	0.95	46.4	30.3	18.7	2		611.67	1831.99	1833	3	-0.004198	-2.29	782	797
PC9 - Exp.1	PKN2_HUMAN	Serine/threonine-protein kinase N2	112038	17	21	21	0.0023	0.209	FLSTEAISImR	R	R	0.95	48.3	30.5	40.5	2	m10: Oxidation (+15.99)	642.336	1282.66	1283.67	2	-0.001337	-1.042	879	889
PC9 - Exp.1	PKN2_HUMAN	Serine/threonine-protein kinase N2	112038	17	21	21	0.0023	0.209	FLSTEAISIMR	R	R	0.95	50	30.5	33.9	2		634.339	1266.66	1267.67	2	-0.001622	-1.279	879	889
PC9 - Exp.1	PKN2_HUMAN	Serine/threonine-protein kinase N2	112038	17	21	21	0.0023	0.209	FQFNLQDFR	R	C	0.95	57.9	31	41	2		607.801	1213.59	1214.6	2	-0.0008219	-0.6767	650	658
PC9 - Exp.1	PKN2_HUMAN	Serine/threonine-protein kinase N2	112038	17	21	21	0.0023	0.209	IADFGLcK	K	E	0.916	26.3	30.9	18.1	2	c7: Carbamidomethyl (+57.02)	923.465	922.458	923.466	1	-0.0008112	-0.8785	798	805
PC9 - Exp.1	PKN2_HUMAN	Serine/threonine-protein kinase N2	112038	17	21	21	0.0023	0.209	IADFGLcK	K	E	0.95	51.4	30.9	38.5	2	c7: Carbamidomethyl (+57.02)	462.236	922.457	923.466	2	-0.001187	-1.286	798	805
PC9 - Exp.1	PKN2_HUMAN	Serine/threonine-protein kinase N2	112038	17	21	21	0.0023	0.209	ILSEEEQEMFR	R	D	0.95	55.9	30.2	26.9	2		705.831	1409.65	1410.66	2	-0.001922	-1.362	965	975
PC9 - Exp.1	PKN2_HUMAN	Serine/threonine-protein kinase N2	112038	17	21	21	0.0023	0.209	IPQLAPPASDSTVTK	R	L	0.95	43.9	30.4	32.1	2		762.917	1523.82	1524.83	2	-0.0009219	-0.6046	551	565
PC9 - Exp.1	PKN2_HUMAN	Serine/threonine-protein kinase N2	112038	17	21	21	0.0023	0.209	IPQLAPPASDSTVTKLDFDLEPEPPPAPPR	R	A	0.95	58.4	28.2	52.1	2		1065.89	3194.65	3195.66	3	-0.002398	-0.7504	551	580
PC9 - Exp.1	PKN2_HUMAN	Serine/threonine-protein kinase N2	112038	17	21	21	0.0023	0.209	LDNLLLDTEGFVK	K	I	0.95	95	30.8	81.4	2		738.9	1475.79	1476.79	2	-0.001022	-0.692	785	797
PC9 - Exp.1	PKN2_HUMAN	Serine/threonine-protein kinase N2	112038	17	21	21	0.0023	0.209	LIDWSALmDK	R	K	0.9	30.9	30.8	12.5	2	m8: Oxidation (+15.99)	604.305	1206.6	1207.6	2	0.000363	0.3006	918	927
PC9 - Exp.1	PKN2_HUMAN	Serine/threonine-protein kinase N2	112038	17	21	21	0.0023	0.209	LIDWSALMDK	R	K	0.95	51.7	30.9	40.1	2		596.307	1190.6	1191.61	2	-0.002322	-1.949	918	927
PC9 - Exp.1	PKN2_HUMAN	Serine/threonine-protein kinase N2	112038	17	21	21	0.0023	0.209	LIDWSALMDKK	R	V	0.95	34.7	30.9	16.6	2		440.572	1318.69	1319.7	3	-0.002198	-1.665	918	928
PC9 - Exp.1	PKN2_HUMAN	Serine/threonine-protein kinase N2	112038	17	21	21	0.0023	0.209	NSILPK	R	S	0.926	32	30.4	12.1	2		336.207	670.4	671.409	2	-0.001022	-1.522	614	619
PC9 - Exp.1	PKN2_HUMAN	Serine/threonine-protein kinase N2	112038	17	21	21	0.0023	0.209	NTNEMFAIK	K	A	0.95	40.7	30.7	25.5	2		534.262	1066.51	1067.52	2	-0.002522	-2.362	678	686
PC9 - Exp.1	PKN2_HUMAN	Serine/threonine-protein kinase N2	112038	17	21	21	0.0023	0.209	SLPFSENVSAVQK	R	L	0.95	58.9	30.5	40.9	2		703.369	1404.72	1405.73	2	-0.001622	-1.154	21	33
PC9 - Exp.1	PKN2_HUMAN	Serine/threonine-protein kinase N2	112038	17	21	21	0.0023	0.209	SQSEYKPDTPQSGLEYSGIQELEDR	K	R	0.95	51.6	28.6	46.4	2		952.777	2855.31	2856.32	3	-0.001798	-0.6295	620	644
PC9 - Exp.1	PKN2_HUMAN	Serine/threonine-protein kinase N2	112038	17	21	21	0.0023	0.209	SQSEYKPDTPQSGLEYSGIQELEDRR	K	S	0.947	27.6	28.2	15.4	2		753.859	3011.41	3012.42	4	-0.003074	-1.02	620	645
PC9 - Exp.1	PKN2_HUMAN	Serine/threonine-protein kinase N2	112038	17	21	21	0.0023	0.209	VLDIPGQDSETVFDIQNDR	R	N	0.95	34	29.1	28	2		721.017	2160.03	2161.04	3	-0.003798	-1.757	595	613
PC9 - Exp.1	PKN2_HUMAN	Serine/threonine-protein kinase N2	112038	17	21	21	0.0023	0.209	VLDIPGQDSETVFDIQNDR	R	N	0.95	90.3	29.1	83.2	2		1081.02	2160.03	2161.04	2	-0.004422	-2.046	595	613
PC9 - Exp.1	ANXA1_HUMAN	Annexin A1	38715.9	3	3	3	0.0003	0.13	GLGTDEDTLIEILASR	K	T	0.95	62.8	30	47.8	2		851.947	1701.88	1702.89	2	0.0007781	0.4569	129	144
PC9 - Exp.1	ANXA1_HUMAN	Annexin A1	38715.9	3	3	3	0.0003	0.13	GVDEATIIDILTK	K	R	0.95	40	30.5	24.1	2		694.386	1386.76	1387.77	2	-0.003122	-2.25	59	71
PC9 - Exp.1	ANXA1_HUMAN	Annexin A1	38715.9	3	3	3	0.0003	0.13	SEDFGVNEDLADSDAR	R	A	0.95	99.2	30.6	85.9	2		870.366	1738.72	1739.74	2	-0.01072	-6.163	189	204
PC9 - Exp.1	RL7_HUMAN	60S ribosomal protein L7	29227.7	2	2	2	0.0002	0.0685	IALTDNALIAR	R	S	0.95	73.7	30.7	52.7	2		585.845	1169.67	1170.68	2	-0.002122	-1.813	167	177
PC9 - Exp.1	RL7_HUMAN	60S ribosomal protein L7	29227.7	2	2	2	0.0002	0.0685	LAFVIR	K	I	0.933	34.4	32.3	8.77	2		359.734	717.453	718.461	2	-0.0007219	-1.005	89	94
PC9 - Exp.1	AP2B1_HUMAN	AP-2 complex subunit beta	104555	2	2	2	0.0002	0.0245	SQPDMAIMAVNSFVK	K	D	0.95	42	30.1	36.1	2		819.404	1636.79	1637.8	2	-0.002722	-1.662	79	93
PC9 - Exp.1	AP2B1_HUMAN	AP-2 complex subunit beta	104555	2	2	2	0.0002	0.0245	YNDPIYVK	K	L	0.946	34	30.7	20.7	2		506.26	1010.51	1011.51	2	-0.001722	-1.702	328	335
PC9 - Exp.1	FLII_HUMAN	Protein flightless-1 homolog	144755	1	1	1	0.0001	0.0126	LAEDILNTMFDTSYSK	K	Q	0.95	49.5	29.8	34.5	2		924.44	1846.86	1847.87	2	-0.001422	-0.7695	1116	1131
PC9 - Exp.1	RPN2_HUMAN	Dolichyl-diphosphooligosaccharide--protein glycosyltransferase subunit 2	69284.8	1	1	1	0.0001	0.0285	TSFTPVGDVFELNFMNVK	K	F	0.95	45.4	29.6	42.4	2		1023	2043.99	2045	2	-0.004222	-2.065	323	340
PC9 - Exp.1	AURKA_HUMAN	Aurora kinase A	45809.8	11	12	12	0.0013	0.357	DIKPENLLLGSAGELK	R	I	0.95	45.2	30.5	30.3	2		566.32	1695.94	1696.95	3	-0.001998	-1.177	256	271
PC9 - Exp.1	AURKA_HUMAN	Aurora kinase A	45809.8	11	12	12	0.0013	0.357	DIKPENLLLGSAGELK	R	I	0.95	60.7	30.5	52.4	2		848.977	1695.94	1696.95	2	-0.001422	-0.8379	256	271
PC9 - Exp.1	AURKA_HUMAN	Aurora kinase A	45809.8	11	12	12	0.0013	0.357	EVEIQSHLR	R	H	0.95	59.7	30.6	38.5	2		555.798	1109.58	1110.59	2	-0.002522	-2.271	181	189
PC9 - Exp.1	AURKA_HUMAN	Aurora kinase A	45809.8	11	12	12	0.0013	0.357	EVLEHPWITANSSKPSNcQNK	R	E	0.95	41.4	28.7	32.2	2	c18: Carbamidomethyl (+57.02)	813.727	2438.16	2439.17	3	-0.004263	-1.748	376	396
PC9 - Exp.1	AURKA_HUMAN	Aurora kinase A	45809.8	11	12	12	0.0013	0.357	FILALK	K	V	0.948	35.5	32	4.24	2		352.739	703.463	704.471	2	-0.0007219	-1.025	157	162
PC9 - Exp.1	AURKA_HUMAN	Aurora kinase A	45809.8	11	12	12	0.0013	0.357	IADFGWSVHAPSSR	K	R	0.95	39	30.4	24.8	2		510.587	1528.74	1529.75	3	-0.001598	-1.045	272	285
PC9 - Exp.1	AURKA_HUMAN	Aurora kinase A	45809.8	11	12	12	0.0013	0.357	QPLPSAPENNPEEELASK	K	Q	0.95	44.6	29.6	38.3	2		975.476	1948.94	1949.95	2	-0.0009219	-0.4728	100	117
PC9 - Exp.1	AURKA_HUMAN	Aurora kinase A	45809.8	11	12	12	0.0013	0.357	QWALEDFEIGRPLGK	R	G	0.95	35.9	29.9	27.1	2		879.96	1757.91	1758.92	2	-0.004522	-2.571	127	141
PC9 - Exp.1	AURKA_HUMAN	Aurora kinase A	45809.8	11	12	12	0.0013	0.357	SKENcISGPVK	R	A	0.95	60.6	31.3	37.3	2	c5: Carbamidomethyl (+57.02)	609.809	1217.6	1218.61	2	-0.003487	-2.862	4	14
PC9 - Exp.1	AURKA_HUMAN	Aurora kinase A	45809.8	11	12	12	0.0013	0.357	SKQPLPSAPENNPEEELASK	K	Q	0.95	47	29.3	33.7	2		722.362	2164.06	2165.07	3	-0.001998	-0.9228	98	117
PC9 - Exp.1	AURKA_HUMAN	Aurora kinase A	45809.8	11	12	12	0.0013	0.357	TTLcGTLDYLPPEMIEGR	R	M	0.95	34.4	29.3	26.6	2	c4: Carbamidomethyl (+57.02)	1033.5	2064.98	2065.99	2	-0.006987	-3.382	287	304
PC9 - Exp.1	AURKA_HUMAN	Aurora kinase A	45809.8	11	12	12	0.0013	0.357	VEFTFPDFVTEGAR	R	D	0.95	35.1	30.1	28.9	2		807.892	1613.77	1614.78	2	-0.002822	-1.748	344	357
PC9 - Exp.1	MARK4_HUMAN	MAP/microtubule affinity-regulating kinase 4	82521.7	3	3	3	0.0003	0.0505	AENLLLDAEANIK	K	I	0.95	45.2	30.4	33.9	2		707.382	1412.75	1413.76	2	-0.001622	-1.147	184	196
PC9 - Exp.1	MARK4_HUMAN	MAP/microtubule affinity-regulating kinase 4	82521.7	3	3	3	0.0003	0.0505	DLKAENLLLDAEANIK	R	I	0.95	40.1	30.2	28.3	2		590.659	1768.95	1769.96	3	-0.003698	-2.089	181	196
PC9 - Exp.1	MARK4_HUMAN	MAP/microtubule affinity-regulating kinase 4	82521.7	3	3	3	0.0003	0.0505	LFEVIETEK	K	T	0.95	37.1	31.3	12.6	2		1107.59	1106.58	1107.59	1	-0.001346	-1.215	121	129
PC9 - Exp.1	MARK4_HUMAN	MAP/microtubule affinity-regulating kinase 4	82521.7	3	3	3	0.0003	0.0505	LFEVIETEK	K	T	0.95	60.3	31.3	23.4	2		554.3	1106.58	1107.59	2	-0.001422	-1.284	121	129
PC9 - Exp.1	MARK4_HUMAN	MAP/microtubule affinity-regulating kinase 4	82521.7	3	3	3	0.0003	0.0505	YNEVTATYLLLGR	K	K	0.95	58.9	30.5	48.3	2		756.905	1511.8	1512.81	2	-0.002022	-1.337	357	369
PC9 - Exp.1	HS90A_HUMAN	Heat shock protein HSP 90-alpha	84663.2	12	12	12	0.0013	0.197	ADLINNLGTIAK	K	S	0.95	57	31	43.5	2		621.856	1241.7	1242.71	2	-0.001522	-1.225	101	112
PC9 - Exp.1	HS90A_HUMAN	Heat shock protein HSP 90-alpha	84663.2	12	12	12	0.0013	0.197	ALLFVPR	R	R	0.95	36.4	31.6	0	2		408.26	814.506	815.514	2	-0.0005219	-0.64	339	345
PC9 - Exp.1	HS90A_HUMAN	Heat shock protein HSP 90-alpha	84663.2	12	12	12	0.0013	0.197	DNSTMGYMAAK	R	K	0.95	57.2	31.1	32.6	2		594.755	1187.5	1188.5	2	-0.0001219	-0.1026	621	631
PC9 - Exp.1	HS90A_HUMAN	Heat shock protein HSP 90-alpha	84663.2	12	12	12	0.0013	0.197	DQVANSAFVER	K	L	0.95	57.5	30.8	45.3	2		618.304	1234.59	1235.6	2	-0.001322	-1.07	500	510
PC9 - Exp.1	HS90A_HUMAN	Heat shock protein HSP 90-alpha	84663.2	12	12	12	0.0013	0.197	ELISNSSDALDK	R	I	0.95	61.6	30.9	47.9	2		646.322	1290.63	1291.64	2	-0.001422	-1.101	47	58
PC9 - Exp.1	HS90A_HUMAN	Heat shock protein HSP 90-alpha	84663.2	12	12	12	0.0013	0.197	GVVDSEDLPLNISR	R	E	0.95	55.6	30.3	0	2		757.396	1512.78	1513.79	2	-0.0009219	-0.609	387	400
PC9 - Exp.1	HS90A_HUMAN	Heat shock protein HSP 90-alpha	84663.2	12	12	12	0.0013	0.197	HLEINPDHSIIETLR	K	Q	0.95	46.3	30.2	36	2		596.319	1785.94	1786.94	3	-0.001798	-1.006	633	647
PC9 - Exp.1	HS90A_HUMAN	Heat shock protein HSP 90-alpha	84663.2	12	12	12	0.0013	0.197	NPDDITNEEYGEFYK	R	S	0.95	77.9	30.6	67.6	2		917.394	1832.77	1833.78	2	-0.001022	-0.5573	300	314
PC9 - Exp.1	HS90A_HUMAN	Heat shock protein HSP 90-alpha	84663.2	12	12	12	0.0013	0.197	SLTNDWEDHLAVK	K	H	0.95	56.9	30.2	39.5	2		764.375	1526.74	1527.74	2	-0.001622	-1.062	315	327
PC9 - Exp.1	HS90A_HUMAN	Heat shock protein HSP 90-alpha	84663.2	12	12	12	0.0013	0.197	VILHLKEDQTEYLEER	K	R	0.95	40.4	29.7	37.5	2		672.353	2014.04	2015.04	3	-0.0007979	-0.396	186	201
PC9 - Exp.1	HS90A_HUMAN	Heat shock protein HSP 90-alpha	84663.2	12	12	12	0.0013	0.197	YESLTDPSK	R	L	0.9	31.2	31.1	16.6	2		520.249	1038.48	1039.49	2	-0.003022	-2.907	61	69
PC9 - Exp.1	HS90A_HUMAN	Heat shock protein HSP 90-alpha	84663.2	12	12	12	0.0013	0.197	YIDQEELNK	K	T	0.95	49.7	31	30.6	2		576.282	1150.55	1151.56	2	-0.001922	-1.669	284	292
PC9 - Exp.1	EXOSX_HUMAN	Exosome component 10	100834	2	2	2	0.0002	0.0328	SDMYILNESLTDPAIVK	R	V	0.95	38.9	29.7	34.6	2		954.984	1907.95	1908.96	2	-0.002422	-1.269	347	363
PC9 - Exp.1	EXOSX_HUMAN	Exosome component 10	100834	2	2	2	0.0002	0.0328	TEDFIIDTLELR	R	S	0.95	47.6	30.2	25.3	2		732.882	1463.75	1464.76	2	-0.002222	-1.517	335	346
PC9 - Exp.1	RL10_HUMAN	60S ribosomal protein L10	24604.6	5	5	5	0.0006	0.276	FNADEFEDMVAEK	K	R	0.95	107	30.9	93.3	2		772.832	1543.65	1544.66	2	-0.001522	-0.9853	176	188
PC9 - Exp.1	RL10_HUMAN	60S ribosomal protein L10	24604.6	5	5	5	0.0006	0.276	FNADEFEDMVAEKR	K	L	0.95	39.6	30.3	26.9	2		567.591	1699.75	1700.76	3	-0.001598	-0.9395	176	189
PC9 - Exp.1	RL10_HUMAN	60S ribosomal protein L10	24604.6	5	5	5	0.0006	0.276	GAFGKPQGTVAR	R	V	0.937	33.4	30.9	17.8	2		594.827	1187.64	1188.65	2	-0.001822	-1.533	117	128
PC9 - Exp.1	RL10_HUMAN	60S ribosomal protein L10	24604.6	5	5	5	0.0006	0.276	IFDLGR	R	K	0.95	40.6	31.5	14.5	2		360.705	719.395	720.404	2	-0.001322	-1.835	33	38
PC9 - Exp.1	RL10_HUMAN	60S ribosomal protein L10	24604.6	5	5	5	0.0006	0.276	VDEFPLcGHMVSDEYEQLSSEALEAAR	K	I	0.95	49	28.5	36.6	2	c7: Carbamidomethyl (+57.02)	1028.13	3081.36	3082.38	3	-0.007563	-2.454	43	69
PC9 - Exp.1	HNRPL_HUMAN	Heterogeneous nuclear ribonucleoprotein L	64132.8	3	3	3	0.0003	0.131	NDQDTWDYTNPNLSGQGDPGSNPNKR	K	Q	0.95	75.7	28.7	49.8	2		964.093	2889.26	2890.26	3	0.0009021	0.3121	278	303
PC9 - Exp.1	HNRPL_HUMAN	Heterogeneous nuclear ribonucleoprotein L	64132.8	3	3	3	0.0003	0.131	SDALETLGFLNHYQMK	K	N	0.95	40	29.7	26.5	2		622.973	1865.9	1866.91	3	-0.002098	-1.124	553	568
PC9 - Exp.1	HNRPL_HUMAN	Heterogeneous nuclear ribonucleoprotein L	64132.8	3	3	3	0.0003	0.131	YGPQYGHPPPPPPPPEYGPHADSPVLMVYGLDQSK	R	M	0.95	43	27.2	36.6	2		946.957	3783.8	3784.81	4	-0.006074	-1.605	359	393
PC9 - Exp.1	LQK1_HUMAN	Putative uncharacterized protein LQK1	10020.6	1	1	1	0.0001	0.102	mARGLLHLR	-	V	0.95	35.8	30.9	0.64	2	m1: Oxidation (+15.99)	361.538	1081.59	1082.63	3	-0.02731	-25.23	1	9
PC9 - Exp.1	K1C15_HUMAN	Keratin, type I cytoskeletal 15	49212.9	3	3	3	0.0003	0.208	ALEEANADLEVK	R	I	0.95	43.3	30.7	27.5	2		1301.66	1300.65	1301.66	1	-0.001446	-1.111	125	136
PC9 - Exp.1	K1C15_HUMAN	Keratin, type I cytoskeletal 15	49212.9	3	3	3	0.0003	0.208	ALEEANADLEVK	R	I	0.95	67.2	30.7	42.8	2		651.332	1300.65	1301.66	2	-0.001522	-1.169	125	136
PC9 - Exp.1	K1C15_HUMAN	Keratin, type I cytoskeletal 15	49212.9	3	3	3	0.0003	0.208	DVEAWFFSK	R	T	0.95	54.6	31.3	45.4	2		564.771	1127.53	1128.54	2	-0.001722	-1.526	292	300
PC9 - Exp.1	K1C15_HUMAN	Keratin, type I cytoskeletal 15	49212.9	3	3	3	0.0003	0.208	ITMQNLNDR	K	L	0.95	46.9	31.4	0	2		552.776	1103.54	1104.55	2	-0.001622	-1.468	107	115
PC9 - Exp.1	K1C15_HUMAN	Keratin, type I cytoskeletal 15	49212.9	3	3	3	0.0003	0.208	LAADDFR	R	L	0.905	25.9	31.4	13.6	2		807.397	806.39	807.4	1	-0.002446	-3.029	186	192
PC9 - Exp.1	K1C15_HUMAN	Keratin, type I cytoskeletal 15	49212.9	3	3	3	0.0003	0.208	LAADDFR	R	L	0.95	44.8	31.4	21.8	2		404.203	806.391	807.4	2	-0.001322	-1.637	186	192
PC9 - Exp.1	K1C15_HUMAN	Keratin, type I cytoskeletal 15	49212.9	3	3	3	0.0003	0.208	LASYLDK	R	V	0.901	25.3	31.1	8.58	2		809.44	808.432	809.44	1	-0.0008459	-1.045	116	122
PC9 - Exp.1	K1C15_HUMAN	Keratin, type I cytoskeletal 15	49212.9	3	3	3	0.0003	0.208	LASYLDK	R	V	0.95	44.6	31.1	20.6	2		405.224	808.433	809.44	2	-0.0005219	-0.6448	116	122
PC9 - Exp.1	K1C15_HUMAN	Keratin, type I cytoskeletal 15	49212.9	3	3	3	0.0003	0.208	LASYLDKVR	R	A	0.95	45.5	31.3	12.7	2		532.807	1063.6	1064.61	2	-0.002422	-2.275	116	124
PC9 - Exp.1	K1C15_HUMAN	Keratin, type I cytoskeletal 15	49212.9	3	3	3	0.0003	0.208	LEQEIATYR	R	S	0.95	59.2	31.2	43.4	2		561.792	1121.57	1122.58	2	-0.002122	-1.89	399	407
PC9 - Exp.1	K1C15_HUMAN	Keratin, type I cytoskeletal 15	49212.9	3	3	3	0.0003	0.208	LKYENELALR	R	Q	0.95	36.1	31	19	2		416.903	1247.69	1248.69	3	-0.001498	-1.2	193	202
PC9 - Exp.1	K1C15_HUMAN	Keratin, type I cytoskeletal 15	49212.9	3	3	3	0.0003	0.208	TDLEMQIEGLNEELAYLK	R	K	0.95	59.5	29.6	49.7	2		1055.02	2108.03	2109.04	2	-0.001622	-0.769	224	241
PC9 - Exp.1	K1C15_HUMAN	Keratin, type I cytoskeletal 15	49212.9	3	3	3	0.0003	0.208	TDLEMQIEGLNEELAYLKK	R	N	0.95	51.9	29.4	38.5	2		746.383	2236.13	2237.14	3	-0.002298	-1.027	224	242
PC9 - Exp.1	K1C15_HUMAN	Keratin, type I cytoskeletal 15	49212.9	3	3	3	0.0003	0.208	TRLEQEIATYR	K	S	0.95	50.2	30.8	40.7	2		690.366	1378.72	1379.73	2	-0.002322	-1.683	397	407
PC9 - Exp.1	K1C15_HUMAN	Keratin, type I cytoskeletal 15	49212.9	3	3	3	0.0003	0.208	VLDELTLAR	R	T	0.95	64.7	31.1	42.5	2		515.3	1028.58	1029.59	2	-0.001922	-1.867	215	223
PC9 - Exp.1	K1C15_HUMAN	Keratin, type I cytoskeletal 15	49212.9	3	3	3	0.0003	0.208	YENELALR	K	Q	0.95	49	31.2	35.1	2		504.261	1006.51	1007.52	2	-0.0009219	-0.9151	195	202
PC9 - Exp.1	RBP2_HUMAN	E3 SUMO-protein ligase RanBP2	358198	4	4	4	0.0004	0.0152	ELVGPPLAETVFTPK	K	T	0.95	35.4	30.3	28.8	2		799.444	1596.87	1597.88	2	-0.002722	-1.703	1384	1398
PC9 - Exp.1	RBP2_HUMAN	E3 SUMO-protein ligase RanBP2	358198	4	4	4	0.0004	0.0152	EYDLAKK	K	Y	0.95	34.4	31.3	15.3	2		866.424	865.416	866.462	1	-0.03825	-44.14	41	47
PC9 - Exp.1	RBP2_HUMAN	E3 SUMO-protein ligase RanBP2	358198	4	4	4	0.0004	0.0152	NLFASFPTEESSINYTFK	K	T	0.95	83.7	29.3	78.7	2		1048	2093.99	2095	2	-0.005122	-2.445	2595	2612
PC9 - Exp.1	RBP2_HUMAN	E3 SUMO-protein ligase RanBP2	358198	4	4	4	0.0004	0.0152	SGFEGMFTK	K	K	0.95	49.7	31.4	34.2	2		502.231	1002.45	1003.46	2	-0.0009219	-0.9188	1597	1605
PC9 - Exp.1	RU2A_HUMAN	U2 small nuclear ribonucleoprotein A'	28417.1	1	1	1	0.0001	0.0549	NAIANASTLAEVER	K	L	0.95	77.9	30.5	68.4	2		729.88	1457.75	1458.75	2	-0.002322	-1.592	206	219
PC9 - Exp.1	PSA2_HUMAN	Proteasome subunit alpha type-2	25898.9	2	2	2	0.0002	0.124	SVHKVEPITK	R	H	0.95	35.3	31.2	22.5	2		569.333	1136.65	1137.66	2	-0.003822	-3.359	61	70
PC9 - Exp.1	PSA2_HUMAN	Proteasome subunit alpha type-2	25898.9	2	2	2	0.0002	0.124	YNEDLELEDAIHTAILTLK	R	E	0.95	78.3	29.6	49.7	2		734.381	2200.12	2201.13	3	-0.003998	-1.816	178	196
PC9 - Exp.1	1433B_HUMAN	14-3-3 protein beta/alpha	28083.1	1	1	1	0.0001	0.114	QTTVSNSQQAYQEAFEISK	K	K	0.95	94.4	29.6	90	2		1080.02	2158.02	2159.03	2	-0.0004219	-0.1954	141	159
PC9 - Exp.1	1433B_HUMAN	14-3-3 protein beta/alpha	28083.1	1	1	1	0.0001	0.114	YDDMAAAMK	R	A	0.95	50.9	31.8	32.8	2		508.214	1014.41	1015.42	2	-0.002122	-2.09	21	29
PC9 - Exp.1	RS29_HUMAN	40S ribosomal protein S29	6676.9	1	1	1	0.0001	0.143	DIGFIKLD	K	-	0.95	48.5	31.3	38.1	2		460.757	919.5	920.509	2	-0.001322	-1.436	49	56
PC9 - Exp.1	RENT1_HUMAN	Regulator of nonsense transcripts 1	124347	2	2	2	0.0002	0.0266	DINWDSSQWQPLIQDR	K	C	0.95	75.3	29.5	67.5	2		1000.98	1999.94	2000.95	2	-0.003622	-1.81	221	236
PC9 - Exp.1	RENT1_HUMAN	Regulator of nonsense transcripts 1	124347	2	2	2	0.0002	0.0266	VPDNYGDEIAIELR	K	S	0.95	46.3	30.2	37	2		802.402	1602.79	1603.8	2	0.0002781	0.1734	394	407
PC9 - Exp.1	GAK_HUMAN	Cyclin-G-associated kinase	143192	7	7	7	0.0008	0.0732	ALVEEEITR	R	N	0.939	33.8	31.2	21.2	2		530.287	1058.56	1059.57	2	-0.002022	-1.908	212	220
PC9 - Exp.1	GAK_HUMAN	Cyclin-G-associated kinase	143192	7	7	7	0.0008	0.0732	AVVMTPVPLFSK	R	Q	0.95	35.7	31	23.8	2		644.869	1287.72	1288.73	2	-0.002322	-1.802	579	590
PC9 - Exp.1	GAK_HUMAN	Cyclin-G-associated kinase	143192	7	7	7	0.0008	0.0732	DQSDFVGQTVELGELR	R	L	0.95	93.5	30.2	81.4	2		896.938	1791.86	1792.87	2	-0.001922	-1.072	24	39
PC9 - Exp.1	GAK_HUMAN	Cyclin-G-associated kinase	143192	7	7	7	0.0008	0.0732	GDLDISYITSR	K	I	0.95	62.8	30.5	44.5	2		620.315	1238.61	1239.62	2	0.0001781	0.1436	406	416
PC9 - Exp.1	GAK_HUMAN	Cyclin-G-associated kinase	143192	7	7	7	0.0008	0.0732	GPLScDTVLK	R	I	0.95	40.3	31.4	29.6	2	c5: Carbamidomethyl (+57.02)	545.283	1088.55	1089.56	2	-0.003387	-3.109	141	150
PC9 - Exp.1	GAK_HUMAN	Cyclin-G-associated kinase	143192	7	7	7	0.0008	0.0732	IAVMSFPAEGVESALK	R	N	0.95	49.8	30.3	40.6	2		824.933	1647.85	1648.86	2	-0.002622	-1.59	417	432
PC9 - Exp.1	GAK_HUMAN	Cyclin-G-associated kinase	143192	7	7	7	0.0008	0.0732	LcDFGSATTISHYPDYSWSAQR	K	R	0.95	40.2	29.4	32.2	2	c2: Carbamidomethyl (+57.02)	854.716	2561.13	2562.14	3	-0.0008632	-0.3369	189	210
PC9 - Exp.1	RS3_HUMAN	40S ribosomal protein S3	26688.6	10	11	11	0.0012	0.477	AELNEFLTR	K	E	0.95	59.7	31.1	40.6	2		546.787	1091.56	1092.57	2	-0.002122	-1.942	19	27
PC9 - Exp.1	RS3_HUMAN	40S ribosomal protein S3	26688.6	10	11	11	0.0012	0.477	ELAEDGYSGVEVR	R	V	0.95	65.3	30.2	43.3	2		712.338	1422.66	1423.67	2	-0.0005219	-0.3666	28	40
PC9 - Exp.1	RS3_HUMAN	40S ribosomal protein S3	26688.6	10	11	11	0.0012	0.477	ELTAVVQK	R	R	0.95	37.2	32	6.27	2		444.263	886.511	887.52	2	-0.001422	-1.602	68	75
PC9 - Exp.1	RS3_HUMAN	40S ribosomal protein S3	26688.6	10	11	11	0.0012	0.477	FGFPEGSVELYAEK	R	V	0.95	71	30.5	59.4	2		786.882	1571.75	1572.76	2	-0.001422	-0.9041	77	90
PC9 - Exp.1	RS3_HUMAN	40S ribosomal protein S3	26688.6	10	11	11	0.0012	0.477	FIMESGAK	R	G	0.95	39.2	30.5	10.9	2		441.722	881.429	882.439	2	-0.002322	-2.631	125	132
PC9 - Exp.1	RS3_HUMAN	40S ribosomal protein S3	26688.6	10	11	11	0.0012	0.477	FVDGLmIHSGDPVNYYVDTAVR	K	H	0.95	33.2	28.6	23.6	2	m6: Oxidation (+15.99)	828.733	2483.18	2484.19	3	-0.003013	-1.213	152	173
PC9 - Exp.1	RS3_HUMAN	40S ribosomal protein S3	26688.6	10	11	11	0.0012	0.477	FVDGLMIHSGDPVNYYVDTAVR	K	H	0.95	59.4	28.6	53.4	2		823.401	2467.18	2468.19	3	-0.001998	-0.8095	152	173
PC9 - Exp.1	RS3_HUMAN	40S ribosomal protein S3	26688.6	10	11	11	0.0012	0.477	GGKPEPPAMPQPVPTA	K	-	0.95	34	30.4	24.9	2		787.405	1572.8	1573.8	2	-0.001122	-0.7129	228	243
PC9 - Exp.1	RS3_HUMAN	40S ribosomal protein S3	26688.6	10	11	11	0.0012	0.477	GLcAIAQAESLR	R	Y	0.95	59.9	30.9	43.8	2	c3: Carbamidomethyl (+57.02)	644.836	1287.66	1288.67	2	-0.002787	-2.163	95	106
PC9 - Exp.1	RS3_HUMAN	40S ribosomal protein S3	26688.6	10	11	11	0.0012	0.477	KPLPDHVSIVEPK	K	D	0.907	29.3	30.8	13.5	2		486.948	1457.82	1458.83	3	-0.002598	-1.781	202	214
PC9 - Exp.1	RS3_HUMAN	40S ribosomal protein S3	26688.6	10	11	11	0.0012	0.477	RFGFPEGSVELYAEK	K	V	0.95	32.2	30.1	18	2		576.958	1727.85	1728.86	3	-0.0006979	-0.4037	76	90
PC9 - Exp.1	SMC4_HUMAN	Structural maintenance of chromosomes protein 4	147188	1	1	1	0.0001	0.0093	FTQLDLEDVQVR	K	E	0.95	57.8	30.6	44.5	2		731.88	1461.75	1462.75	2	-0.001122	-0.767	390	401
PC9 - Exp.1	PRKRA_HUMAN	Interferon-inducible double stranded RNA-dependent protein kinase activator A	34405.2	1	1	1	0.0001	0.0319	AAEAAINILK	R	A	0.95	53.5	30.6	35.7	2		507.303	1012.59	1013.6	2	-0.001122	-1.107	91	100
PC9 - Exp.1	PRKRA_HUMAN	Interferon-inducible double stranded RNA-dependent protein kinase activator A	34405.2	1	1	1	0.0001	0.0319	INILK	A	A	0.95	36.7	30.9	0	1		300.707	599.4	600.408	2	-0.001122	-1.869	96	100
PC9 - Exp.1	AP2A1_HUMAN	AP-2 complex subunit alpha-1	107549	8	8	8	0.0009	0.0911	GLAVFISDIR	R	N	0.95	66.3	31.6	46.2	2		545.816	1089.62	1090.63	2	-0.001922	-1.762	12	21
PC9 - Exp.1	AP2A1_HUMAN	AP-2 complex subunit alpha-1	107549	8	8	8	0.0009	0.0911	IAGDYVSEEVWYR	R	V	0.95	52.1	30.5	47.4	2		793.877	1585.74	1586.75	2	-0.001222	-0.7701	452	464
PC9 - Exp.1	AP2A1_HUMAN	AP-2 complex subunit alpha-1	107549	8	8	8	0.0009	0.0911	ILVAGDSMDSVK	R	Q	0.95	40.8	31	29	2		617.82	1233.63	1234.63	2	-0.002022	-1.638	154	165
PC9 - Exp.1	AP2A1_HUMAN	AP-2 complex subunit alpha-1	107549	8	8	8	0.0009	0.0911	LPVTINK	K	F	0.95	34.9	30.2	19.7	2		392.75	783.485	784.493	2	-0.0007219	-0.9203	857	863
PC9 - Exp.1	AP2A1_HUMAN	AP-2 complex subunit alpha-1	107549	8	8	8	0.0009	0.0911	LVEcLETVLNK	R	A	0.95	65.2	30.9	42.4	2	c4: Carbamidomethyl (+57.02)	659.358	1316.7	1317.71	2	0.0003128	0.2373	280	290
PC9 - Exp.1	AP2A1_HUMAN	AP-2 complex subunit alpha-1	107549	8	8	8	0.0009	0.0911	NADVELQQR	R	A	0.95	52.6	32.4	26.9	2		536.772	1071.53	1072.54	2	-0.001722	-1.605	571	579
PC9 - Exp.1	AP2A1_HUMAN	AP-2 complex subunit alpha-1	107549	8	8	8	0.0009	0.0911	QSAALcLLR	K	L	0.927	33	31.3	8.41	2	c6: Carbamidomethyl (+57.02)	516.286	1030.56	1031.57	2	-0.001387	-1.345	166	174
PC9 - Exp.1	AP2A1_HUMAN	AP-2 complex subunit alpha-1	107549	8	8	8	0.0009	0.0911	VGGYILGEFGNLIAGDPR	K	S	0.95	48.4	29.9	38.3	2		924.485	1846.95	1847.97	2	-0.003622	-1.96	499	516
PC9 - Exp.1	RS27A_HUMAN	Ubiquitin-40S ribosomal protein S27a	17965.6	2	2	2	0.0002	0.115	ESTLHLVLR	K	L	0.921	32.1	30.8	11.2	2		534.313	1066.61	1067.62	2	-0.002122	-1.988	64	72
PC9 - Exp.1	RS27A_HUMAN	Ubiquitin-40S ribosomal protein S27a	17965.6	2	2	2	0.0002	0.115	TLSDYNIQK	R	E	0.95	39.2	30.8	22.4	2		541.279	1080.54	1081.55	2	-0.001222	-1.13	55	63
PC9 - Exp.1	PSB1_HUMAN	Proteasome subunit beta type-1	26490.5	3	3	3	0.0003	0.178	AGGSASAMLQPLLDNQVGFK	K	N	0.95	52	29.8	41.4	2		1002.51	2003.01	2004.02	2	-0.007422	-3.704	165	184
PC9 - Exp.1	PSB1_HUMAN	Proteasome subunit beta type-1	26490.5	3	3	3	0.0003	0.178	DVFISAAER	K	D	0.95	50.1	31.2	34.4	2		504.26	1006.51	1007.52	2	-0.002322	-2.305	205	213
PC9 - Exp.1	PSB1_HUMAN	Proteasome subunit beta type-1	26490.5	3	3	3	0.0003	0.178	NMQNVEHVPLSLDR	K	A	0.95	37.9	30	23.8	2		551.278	1650.81	1651.82	3	-0.002098	-1.27	185	198
PC9 - Exp.1	ERMP1_HUMAN	Endoplasmic reticulum metallopeptidase 1	100234	1	1	1	0.0001	0.0111	AGDNILAVLK	R	H	0.95	71.2	30.6	45.5	2		507.303	1012.59	1013.6	2	-0.001222	-1.206	371	380
PC9 - Exp.1	SYMC_HUMAN	Methionine--tRNA ligase, cytoplasmic	101118	1	1	1	0.0001	0.0144	NPEQVDLYQFMAK	K	D	0.95	47.5	30.1	41	2		791.882	1581.75	1582.76	2	0.0001781	0.1125	542	554
PC9 - Exp.1	RL7A_HUMAN	60S ribosomal protein L7a	29996.3	4	4	4	0.0004	0.173	AGVNTVTTLVENK	R	K	0.95	61	30.9	40.6	2		673.369	1344.72	1345.73	2	-0.002522	-1.874	138	150
PC9 - Exp.1	RL7A_HUMAN	60S ribosomal protein L7a	29996.3	4	4	4	0.0004	0.173	LKVPPAINQFTQALDR	R	Q	0.95	33.7	30.2	20	2		604.343	1810.01	1811.02	3	-0.002598	-1.435	74	89
PC9 - Exp.1	RL7A_HUMAN	60S ribosomal protein L7a	29996.3	4	4	4	0.0004	0.173	LVEAIR	K	T	0.95	45.5	31.2	0	2		350.721	699.427	700.435	2	-0.0009219	-1.316	218	223
PC9 - Exp.1	RL7A_HUMAN	60S ribosomal protein L7a	29996.3	4	4	4	0.0004	0.173	NFGIGQDIQPK	K	R	0.95	58.5	31.1	46	2		608.819	1215.62	1216.63	2	-0.001622	-1.333	38	48
PC9 - Exp.1	DHRS2_HUMAN	Dehydrogenase/reductase SDR family member 2	27438.4	1	1	1	0.0001	0.0349	TLALELAPK	R	D	0.95	41.1	30.8	26.8	2		478.213	954.411	955.582	2	-0.1645	-172.2	176	184
PC9 - Exp.1	HSP7C_HUMAN	Heat shock cognate 71 kDa protein	70899.8	18	22	22	0.0024	0.381	ARFEELNADLFR	R	G	0.95	32.3	30.2	14.9	2		494.256	1479.74	1480.75	3	-0.002098	-1.417	300	311
PC9 - Exp.1	HSP7C_HUMAN	Heat shock cognate 71 kDa protein	70899.8	18	22	22	0.0024	0.381	ARFEELNADLFR	R	G	0.95	41.5	30.2	28	2		740.879	1479.74	1480.75	2	-0.003422	-2.311	300	311
PC9 - Exp.1	HSP7C_HUMAN	Heat shock cognate 71 kDa protein	70899.8	18	22	22	0.0024	0.381	DAGTIAGLNVLR	K	I	0.95	61.8	31.2	37.8	2		600.34	1198.67	1199.67	2	-0.001122	-0.9352	160	171
PC9 - Exp.1	HSP7C_HUMAN	Heat shock cognate 71 kDa protein	70899.8	18	22	22	0.0024	0.381	FEELNADLFR	R	G	0.95	65.4	30.8	45.4	2		627.311	1252.61	1253.62	2	-0.001022	-0.8152	302	311
PC9 - Exp.1	HSP7C_HUMAN	Heat shock cognate 71 kDa protein	70899.8	18	22	22	0.0024	0.381	IINEPTAAAIAYGLDK	R	K	0.95	75.7	30.2	61.5	2		830.451	1658.89	1659.9	2	-0.0009219	-0.5554	172	187
PC9 - Exp.1	HSP7C_HUMAN	Heat shock cognate 71 kDa protein	70899.8	18	22	22	0.0024	0.381	IINEPTAAAIAYGLDKK	R	V	0.95	78.3	30.6	73.6	2		894.498	1786.98	1787.99	2	-0.001722	-0.9631	172	188
PC9 - Exp.1	HSP7C_HUMAN	Heat shock cognate 71 kDa protein	70899.8	18	22	22	0.0024	0.381	LLQDFFNGK	K	E	0.95	60.9	30.8	38.5	2		541.287	1080.56	1081.57	2	-0.001122	-1.037	349	357
PC9 - Exp.1	HSP7C_HUMAN	Heat shock cognate 71 kDa protein	70899.8	18	22	22	0.0024	0.381	LSKEDIER	R	M	0.95	49.1	31.6	2.61	2		495.266	988.517	989.526	2	-0.001822	-1.841	510	517
PC9 - Exp.1	HSP7C_HUMAN	Heat shock cognate 71 kDa protein	70899.8	18	22	22	0.0024	0.381	MKEIAEAYLGK	K	T	0.95	49.3	30.3	25.6	2		626.833	1251.65	1252.66	2	-0.001822	-1.454	127	137
PC9 - Exp.1	HSP7C_HUMAN	Heat shock cognate 71 kDa protein	70899.8	18	22	22	0.0024	0.381	MVNHFIAEFK	R	R	0.908	31.3	30.8	20.6	2		618.315	1234.61	1235.62	2	-0.002022	-1.636	237	246
PC9 - Exp.1	HSP7C_HUMAN	Heat shock cognate 71 kDa protein	70899.8	18	22	22	0.0024	0.381	NQVAMNPTNTVFDAK	K	R	0.95	83.5	30	75.1	2		825.4	1648.79	1649.8	2	-0.002322	-1.407	57	71
PC9 - Exp.1	HSP7C_HUMAN	Heat shock cognate 71 kDa protein	70899.8	18	22	22	0.0024	0.381	NQVAmNPTNTVFDAK	K	R	0.95	87.2	30.2	82	2	m5: Oxidation (+15.99)	833.398	1664.78	1665.79	2	-0.001637	-0.9827	57	71
PC9 - Exp.1	HSP7C_HUMAN	Heat shock cognate 71 kDa protein	70899.8	18	22	22	0.0024	0.381	NSLESYAFNmK	K	A	0.95	56.1	31	36.2	2	m10: Oxidation (+15.99)	660.3	1318.59	1319.59	2	-0.000437	-0.3311	540	550
PC9 - Exp.1	HSP7C_HUMAN	Heat shock cognate 71 kDa protein	70899.8	18	22	22	0.0024	0.381	QTQTFTTYSDNQPGVLIQVYEGER	K	A	0.95	32.2	28.2	25.3	2		925.445	2773.31	2774.33	3	-0.006598	-2.378	424	447
PC9 - Exp.1	HSP7C_HUMAN	Heat shock cognate 71 kDa protein	70899.8	18	22	22	0.0024	0.381	QTQTFTTYSDNQPGVLIQVYEGER	K	A	0.95	59.2	28.2	59	2		1387.67	2773.32	2774.33	2	-0.004322	-1.558	424	447
PC9 - Exp.1	HSP7C_HUMAN	Heat shock cognate 71 kDa protein	70899.8	18	22	22	0.0024	0.381	RFDDAVVQSDMK	R	H	0.95	56.7	30.1	46.7	2		705.837	1409.66	1410.67	2	-0.001622	-1.15	77	88
PC9 - Exp.1	HSP7C_HUMAN	Heat shock cognate 71 kDa protein	70899.8	18	22	22	0.0024	0.381	SINPDEAVAYGAAVQAAILSGDK	K	S	0.95	41.1	29	34.2	2		754.052	2259.14	2260.15	3	-0.003398	-1.503	362	384
PC9 - Exp.1	HSP7C_HUMAN	Heat shock cognate 71 kDa protein	70899.8	18	22	22	0.0024	0.381	SINPDEAVAYGAAVQAAILSGDK	K	S	0.95	77.7	29	73.9	2		1130.58	2259.14	2260.15	2	-0.003022	-1.337	362	384
PC9 - Exp.1	HSP7C_HUMAN	Heat shock cognate 71 kDa protein	70899.8	18	22	22	0.0024	0.381	SQIHDIVLVGGSTR	K	I	0.95	67.5	30.5	59.8	2		741.406	1480.8	1481.81	2	-0.002122	-1.432	329	342
PC9 - Exp.1	HSP7C_HUMAN	Heat shock cognate 71 kDa protein	70899.8	18	22	22	0.0024	0.381	STAGDTHLGGEDFDNR	K	M	0.95	55.3	30.8	37.3	2		846.366	1690.72	1691.73	2	-0.001522	-0.8996	221	236
PC9 - Exp.1	HSP7C_HUMAN	Heat shock cognate 71 kDa protein	70899.8	18	22	22	0.0024	0.381	TTPSYVAFTDTER	R	L	0.95	64.9	30.4	49.3	2		744.354	1486.69	1487.7	2	-0.001422	-0.9558	37	49
PC9 - Exp.1	HSP7C_HUMAN	Heat shock cognate 71 kDa protein	70899.8	18	22	22	0.0024	0.381	TVTNAVVTVPAYFNDSQR	K	Q	0.945	30.3	29.4	19.4	2		661.337	1980.99	1982	3	0.0002021	0.1019	138	155
PC9 - Exp.1	HSP7C_HUMAN	Heat shock cognate 71 kDa protein	70899.8	18	22	22	0.0024	0.381	VEIIANDQGNR	K	T	0.95	65.3	31.3	0	2		614.816	1227.62	1228.63	2	-0.003222	-2.622	26	36
PC9 - Exp.1	HSP7C_HUMAN	Heat shock cognate 71 kDa protein	70899.8	18	22	22	0.0024	0.381	VQVEYKGETK	K	S	0.95	38.7	30.8	20.8	2		590.813	1179.61	1180.62	2	-0.002822	-2.39	103	112
PC9 - Exp.1	EF1A1_HUMAN,EF1A3_HUMAN	Elongation factor 1-alpha 1	50141.2	6	8	8	0.0009	0.158	EHALLAYTLGVK	R	Q	0.95	33.7	30.7	21.8	2		438.918	1313.73	1314.74	3	-0.001698	-1.291	135	146
PC9 - Exp.1	EF1A1_HUMAN,EF1A3_HUMAN	Elongation factor 1-alpha 1	50141.2	6	8	8	0.0009	0.158	QTVAVGVIK	R	A	0.95	50.4	31	34.7	2		457.786	913.558	914.567	2	-0.001722	-1.883	431	439
PC9 - Exp.1	EF1A1_HUMAN,EF1A3_HUMAN	Elongation factor 1-alpha 1	50141.2	6	8	8	0.0009	0.158	STTTGHLIYK	K	C	0.95	41.5	31.1	32.9	2		560.803	1119.59	1120.6	2	-0.001122	-1.001	21	30
PC9 - Exp.1	EF1A1_HUMAN,EF1A3_HUMAN	Elongation factor 1-alpha 1	50141.2	6	8	8	0.0009	0.158	VETGVLKPGmVVTFAPVNVTTEVK	R	S	0.95	33.9	29.6	25.8	2	m10: Oxidation (+15.99)	844.464	2530.37	2531.38	3	-0.000513	-0.2026	267	290
PC9 - Exp.1	EF1A1_HUMAN,EF1A3_HUMAN	Elongation factor 1-alpha 1	50141.2	6	8	8	0.0009	0.158	VETGVLKPGMVVTFAPVNVTTEVK	R	S	0.95	45.1	29.6	29.6	2		839.132	2514.37	2515.38	3	-0.002198	-0.8738	267	290
PC9 - Exp.1	EF1A1_HUMAN,EF1A3_HUMAN	Elongation factor 1-alpha 1	50141.2	6	8	8	0.0009	0.158	YEEIVK	R	E	0.95	42.1	30.6	8.91	2		390.71	779.405	780.414	2	-0.001122	-1.438	167	172
PC9 - Exp.1	EF1A1_HUMAN,EF1A3_HUMAN	Elongation factor 1-alpha 1	50141.2	6	8	8	0.0009	0.158	YYVTIIDAPGHR	K	D	0.921	32	30.6	18.6	2		702.867	1403.72	1404.73	2	-0.0004219	-0.3004	85	96
PC9 - Exp.1	EF1A1_HUMAN,EF1A3_HUMAN	Elongation factor 1-alpha 1	50141.2	6	8	8	0.0009	0.158	YYVTIIDAPGHR	K	D	0.95	59	30.6	47.2	2		468.913	1403.72	1404.73	3	-0.001498	-1.066	85	96
PC9 - Exp.1	HNRH1_HUMAN	Heterogeneous nuclear ribonucleoprotein H	49229.8	2	2	2	0.0002	0.0601	STGEAFVQFASQEIAEK	R	A	0.95	58.9	29.9	40	2		921.448	1840.88	1841.89	2	-0.003122	-1.695	151	167
PC9 - Exp.1	HNRH1_HUMAN	Heterogeneous nuclear ribonucleoprotein H	49229.8	2	2	2	0.0002	0.0601	VHIEIGPDGR	R	V	0.95	41.3	31.1	34.9	2		546.793	1091.57	1092.58	2	-0.001922	-1.759	317	326
PC9 - Exp.1	DYLT1_HUMAN	Dynein light chain Tctex-type 1	12451.7	1	1	1	0.0001	0.142	EAIESAIGGNAYQHSK	K	V	0.95	48.2	30	38.3	2		837.907	1673.8	1674.81	2	-0.001122	-0.6699	23	38
PC9 - Exp.1	CAPR1_HUMAN	Caprin-1	78364.4	2	2	2	0.0002	0.0409	SFMALSQDIQK	R	T	0.95	55.7	30.4	42.9	2		634.32	1266.63	1267.64	2	-0.002722	-2.147	115	125
PC9 - Exp.1	CAPR1_HUMAN	Caprin-1	78364.4	2	2	2	0.0002	0.0409	TVLELQYVLDKLGDDEVR	K	T	0.95	41.4	29.8	37.2	2		702.374	2104.1	2105.11	3	-0.004498	-2.137	148	165
PC9 - Exp.1	STK10_HUMAN	Serine/threonine-protein kinase 10	112138	2	2	2	0.0002	0.0248	AGNVLMTLEGDIR	K	L	0.95	44.1	30.7	34.5	2		694.863	1387.71	1388.72	2	-0.001522	-1.096	160	172
PC9 - Exp.1	STK10_HUMAN	Serine/threonine-protein kinase 10	112138	2	2	2	0.0002	0.0248	FFDTELENLER	K	Q	0.95	63.3	30.5	52.8	2		706.837	1411.66	1412.67	2	-0.002822	-1.998	608	618
PC9 - Exp.1	TM9S4_HUMAN	Transmembrane 9 superfamily member 4	74521.3	1	1	1	0.0001	0.0296	ITEDYYVHLIADNLPVATR	R	L	0.95	46.9	29.2	32.3	2		735.051	2202.13	2203.14	3	-0.0001979	-0.08985	125	143
PC9 - Exp.1	SPTA2_HUMAN	Spectrin alpha chain, brain	284543	61	63	63	0.007	0.35	AALLELWELR	R	R	0.95	54.9	30.9	30.2	2		607.35	1212.69	1213.69	2	-0.001522	-1.254	450	459
PC9 - Exp.1	SPTA2_HUMAN	Spectrin alpha chain, brain	284543	61	63	63	0.007	0.35	ADVVESWIGEK	K	E	0.95	51.7	31.1	32.4	2		616.81	1231.61	1232.62	2	-0.002522	-2.046	1985	1995
PC9 - Exp.1	SPTA2_HUMAN	Spectrin alpha chain, brain	284543	61	63	63	0.007	0.35	ALINADELASDVAGAEALLDR	K	H	0.95	57.3	29.5	35.4	2		709.701	2126.08	2127.09	3	-0.005198	-2.444	382	402
PC9 - Exp.1	SPTA2_HUMAN	Spectrin alpha chain, brain	284543	61	63	63	0.007	0.35	ALINADELASDVAGAEALLDR	K	H	0.95	104	29.5	73.9	2		1064.05	2126.08	2127.09	2	-0.006322	-2.972	382	402
PC9 - Exp.1	SPTA2_HUMAN	Spectrin alpha chain, brain	284543	61	63	63	0.007	0.35	ASAFNSWFENAEEDLTDPVR	K	C	0.95	97.6	29.7	88.9	2		1149.51	2297.01	2298.03	2	-0.01022	-4.448	2100	2119
PC9 - Exp.1	SPTA2_HUMAN	Spectrin alpha chain, brain	284543	61	63	63	0.007	0.35	cTELNQAWSSLGK	K	R	0.903	30.9	30.6	14.7	2	c1: Carbamidomethyl (+57.02)	747.356	1492.7	1493.71	2	-8.724e-05	-0.05841	1314	1326
PC9 - Exp.1	SPTA2_HUMAN	Spectrin alpha chain, brain	284543	61	63	63	0.007	0.35	DLAALEDKVK	R	A	0.95	42.5	31.1	24	2		551.31	1100.61	1101.62	2	-0.001722	-1.563	303	312
PC9 - Exp.1	SPTA2_HUMAN	Spectrin alpha chain, brain	284543	61	63	63	0.007	0.35	DLAALGDKVNSLGETAER	R	L	0.95	50.2	30.1	36.2	2		620.321	1857.94	1858.95	3	-0.003198	-1.72	1281	1298
PC9 - Exp.1	SPTA2_HUMAN	Spectrin alpha chain, brain	284543	61	63	63	0.007	0.35	DLASVQALLR	R	K	0.95	71.9	31.2	50.1	2		543.319	1084.62	1085.63	2	-0.001522	-1.402	286	295
PC9 - Exp.1	SPTA2_HUMAN	Spectrin alpha chain, brain	284543	61	63	63	0.007	0.35	DLNSQADSLMTSSAFDTSQVK	K	D	0.95	76.8	29.4	73.8	2		1123.02	2244.02	2245.03	2	-0.0003219	-0.1434	1716	1736
PC9 - Exp.1	SPTA2_HUMAN	Spectrin alpha chain, brain	284543	61	63	63	0.007	0.35	DLSSVQTLLTK	R	Q	0.95	44.9	31.1	28.6	2		602.842	1203.67	1204.68	2	-0.002422	-2.01	2007	2017
PC9 - Exp.1	SPTA2_HUMAN	Spectrin alpha chain, brain	284543	61	63	63	0.007	0.35	DLTGVQNLR	R	K	0.95	58.9	31.5	29.2	2		508.279	1014.54	1015.55	2	-0.002122	-2.089	1795	1803
PC9 - Exp.1	SPTA2_HUMAN	Spectrin alpha chain, brain	284543	61	63	63	0.007	0.35	DLTSWVTEMK	R	A	0.95	44.8	30.8	36.1	2		605.294	1208.57	1209.58	2	-0.001622	-1.341	372	381
PC9 - Exp.1	SPTA2_HUMAN	Spectrin alpha chain, brain	284543	61	63	63	0.007	0.35	DMDDEESWIK	R	E	0.95	38.6	30.9	26	2		634.26	1266.51	1267.51	2	-0.002022	-1.595	1772	1781
PC9 - Exp.1	SPTA2_HUMAN	Spectrin alpha chain, brain	284543	61	63	63	0.007	0.35	DTEQVDNWMSK	R	Q	0.95	53.8	30.7	42.7	2		676.792	1351.57	1352.58	2	-0.002322	-1.717	475	485
PC9 - Exp.1	SPTA2_HUMAN	Spectrin alpha chain, brain	284543	61	63	63	0.007	0.35	DVDEIEAWISEK	R	L	0.95	68.1	30.6	53.3	2		717.342	1432.67	1433.68	2	-0.001922	-1.341	1559	1570
PC9 - Exp.1	SPTA2_HUMAN	Spectrin alpha chain, brain	284543	61	63	63	0.007	0.35	DVEDEETWIR	R	E	0.95	62.2	30.9	48.5	2		646.293	1290.57	1291.58	2	-0.001122	-0.8687	792	801
PC9 - Exp.1	SPTA2_HUMAN	Spectrin alpha chain, brain	284543	61	63	63	0.007	0.35	DVTGAEALLER	K	H	0.95	75.9	31.3	53.2	2		587.309	1172.6	1173.61	2	0.0001781	0.1517	1370	1380
PC9 - Exp.1	SPTA2_HUMAN	Spectrin alpha chain, brain	284543	61	63	63	0.007	0.35	EAALTSEEVGADLEQVEVLQK	K	K	0.95	46.7	29.1	32.3	2		753.384	2257.13	2258.14	3	-0.003498	-1.549	1111	1131
PC9 - Exp.1	SPTA2_HUMAN	Spectrin alpha chain, brain	284543	61	63	63	0.007	0.35	EAALTSEEVGADLEQVEVLQK	K	K	0.95	96.7	29.1	87	2		1129.57	2257.13	2258.14	2	-0.005322	-2.357	1111	1131
PC9 - Exp.1	SPTA2_HUMAN	Spectrin alpha chain, brain	284543	61	63	63	0.007	0.35	EAFLNTEDKGDSLDSVEALIK	R	K	0.95	34	29.1	24.2	2		765.384	2293.13	2294.14	3	-0.004198	-1.83	1465	1485
PC9 - Exp.1	SPTA2_HUMAN	Spectrin alpha chain, brain	284543	61	63	63	0.007	0.35	EAIVTSEELGQDLEHVEVLQK	K	K	0.95	36.4	28.8	29.8	2		789.406	2365.2	2366.21	3	-0.005698	-2.408	169	189
PC9 - Exp.1	SPTA2_HUMAN	Spectrin alpha chain, brain	284543	61	63	63	0.007	0.35	EANELQQWINEK	R	E	0.95	43.3	30.4	32	2		751.367	1500.72	1501.73	2	-0.0007219	-0.4807	1099	1110
PC9 - Exp.1	SPTA2_HUMAN	Spectrin alpha chain, brain	284543	61	63	63	0.007	0.35	EELITNWEQIR	R	T	0.95	57.2	30.4	43.7	2		715.867	1429.72	1430.73	2	-0.0008219	-0.5745	337	347
PC9 - Exp.1	SPTA2_HUMAN	Spectrin alpha chain, brain	284543	61	63	63	0.007	0.35	ELPTAFDYVEFTR	R	S	0.95	60.8	30.4	49.3	2		794.387	1586.76	1587.77	2	-0.001922	-1.21	2455	2467
PC9 - Exp.1	SPTA2_HUMAN	Spectrin alpha chain, brain	284543	61	63	63	0.007	0.35	GKDLIGVQNLLK	R	K	0.95	37.3	31	16.2	2		433.266	1296.77	1297.78	3	-0.001898	-1.462	813	824
PC9 - Exp.1	SPTA2_HUMAN	Spectrin alpha chain, brain	284543	61	63	63	0.007	0.35	GLVSSDELAKDVTGAEALLER	R	H	0.95	49.6	29.7	32.4	2		725.048	2172.12	2173.13	3	-0.004898	-2.254	1360	1380
PC9 - Exp.1	SPTA2_HUMAN	Spectrin alpha chain, brain	284543	61	63	63	0.007	0.35	GNAMVEEGHFAAEDVK	K	A	0.95	34.2	30.3	11.5	2		568.595	1702.76	1703.77	3	-0.0004979	-0.2923	847	862
PC9 - Exp.1	SPTA2_HUMAN	Spectrin alpha chain, brain	284543	61	63	63	0.007	0.35	GVIDMGNSLIER	R	G	0.95	65.8	31.2	44.9	2		652.337	1302.66	1303.67	2	-0.0003219	-0.247	1608	1619
PC9 - Exp.1	SPTA2_HUMAN	Spectrin alpha chain, brain	284543	61	63	63	0.007	0.35	HQEHKGEIDAHEDSFK	R	S	0.95	38.8	30	30.4	2		636.293	1905.86	1906.87	3	-0.003598	-1.887	403	418
PC9 - Exp.1	SPTA2_HUMAN	Spectrin alpha chain, brain	284543	61	63	63	0.007	0.35	IDGITIQAR	R	Q	0.95	59.5	31.3	36.5	2		493.784	985.554	986.563	2	-0.001422	-1.441	734	742
PC9 - Exp.1	SPTA2_HUMAN	Spectrin alpha chain, brain	284543	61	63	63	0.007	0.35	IEDLGAAMEEALILDNK	K	Y	0.95	78.4	29.8	60.7	2		922.967	1843.92	1844.93	2	-0.003622	-1.963	2265	2281
PC9 - Exp.1	SPTA2_HUMAN	Spectrin alpha chain, brain	284543	61	63	63	0.007	0.35	ITALDEFATK	K	L	0.95	60.5	30.9	39.3	2		554.797	1107.58	1108.59	2	-0.001522	-1.373	523	532
PC9 - Exp.1	SPTA2_HUMAN	Spectrin alpha chain, brain	284543	61	63	63	0.007	0.35	KFEEFQTDMAAHEER	K	V	0.95	57.4	29.9	47.6	2		623.28	1866.82	1867.83	3	-0.001698	-0.909	190	204
PC9 - Exp.1	SPTA2_HUMAN	Spectrin alpha chain, brain	284543	61	63	63	0.007	0.35	KIEDLGAAMEEALILDNK	K	Y	0.95	36.8	29.9	11.8	2		658.347	1972.02	1973.03	3	0.001302	0.6599	2264	2281
PC9 - Exp.1	SPTA2_HUMAN	Spectrin alpha chain, brain	284543	61	63	63	0.007	0.35	KVEDLFLTFAK	R	K	0.897	28.7	30.7	10.2	2		437.583	1309.73	1310.74	3	-0.0002979	-0.2273	2088	2098
PC9 - Exp.1	SPTA2_HUMAN	Spectrin alpha chain, brain	284543	61	63	63	0.007	0.35	LAALADQWQFLVQK	R	S	0.95	64.7	30.3	53.8	2		815.95	1629.88	1630.9	2	-0.003222	-1.976	1633	1646
PC9 - Exp.1	SPTA2_HUMAN	Spectrin alpha chain, brain	284543	61	63	63	0.007	0.35	LDETGNLMISEGHFASETIR	K	T	0.95	38.1	29.5	30.7	2		740.691	2219.05	2220.06	3	-0.001898	-0.8549	102	121
PC9 - Exp.1	SPTA2_HUMAN	Spectrin alpha chain, brain	284543	61	63	63	0.007	0.35	LEESLEYQQFVANVEEEEAWINEK	R	M	0.95	47.1	28.3	40.2	2		976.125	2925.35	2926.36	3	-0.002198	-0.7511	1866	1889
PC9 - Exp.1	SPTA2_HUMAN	Spectrin alpha chain, brain	284543	61	63	63	0.007	0.35	LFGAAEVQR	K	F	0.95	64	31.7	37.3	2		495.772	989.529	990.537	2	-0.0008219	-0.8298	251	259
PC9 - Exp.1	SPTA2_HUMAN	Spectrin alpha chain, brain	284543	61	63	63	0.007	0.35	LGESQTLQQFSR	K	D	0.95	65	30.6	52	2		697.357	1392.7	1393.71	2	-0.0008219	-0.5898	1547	1558
PC9 - Exp.1	SPTA2_HUMAN	Spectrin alpha chain, brain	284543	61	63	63	0.007	0.35	LIQNNHYAMEDVATR	K	R	0.95	44.7	30.1	39.6	2		592.289	1773.84	1774.85	3	-0.002898	-1.633	533	547
PC9 - Exp.1	SPTA2_HUMAN	Spectrin alpha chain, brain	284543	61	63	63	0.007	0.35	LKDLNSQADSLMTSSAFDTSQVK	R	D	0.95	38.4	28.3	28.7	2		829.407	2485.2	2486.21	3	-0.002598	-1.045	1714	1736
PC9 - Exp.1	SPTA2_HUMAN	Spectrin alpha chain, brain	284543	61	63	63	0.007	0.35	LQQSHPLSATQIQVK	R	R	0.95	40.9	30.6	29.2	2		559.98	1676.92	1677.93	3	-0.003598	-2.144	321	335
PC9 - Exp.1	SPTA2_HUMAN	Spectrin alpha chain, brain	284543	61	63	63	0.007	0.35	LQTASDESYKDPTNIQSK	K	H	0.939	30	29.6	22.1	2		675.663	2023.97	2024.98	3	-0.003798	-1.876	1571	1588
PC9 - Exp.1	SPTA2_HUMAN	Spectrin alpha chain, brain	284543	61	63	63	0.007	0.35	LSDDNTIGKEEIQQR	K	L	0.95	48.7	30	36.1	2		582.626	1744.86	1745.87	3	-0.003898	-2.233	1830	1844
PC9 - Exp.1	SPTA2_HUMAN	Spectrin alpha chain, brain	284543	61	63	63	0.007	0.35	LTVLSEER	K	A	0.95	40.4	31.6	30.1	2		473.763	945.512	946.52	2	-0.0009219	-0.974	442	449
PC9 - Exp.1	SPTA2_HUMAN	Spectrin alpha chain, brain	284543	61	63	63	0.007	0.35	MTLVASEDYGDTLAAIQGLLK	K	K	0.95	111	29.2	109	2		1105.07	2208.13	2209.14	2	-0.003722	-1.685	1890	1910
PC9 - Exp.1	SPTA2_HUMAN	Spectrin alpha chain, brain	284543	61	63	63	0.007	0.35	NQALNTDNYGHDLASVQALQR	K	K	0.95	64	29.3	45.3	2		776.716	2327.12	2328.13	3	-0.0008979	-0.3857	1253	1273
PC9 - Exp.1	SPTA2_HUMAN	Spectrin alpha chain, brain	284543	61	63	63	0.007	0.35	NTTGVTEEALK	R	E	0.941	33.9	31.1	11.6	2		581.799	1161.58	1162.6	2	-0.004222	-3.631	2316	2326
PC9 - Exp.1	SPTA2_HUMAN	Spectrin alpha chain, brain	284543	61	63	63	0.007	0.35	NVEDIELWLYEVEGHLASDDYGKDLTNVQNLQK	R	K	0.95	94.2	26.8	85.2	2		1283.29	3846.85	3847.87	3	-0.005098	-1.325	686	718
PC9 - Exp.1	SPTA2_HUMAN	Spectrin alpha chain, brain	284543	61	63	63	0.007	0.35	QQVAPTDDETGKELVLALYDYQEK	R	S	0.928	28.2	28.6	23.3	2		918.455	2752.34	2753.35	3	-0.003098	-1.125	958	981
PC9 - Exp.1	SPTA2_HUMAN	Spectrin alpha chain, brain	284543	61	63	63	0.007	0.35	QVEELYHSLLELGEK	K	R	0.899	28.2	30.1	20	2		596.312	1785.91	1786.92	3	-0.002398	-1.342	1068	1082
PC9 - Exp.1	SPTA2_HUMAN	Spectrin alpha chain, brain	284543	61	63	63	0.007	0.35	REELITNWEQIR	K	T	0.95	39.4	30.4	20.4	2		529.614	1585.82	1586.83	3	-0.001198	-0.7549	336	347
PC9 - Exp.1	SPTA2_HUMAN	Spectrin alpha chain, brain	284543	61	63	63	0.007	0.35	SADESGQALLAAGHYASDEVR	K	E	0.95	57	29.5	43.7	2		716.337	2145.99	2147	3	-0.002698	-1.257	419	439
PC9 - Exp.1	SPTA2_HUMAN	Spectrin alpha chain, brain	284543	61	63	63	0.007	0.35	SQLLGSAHEVQR	R	F	0.95	56.4	30.6	40.7	2		662.851	1323.69	1324.7	2	-0.001922	-1.451	1226	1237
PC9 - Exp.1	SPTA2_HUMAN	Spectrin alpha chain, brain	284543	61	63	63	0.007	0.35	SSEEIESAFR	K	A	0.95	65.7	30.7	45.5	2		577.769	1153.52	1154.53	2	-0.002422	-2.098	2405	2414
PC9 - Exp.1	SPTA2_HUMAN	Spectrin alpha chain, brain	284543	61	63	63	0.007	0.35	SSLSSAQADFNQLAELDR	R	Q	0.95	102	29.6	84.8	2		976.469	1950.92	1951.94	2	-0.004522	-2.317	2138	2155
PC9 - Exp.1	SPTA2_HUMAN	Spectrin alpha chain, brain	284543	61	63	63	0.007	0.35	TYLLDGScMVEESGTLESQLEATKR	R	K	0.908	26.8	28.3	21.7	2	c8: Carbamidomethyl (+57.02)	939.781	2816.32	2817.33	3	-0.0002632	-0.09344	2226	2250
PC9 - Exp.1	SPTA2_HUMAN	Spectrin alpha chain, brain	284543	61	63	63	0.007	0.35	VLETAEDIQER	K	R	0.95	64.5	30.6	52.4	2		651.829	1301.64	1302.65	2	-0.002422	-1.859	8	18
PC9 - Exp.1	SPTA2_HUMAN	Spectrin alpha chain, brain	284543	61	63	63	0.007	0.35	VNEVNQFAAK	R	L	0.95	39.5	31.4	30.7	2		560.292	1118.57	1119.58	2	-0.003322	-2.967	205	214
PC9 - Exp.1	SPTA2_HUMAN	Spectrin alpha chain, brain	284543	61	63	63	0.007	0.35	YEALKEPMVAR	R	K	0.95	35.9	30.4	21.3	2		436.232	1305.67	1306.68	3	-0.001598	-1.223	766	776
PC9 - Exp.1	SPTA2_HUMAN	Spectrin alpha chain, brain	284543	61	63	63	0.007	0.35	YTEHSTVGLAQQWDQLDQLGMR	K	M	0.95	36.2	29	24.4	2		859.411	2575.21	2576.22	3	-0.001398	-0.5426	2282	2303
PC9 - Exp.1	K2C80_HUMAN	Keratin, type II cytoskeletal 80	50525.7	4	4	4	0.0004	0.124	GQLEANLLQVLEK	R	V	0.95	57	30.6	43.8	2		727.913	1453.81	1454.82	2	-0.002822	-1.94	151	163
PC9 - Exp.1	K2C80_HUMAN	Keratin, type II cytoskeletal 80	50525.7	4	4	4	0.0004	0.124	LALDIEIATYR	K	K	0.95	62.5	30.9	0	2		639.358	1276.7	1277.71	2	-0.002022	-1.582	374	384
PC9 - Exp.1	K2C80_HUMAN	Keratin, type II cytoskeletal 80	50525.7	4	4	4	0.0004	0.124	SAEYGSSLQSSR	R	S	0.95	42.1	30.6	31.7	2		636.296	1270.58	1271.59	2	-0.001822	-1.433	285	296
PC9 - Exp.1	K2C80_HUMAN	Keratin, type II cytoskeletal 80	50525.7	4	4	4	0.0004	0.124	SLEEAEAYSR	R	S	0.95	54.8	30.7	41.7	2		577.769	1153.52	1154.53	2	-0.001622	-1.405	266	275
PC9 - Exp.1	K2C80_HUMAN	Keratin, type II cytoskeletal 80	50525.7	4	4	4	0.0004	0.124	SLESFVELMK	K	T	0.95	39.2	30.6	27.8	2		591.807	1181.6	1182.61	2	-0.001622	-1.371	208	217
PC9 - Exp.1	EAA3_HUMAN	Excitatory amino acid transporter 3	57102	1	1	1	0.0001	0.021	CAEENNQVDKR	R	I	0.95	38.5	31.7	16.7	2		653.251	1304.49	1305.59	2	-0.08952	-68.57	343	353
PC9 - Exp.1	S10A9_HUMAN	Protein S100-A9	13242.3	1	1	1	0.0001	0.114	LGHPDTLNQGEFK	K	E	0.95	44	30.5	34.9	2		728.364	1454.71	1455.72	2	-0.001622	-1.114	26	38
PC9 - Exp.1	ACSF3_HUMAN	Acyl-CoA synthetase family member 3, mitochondrial	64129.1	1	1	1	0.0001	0.0122	EGELLVR	K	G	0.95	38.7	31.5	3.37	2		408.253	814.491	815.462	2	0.03568	43.75	422	428
PC9 - Exp.1	RS19_HUMAN	40S ribosomal protein S19	16060.5	6	6	6	0.0007	0.338	ALAAFLK	R	K	0.95	53	32.6	21.8	2		367.233	732.452	733.461	2	-0.001422	-1.939	17	23
PC9 - Exp.1	RS19_HUMAN	40S ribosomal protein S19	16060.5	6	6	6	0.0007	0.338	DVNQQEFVR	K	A	0.95	52	31.2	35.9	2		567.78	1133.55	1134.55	2	-0.001522	-1.341	8	16
PC9 - Exp.1	RS19_HUMAN	40S ribosomal protein S19	16060.5	6	6	6	0.0007	0.338	ELAPYDENWFYTR	K	A	0.95	61.7	30.3	53.1	2		852.388	1702.76	1703.77	2	-0.001522	-0.8933	44	56
PC9 - Exp.1	RS19_HUMAN	40S ribosomal protein S19	16060.5	6	6	6	0.0007	0.338	HKELAPYDENWFYTR	K	A	0.95	40.8	29.5	29.2	2		656.979	1967.91	1968.92	3	-0.002698	-1.37	42	56
PC9 - Exp.1	RS19_HUMAN	40S ribosomal protein S19	16060.5	6	6	6	0.0007	0.338	VLQALEGLK	R	M	0.95	49.8	30.6	26.6	2		485.799	969.584	970.593	2	-0.002022	-2.083	103	111
PC9 - Exp.1	RS19_HUMAN	40S ribosomal protein S19	16060.5	6	6	6	0.0007	0.338	VPEWVDTVK	K	L	0.911	33.2	32.4	14.1	2		536.786	1071.56	1072.57	2	-0.002122	-1.978	30	38
PC9 - Exp.1	HNRPK_HUMAN	Heterogeneous nuclear ribonucleoprotein K	50978.5	3	3	3	0.0003	0.104	GSYGDLGGPIITTQVTIPK	R	D	0.95	46.5	29.8	44.9	2		959.019	1916.02	1917.03	2	-0.002522	-1.316	378	396
PC9 - Exp.1	HNRPK_HUMAN	Heterogeneous nuclear ribonucleoprotein K	50978.5	3	3	3	0.0003	0.104	IILDLISESPIK	K	G	0.95	64.2	31	46.2	2		670.904	1339.79	1340.8	2	-0.002322	-1.732	208	219
PC9 - Exp.1	HNRPK_HUMAN	Heterogeneous nuclear ribonucleoprotein K	50978.5	3	3	3	0.0003	0.104	TDYNASVSVPDSSGPER	R	I	0.95	44.8	30.2	41	2		890.901	1779.79	1780.8	2	-0.002922	-1.641	70	86
PC9 - Exp.1	AAPK1_HUMAN	5'-AMP-activated protein kinase catalytic subunit alpha-1	64010.8	20	27	31	0.0034	0.41	ARHTLDELNPQK	R	S	0.95	44.3	30.3	22.4	2		711.378	1420.74	1421.75	2	-0.0008219	-0.5781	385	396
PC9 - Exp.1	AAPK1_HUMAN	5'-AMP-activated protein kinase catalytic subunit alpha-1	64010.8	20	27	31	0.0034	0.41	ARHTLDELNPQK	R	S	0.95	43.6	30.3	28.4	2		474.588	1420.74	1421.75	3	-0.001498	-1.054	385	396
PC9 - Exp.1	AAPK1_HUMAN	5'-AMP-activated protein kinase catalytic subunit alpha-1	64010.8	20	27	31	0.0034	0.41	DLKPENVLLDAHMNAK	R	I	0.95	43.5	30.3	33.9	2		904.467	1806.92	1807.94	2	-0.01002	-5.543	150	165
PC9 - Exp.1	AAPK1_HUMAN	5'-AMP-activated protein kinase catalytic subunit alpha-1	64010.8	20	27	31	0.0034	0.41	DLKPENVLLDAHMNAK	R	I	0.95	40.7	30.3	29.6	2		603.317	1806.93	1807.94	3	-0.001198	-0.6626	150	165
PC9 - Exp.1	AAPK1_HUMAN	5'-AMP-activated protein kinase catalytic subunit alpha-1	64010.8	20	27	31	0.0034	0.41	FEcSEEEVLScLYNR	K	N	0.95	93.1	30.5	82.2	2	c3: Carbamidomethyl (+57.02), c11: Carbamidomethyl (+57.02)	967.915	1933.82	1934.83	2	-0.002153	-1.113	311	325
PC9 - Exp.1	AAPK1_HUMAN	5'-AMP-activated protein kinase catalytic subunit alpha-1	64010.8	20	27	31	0.0034	0.41	HMLQVDPMK	K	R	0.95	36.5	30.6	24	2		549.774	1097.53	1098.54	2	-0.001922	-1.75	258	266
PC9 - Exp.1	AAPK1_HUMAN	5'-AMP-activated protein kinase catalytic subunit alpha-1	64010.8	20	27	31	0.0034	0.41	HMLQVDPMKR	K	A	0.95	50.7	30.7	38.9	2		418.886	1253.63	1254.64	3	-0.002498	-1.991	258	267
PC9 - Exp.1	AAPK1_HUMAN	5'-AMP-activated protein kinase catalytic subunit alpha-1	64010.8	20	27	31	0.0034	0.41	HTLDELNPQK	R	S	0.95	45.5	30.8	33.9	2		597.808	1193.6	1194.61	2	-0.002822	-2.362	387	396
PC9 - Exp.1	AAPK1_HUMAN	5'-AMP-activated protein kinase catalytic subunit alpha-1	64010.8	20	27	31	0.0034	0.41	IADFGLSNMMSDGEFLR	K	T	0.95	45	29.8	35.9	2		951.938	1901.86	1902.87	2	-0.003922	-2.061	166	182
PC9 - Exp.1	AAPK1_HUMAN	5'-AMP-activated protein kinase catalytic subunit alpha-1	64010.8	20	27	31	0.0034	0.41	IADFGLSNmmSDGEFLR	K	T	0.95	56.8	30	47	2	m9: Oxidation (+15.99), m10: Oxidation (+15.99)	967.934	1933.85	1934.86	2	-0.000952	-0.492	166	182
PC9 - Exp.1	AAPK1_HUMAN	5'-AMP-activated protein kinase catalytic subunit alpha-1	64010.8	20	27	31	0.0034	0.41	IADFGLSNMMSDGEFLR	K	T	0.95	70.8	29.8	60.2	2		951.939	1901.86	1902.87	2	-0.002522	-1.325	166	182
PC9 - Exp.1	AAPK1_HUMAN	5'-AMP-activated protein kinase catalytic subunit alpha-1	64010.8	20	27	31	0.0034	0.41	IADFGLSNMmSDGEFLR	K	T	0.95	72.5	30.1	0	2	m10: Oxidation (+15.99)	959.936	1917.86	1918.87	2	-0.002237	-1.166	166	182
PC9 - Exp.1	AAPK1_HUMAN	5'-AMP-activated protein kinase catalytic subunit alpha-1	64010.8	20	27	31	0.0034	0.41	IcDGIFYTPQYLNPSVISLLK	K	H	0.95	48	29.3	45.7	2	c2: Carbamidomethyl (+57.02)	1221.14	2440.27	2441.28	2	-0.004087	-1.674	237	257
PC9 - Exp.1	AAPK1_HUMAN	5'-AMP-activated protein kinase catalytic subunit alpha-1	64010.8	20	27	31	0.0034	0.41	IcDGIFYTPQYLNPSVISLLK	K	H	0.95	49.3	29.3	35	2	c2: Carbamidomethyl (+57.02)	814.431	2440.27	2441.28	3	-0.001863	-0.7632	237	257
PC9 - Exp.1	AAPK1_HUMAN	5'-AMP-activated protein kinase catalytic subunit alpha-1	64010.8	20	27	31	0.0034	0.41	IGHYILGDTLGVGTFGK	K	V	0.94	33.6	30.9	23	2		874.365	1746.72	1747.94	2	-0.2146	-122.8	24	40
PC9 - Exp.1	AAPK1_HUMAN	5'-AMP-activated protein kinase catalytic subunit alpha-1	64010.8	20	27	31	0.0034	0.41	IGHYILGDTLGVGTFGK	K	V	0.95	36.5	30.2	32.5	2		583.317	1746.93	1747.94	3	-0.002898	-1.658	24	40
PC9 - Exp.1	AAPK1_HUMAN	5'-AMP-activated protein kinase catalytic subunit alpha-1	64010.8	20	27	31	0.0034	0.41	IGHYILGDTLGVGTFGK	K	V	0.95	72	30.2	44.4	2		874.472	1746.93	1747.94	2	-0.001822	-1.042	24	40
PC9 - Exp.1	AAPK1_HUMAN	5'-AMP-activated protein kinase catalytic subunit alpha-1	64010.8	20	27	31	0.0034	0.41	mSLQLYQVDSR	K	T	0.95	41.7	33.2	26.1	2	m1: Oxidation (+15.99)	678.713	1355.41	1355.66	2	0.7565	-181.6	458	468
PC9 - Exp.1	AAPK1_HUMAN	5'-AMP-activated protein kinase catalytic subunit alpha-1	64010.8	20	27	31	0.0034	0.41	mSLQLYQVDSR	K	T	0.95	64.8	30.7	50.9	2	m1: Oxidation (+15.99)	678.334	1354.65	1355.66	2	-0.002537	-1.871	458	468
PC9 - Exp.1	AAPK1_HUMAN	5'-AMP-activated protein kinase catalytic subunit alpha-1	64010.8	20	27	31	0.0034	0.41	MSLQLYQVDSR	K	T	0.95	92	30.6	70.5	2		670.336	1338.66	1339.67	2	-0.002622	-1.957	458	468
PC9 - Exp.1	AAPK1_HUMAN	5'-AMP-activated protein kinase catalytic subunit alpha-1	64010.8	20	27	31	0.0034	0.41	NHQDPLAVAYHLIIDNR	R	R	0.911	28.3	29.6	19.2	2		663.681	1988.02	1989.03	3	-0.002698	-1.356	326	342
PC9 - Exp.1	AAPK1_HUMAN	5'-AMP-activated protein kinase catalytic subunit alpha-1	64010.8	20	27	31	0.0034	0.41	NHQDPLAVAYHLIIDNRR	R	I	0.95	42.4	29.5	32.9	2		537.037	2144.12	2145.13	4	-0.004374	-2.039	326	343
PC9 - Exp.1	AAPK1_HUMAN	5'-AMP-activated protein kinase catalytic subunit alpha-1	64010.8	20	27	31	0.0034	0.41	QLDYEWK	K	V	0.95	34.6	30.8	18.6	2		491.236	980.458	981.468	2	-0.002222	-2.264	430	436
PC9 - Exp.1	AAPK1_HUMAN	5'-AMP-activated protein kinase catalytic subunit alpha-1	64010.8	20	27	31	0.0034	0.41	SIDDEITEAK	R	S	0.934	33.3	31.1	18.5	2		560.771	1119.53	1120.54	2	-0.002522	-2.251	476	485
PC9 - Exp.1	AAPK1_HUMAN	5'-AMP-activated protein kinase catalytic subunit alpha-1	64010.8	20	27	31	0.0034	0.41	SLDVVGK	R	I	0.916	28.4	33	8.96	2		717.412	716.404	717.414	1	-0.002546	-3.549	65	71
PC9 - Exp.1	AAPK1_HUMAN	5'-AMP-activated protein kinase catalytic subunit alpha-1	64010.8	20	27	31	0.0034	0.41	SQSRPNDIMAEVcR	R	A	0.937	30.5	30.2	21.3	2	c13: Carbamidomethyl (+57.02)	554.927	1661.76	1662.77	3	-0.002563	-1.542	413	426
PC9 - Exp.1	AAPK1_HUMAN	5'-AMP-activated protein kinase catalytic subunit alpha-1	64010.8	20	27	31	0.0034	0.41	SQSRPNDIMAEVcR	R	A	0.95	48.3	30.2	44.6	2	c13: Carbamidomethyl (+57.02)	831.887	1661.76	1662.77	2	-0.001187	-0.714	413	426
PC9 - Exp.1	AAPK1_HUMAN	5'-AMP-activated protein kinase catalytic subunit alpha-1	64010.8	20	27	31	0.0034	0.41	TScGSPNYAAPEVISGR	R	L	0.95	73.6	30.6	64.5	2	c3: Carbamidomethyl (+57.02)	883.412	1764.81	1765.82	2	-0.001287	-0.729	183	199
PC9 - Exp.1	AAPK1_HUMAN	5'-AMP-activated protein kinase catalytic subunit alpha-1	64010.8	20	27	31	0.0034	0.41	TYLLDFR	R	S	0.95	44.8	30.7	17.4	2		464.25	926.485	927.494	2	-0.001022	-1.102	469	475
PC9 - Exp.1	AAPK1_HUMAN	5'-AMP-activated protein kinase catalytic subunit alpha-1	64010.8	20	27	31	0.0034	0.41	VPFLVAETPR	R	A	0.95	50.2	31.4	35.9	2		564.823	1127.63	1128.64	2	-0.001522	-1.348	375	384
PC9 - Exp.1	AAPK1_HUMAN	5'-AMP-activated protein kinase catalytic subunit alpha-1	64010.8	20	27	31	0.0034	0.41	YLFPEDPSYSSTMIDDEALK	K	E	0.95	59.6	29.2	50.8	2		1161.03	2320.04	2321.05	2	-0.004522	-1.948	286	305
PC9 - Exp.1	K1C14_HUMAN	Keratin, type I cytoskeletal 14	51562.5	18	27	27	0.003	0.523	ADLEMQIESLKEELAYLK	R	K	0.936	31.7	29.3	26.1	2		1062.05	2122.08	2123.09	2	-0.003622	-1.706	233	250
PC9 - Exp.1	K1C14_HUMAN	Keratin, type I cytoskeletal 14	51562.5	18	27	27	0.003	0.523	ADLEmQIESLKEELAYLK	R	K	0.95	47.1	29.3	38.3	2	m5: Oxidation (+15.99)	713.7	2138.08	2139.09	3	-0.003513	-1.642	233	250
PC9 - Exp.1	K1C14_HUMAN	Keratin, type I cytoskeletal 14	51562.5	18	27	27	0.003	0.523	ADLEMQIESLKEELAYLK	R	K	0.95	50	29.3	28.3	2		708.368	2122.08	2123.09	3	-0.005498	-2.59	233	250
PC9 - Exp.1	K1C14_HUMAN	Keratin, type I cytoskeletal 14	51562.5	18	27	27	0.003	0.523	ALEEANADLEVK	R	I	0.95	43.3	30.7	27.5	2		1301.66	1300.65	1301.66	1	-0.001446	-1.111	135	146
PC9 - Exp.1	K1C14_HUMAN	Keratin, type I cytoskeletal 14	51562.5	18	27	27	0.003	0.523	ALEEANADLEVK	R	I	0.95	67.2	30.7	42.8	2		651.332	1300.65	1301.66	2	-0.001522	-1.169	135	146
PC9 - Exp.1	K1C14_HUMAN	Keratin, type I cytoskeletal 14	51562.5	18	27	27	0.003	0.523	APSTYGGGLSVSSSR	R	F	0.95	75.2	30.6	63.1	2		713.351	1424.69	1425.7	2	-0.003122	-2.19	42	56
PC9 - Exp.1	K1C14_HUMAN	Keratin, type I cytoskeletal 14	51562.5	18	27	27	0.003	0.523	ASLENSLEETK	K	G	0.95	67.9	31	51.1	2		610.803	1219.59	1220.6	2	-0.002022	-1.657	353	363
PC9 - Exp.1	K1C14_HUMAN	Keratin, type I cytoskeletal 14	51562.5	18	27	27	0.003	0.523	DAEEWFFTK	K	T	0.95	42.7	31.1	31	2		1172.52	1171.52	1172.53	1	-0.001946	-1.66	301	309
PC9 - Exp.1	K1C14_HUMAN	Keratin, type I cytoskeletal 14	51562.5	18	27	27	0.003	0.523	DAEEWFFTK	K	T	0.95	56.1	31.1	39.2	2		586.766	1171.52	1172.53	2	-0.001622	-1.383	301	309
PC9 - Exp.1	K1C14_HUMAN	Keratin, type I cytoskeletal 14	51562.5	18	27	27	0.003	0.523	DAEEWFFTKTEELNR	K	E	0.95	39.2	29.6	26.4	2		638.967	1913.88	1914.89	3	-0.001698	-0.8867	301	315
PC9 - Exp.1	K1C14_HUMAN	Keratin, type I cytoskeletal 14	51562.5	18	27	27	0.003	0.523	EVATNSELVQSGK	R	S	0.95	75.6	31	63.3	2		681.348	1360.68	1361.69	2	-0.002822	-2.072	316	328
PC9 - Exp.1	K1C14_HUMAN	Keratin, type I cytoskeletal 14	51562.5	18	27	27	0.003	0.523	GQVGGDVNVEmDAAPGVDLSR	R	I	0.95	107	29.4	95	2	m11: Oxidation (+15.99)	1051.5	2100.98	2101.98	2	0.000563	0.2679	262	282
PC9 - Exp.1	K1C14_HUMAN	Keratin, type I cytoskeletal 14	51562.5	18	27	27	0.003	0.523	GScGIGGGIGGGSSR	K	I	0.95	76	30.8	63.7	2	c3: Carbamidomethyl (+57.02)	639.795	1277.58	1278.59	2	-0.002287	-1.789	16	30
PC9 - Exp.1	K1C14_HUMAN	Keratin, type I cytoskeletal 14	51562.5	18	27	27	0.003	0.523	ILNEMR	R	D	0.914	33.1	32.2	11.9	2		388.21	774.405	775.413	2	-0.001022	-1.318	283	288
PC9 - Exp.1	K1C14_HUMAN	Keratin, type I cytoskeletal 14	51562.5	18	27	27	0.003	0.523	ILTATVDNANVLLQIDNAR	K	L	0.95	37.3	29.7	21	2		685.379	2053.12	2054.12	3	-0.0008979	-0.4371	176	194
PC9 - Exp.1	K1C14_HUMAN	Keratin, type I cytoskeletal 14	51562.5	18	27	27	0.003	0.523	ILTATVDNANVLLQIDNAR	K	L	0.95	69.7	29.7	58.9	2		1027.56	2053.11	2054.12	2	-0.003522	-1.715	176	194
PC9 - Exp.1	K1C14_HUMAN	Keratin, type I cytoskeletal 14	51562.5	18	27	27	0.003	0.523	LAADDFR	R	T	0.905	25.9	31.4	13.6	2		807.397	806.39	807.4	1	-0.002446	-3.029	195	201
PC9 - Exp.1	K1C14_HUMAN	Keratin, type I cytoskeletal 14	51562.5	18	27	27	0.003	0.523	LAADDFR	R	T	0.95	44.8	31.4	21.8	2		404.203	806.391	807.4	2	-0.001322	-1.637	195	201
PC9 - Exp.1	K1C14_HUMAN	Keratin, type I cytoskeletal 14	51562.5	18	27	27	0.003	0.523	LASYLDK	R	V	0.901	25.3	31.1	8.58	2		809.44	808.432	809.44	1	-0.0008459	-1.045	126	132
PC9 - Exp.1	K1C14_HUMAN	Keratin, type I cytoskeletal 14	51562.5	18	27	27	0.003	0.523	LASYLDK	R	V	0.95	44.6	31.1	20.6	2		405.224	808.433	809.44	2	-0.0005219	-0.6448	126	132
PC9 - Exp.1	K1C14_HUMAN	Keratin, type I cytoskeletal 14	51562.5	18	27	27	0.003	0.523	LASYLDKVR	R	A	0.95	45.5	31.3	12.7	2		532.807	1063.6	1064.61	2	-0.002422	-2.275	126	134
PC9 - Exp.1	K1C14_HUMAN	Keratin, type I cytoskeletal 14	51562.5	18	27	27	0.003	0.523	LEQEIATYR	R	R	0.95	59.2	31.2	43.4	2		561.792	1121.57	1122.58	2	-0.002122	-1.89	408	416
PC9 - Exp.1	K1C14_HUMAN	Keratin, type I cytoskeletal 14	51562.5	18	27	27	0.003	0.523	LLEGEDAHLSSSQFSSGSQSSR	R	D	0.95	75	29.2	69.4	2		770.359	2308.05	2309.06	3	-0.002198	-0.9519	418	439
PC9 - Exp.1	K1C14_HUMAN	Keratin, type I cytoskeletal 14	51562.5	18	27	27	0.003	0.523	LLEGEDAHLSSSQFSSGSQSSR	R	D	0.95	102	29.2	92	2		1155.04	2308.06	2309.06	2	-0.001322	-0.5725	418	439
PC9 - Exp.1	K1C14_HUMAN	Keratin, type I cytoskeletal 14	51562.5	18	27	27	0.003	0.523	MSVEADINGLR	R	R	0.95	48.4	31.1	35.2	2		602.803	1203.59	1204.6	2	-0.001022	-0.8484	212	222
PC9 - Exp.1	K1C14_HUMAN	Keratin, type I cytoskeletal 14	51562.5	18	27	27	0.003	0.523	mSVEADINGLR	R	R	0.95	73.8	31	55.5	2	m1: Oxidation (+15.99)	610.8	1219.58	1220.59	2	-0.001937	-1.587	212	222
PC9 - Exp.1	K1C14_HUMAN	Keratin, type I cytoskeletal 14	51562.5	18	27	27	0.003	0.523	TMQNLEIELQSQLSMK	R	A	0.917	28.7	29.7	16.6	2		631.653	1891.94	1892.95	3	-0.002298	-1.214	337	352
PC9 - Exp.1	K1C14_HUMAN	Keratin, type I cytoskeletal 14	51562.5	18	27	27	0.003	0.523	TMQNLEIELQSQLSmK	R	A	0.95	51.3	29.7	44.3	2	m15: Oxidation (+15.99)	636.984	1907.93	1908.94	3	-0.003013	-1.578	337	352
PC9 - Exp.1	K1C14_HUMAN	Keratin, type I cytoskeletal 14	51562.5	18	27	27	0.003	0.523	TMQNLEIELQSQLSmK	R	A	0.95	84.3	29.7	77.9	2	m15: Oxidation (+15.99)	954.972	1907.93	1908.94	2	-0.004037	-2.115	337	352
PC9 - Exp.1	K1C14_HUMAN	Keratin, type I cytoskeletal 14	51562.5	18	27	27	0.003	0.523	TRLEQEIATYR	K	R	0.95	50.2	30.8	40.7	2		690.366	1378.72	1379.73	2	-0.002322	-1.683	406	416
PC9 - Exp.1	K1C14_HUMAN	Keratin, type I cytoskeletal 14	51562.5	18	27	27	0.003	0.523	VLDELTLAR	R	A	0.95	64.7	31.1	42.5	2		515.3	1028.58	1029.59	2	-0.001922	-1.867	224	232
PC9 - Exp.1	K1C14_HUMAN	Keratin, type I cytoskeletal 14	51562.5	18	27	27	0.003	0.523	VTmQNLNDR	K	L	0.95	48.5	31.5	35.3	2	m3: Oxidation (+15.99)	553.765	1105.52	1106.53	2	-0.002237	-2.022	117	125
PC9 - Exp.1	K1C14_HUMAN	Keratin, type I cytoskeletal 14	51562.5	18	27	27	0.003	0.523	VTMQNLNDR	K	L	0.95	49.1	31.6	26.6	2		545.767	1089.52	1090.53	2	-0.004322	-3.963	117	125
PC9 - Exp.1	K1C14_HUMAN	Keratin, type I cytoskeletal 14	51562.5	18	27	27	0.003	0.523	YETELNLR	K	M	0.95	35.4	30.8	24.5	2		519.266	1036.52	1037.53	2	-0.001522	-1.467	204	211
PC9 - Exp.1	RAB10_HUMAN	Ras-related protein Rab-10	22542.1	1	1	1	0.0001	0.11	AFLTLAEDILR	K	K	0.95	42.8	31	6.08	2		631.361	1260.71	1261.72	2	-0.0009219	-0.7307	162	172
PC9 - Exp.1	RAB10_HUMAN	Ras-related protein Rab-10	22542.1	1	1	1	0.0001	0.11	LQIWDTAGQER	K	F	0.95	51.1	31	0	2		658.833	1315.65	1316.66	2	-0.001622	-1.232	60	70
PC9 - Exp.1	RS28_HUMAN	40S ribosomal protein S28	7840.9	2	2	2	0.0002	0.304	EGDVLTLLESER	R	E	0.95	67.7	31	43.9	2		680.85	1359.69	1360.7	2	-0.002122	-1.559	52	63
PC9 - Exp.1	RS28_HUMAN	40S ribosomal protein S28	7840.9	2	2	2	0.0002	0.304	VEFMDDTSR	R	S	0.95	35.2	31.3	17.8	2		550.239	1098.46	1099.47	2	-0.001422	-1.293	32	40
PC9 - Exp.1	EIF3A_HUMAN	Eukaryotic translation initiation factor 3 subunit A	166575	10	10	10	0.0011	0.0716	AFKDIDIEDLEELDPDFIMAK	K	Q	0.934	29.1	29	22.5	2		823.067	2466.18	2467.2	3	-0.009598	-3.89	652	672
PC9 - Exp.1	EIF3A_HUMAN	Eukaryotic translation initiation factor 3 subunit A	166575	10	10	10	0.0011	0.0716	ANEFLEVGK	R	K	0.95	48.8	31.2	24.5	2		503.762	1005.51	1006.52	2	-0.003322	-3.3	15	23
PC9 - Exp.1	EIF3A_HUMAN	Eukaryotic translation initiation factor 3 subunit A	166575	10	10	10	0.0011	0.0716	DIDIEDLEELDPDFIMAK	K	Q	0.95	64.6	29.5	56.4	2		1061	2119.98	2120.99	2	-0.006222	-2.934	655	672
PC9 - Exp.1	EIF3A_HUMAN	Eukaryotic translation initiation factor 3 subunit A	166575	10	10	10	0.0011	0.0716	FNVLQYVVPEVK	R	D	0.948	34	30.5	15.6	2		717.902	1433.79	1434.8	2	-0.002422	-1.688	377	388
PC9 - Exp.1	EIF3A_HUMAN	Eukaryotic translation initiation factor 3 subunit A	166575	10	10	10	0.0011	0.0716	IGLINDMVR	R	F	0.921	32.7	31.4	8.61	2		515.789	1029.56	1030.57	2	-0.001022	-0.9916	368	376
PC9 - Exp.1	EIF3A_HUMAN	Eukaryotic translation initiation factor 3 subunit A	166575	10	10	10	0.0011	0.0716	IKDMDLWEQQEEER	R	I	0.95	37.5	30	25.2	2		616.952	1847.83	1848.84	3	-0.002698	-1.459	719	732
PC9 - Exp.1	EIF3A_HUMAN	Eukaryotic translation initiation factor 3 subunit A	166575	10	10	10	0.0011	0.0716	ITTMQLER	R	E	0.95	53.2	31.2	30.7	2		496.265	990.515	991.524	2	-0.002322	-2.342	733	740
PC9 - Exp.1	EIF3A_HUMAN	Eukaryotic translation initiation factor 3 subunit A	166575	10	10	10	0.0011	0.0716	LLDMDGIIVEK	R	Q	0.95	54.5	31	40.6	2		623.34	1244.67	1245.68	2	-0.003322	-2.667	341	351
PC9 - Exp.1	EIF3A_HUMAN	Eukaryotic translation initiation factor 3 subunit A	166575	10	10	10	0.0011	0.0716	LLLTPWVK	R	F	0.95	39	31	15.7	2		485.31	968.605	969.613	2	-0.0008219	-0.8477	144	151
PC9 - Exp.1	EIF3A_HUMAN	Eukaryotic translation initiation factor 3 subunit A	166575	10	10	10	0.0011	0.0716	SLEDVVR	K	A	0.95	40.4	31.9	17.6	2		409.224	816.433	817.441	2	-0.0009219	-1.128	85	91
PC9 - Exp.1	GSLG1_HUMAN	Golgi apparatus protein 1	134554	1	1	1	0.0001	0.011	VAELSSDDFHLDR	R	H	0.95	34.7	30.4	26.1	2		501.907	1502.7	1503.71	3	-0.001698	-1.129	298	310
PC9 - Exp.1	FAS_HUMAN	Fatty acid synthase	273427	3	3	3	0.0003	0.0203	LFDHPESPTPNPTEPLFLAQAEVYK	R	E	0.95	38.8	28.4	29.7	2		947.476	2839.4	2840.41	3	-0.002498	-0.8794	968	992
PC9 - Exp.1	FAS_HUMAN	Fatty acid synthase	273427	3	3	3	0.0003	0.0203	LPEDPLLSGLLDSPALK	K	A	0.95	48.2	30.9	42.2	2		889.499	1776.98	1778	2	-0.004722	-2.656	1209	1225
PC9 - Exp.1	FAS_HUMAN	Fatty acid synthase	273427	3	3	3	0.0003	0.0203	QKLYTLQDK	R	A	0.918	30.1	31	8.82	2		379.546	1135.61	1136.63	3	-0.009298	-8.18	1064	1072
PC9 - Exp.1	KS6A3_HUMAN	Ribosomal protein S6 kinase alpha-3	83738.5	14	16	16	0.0018	0.222	DLKPENILLDEEGHIK	R	L	0.95	32.2	29.8	21.6	2		466.502	1861.98	1862.99	4	-0.001274	-0.6838	193	208
PC9 - Exp.1	KS6A3_HUMAN	Ribosomal protein S6 kinase alpha-3	83738.5	14	16	16	0.0018	0.222	DLKPENILLDEEGHIK	R	L	0.95	41.1	29.8	31.8	2		621.667	1861.98	1862.99	3	-0.0009979	-0.5357	193	208
PC9 - Exp.1	KS6A3_HUMAN	Ribosomal protein S6 kinase alpha-3	83738.5	14	16	16	0.0018	0.222	DLKPSNILYVDESGNPESIR	R	I	0.95	52.3	29.2	50.4	2		1123.57	2245.12	2246.13	2	-0.003422	-1.523	539	558
PC9 - Exp.1	KS6A3_HUMAN	Ribosomal protein S6 kinase alpha-3	83738.5	14	16	16	0.0018	0.222	DLKPSNILYVDESGNPESIR	R	I	0.95	51.2	29.2	35.6	2		749.38	2245.12	2246.13	3	-0.004098	-1.824	539	558
PC9 - Exp.1	KS6A3_HUMAN	Ribosomal protein S6 kinase alpha-3	83738.5	14	16	16	0.0018	0.222	DPTEEIEILLR	R	Y	0.95	65.7	30.7	43.8	2		664.359	1326.7	1327.71	2	-0.0009219	-0.6944	459	469
PC9 - Exp.1	KS6A3_HUMAN	Ribosomal protein S6 kinase alpha-3	83738.5	14	16	16	0.0018	0.222	DVYDDGKYVYVVTELMK	K	G	0.95	43.6	29.5	29.8	2		679.666	2035.98	2036.99	3	-0.004998	-2.454	481	497
PC9 - Exp.1	KS6A3_HUMAN	Ribosomal protein S6 kinase alpha-3	83738.5	14	16	16	0.0018	0.222	EDIGVGSYSVcK	K	R	0.939	33.5	30.8	22.5	2	c11: Carbamidomethyl (+57.02)	657.305	1312.59	1313.6	2	-0.002187	-1.665	426	437
PC9 - Exp.1	KS6A3_HUMAN	Ribosomal protein S6 kinase alpha-3	83738.5	14	16	16	0.0018	0.222	FSLSGGYWNSVSDTAK	K	D	0.95	74.5	30.3	66.5	2		859.902	1717.79	1718.8	2	-0.004922	-2.864	638	653
PC9 - Exp.1	KS6A3_HUMAN	Ribosomal protein S6 kinase alpha-3	83738.5	14	16	16	0.0018	0.222	GAMAATYSALNR	K	N	0.95	73.7	30.7	48.8	2		613.303	1224.59	1225.6	2	-0.0004219	-0.3443	701	712
PC9 - Exp.1	KS6A3_HUMAN	Ribosomal protein S6 kinase alpha-3	83738.5	14	16	16	0.0018	0.222	IcDFGFAK	R	Q	0.904	31.6	31.2	0	2	c2: Carbamidomethyl (+57.02)	479.228	956.441	957.45	2	-0.001887	-1.971	559	566
PC9 - Exp.1	KS6A3_HUMAN	Ribosomal protein S6 kinase alpha-3	83738.5	14	16	16	0.0018	0.222	LGMPQFLSPEAQSLLR	K	M	0.95	37.4	30.2	28.2	2		893.978	1785.94	1786.95	2	-0.003722	-2.083	285	300
PC9 - Exp.1	KS6A3_HUMAN	Ribosomal protein S6 kinase alpha-3	83738.5	14	16	16	0.0018	0.222	NQSPVLEPVGR	R	S	0.95	50.5	30.6	35	2		598.325	1194.64	1195.64	2	-0.0007219	-0.6038	713	723
PC9 - Exp.1	KS6A3_HUMAN	Ribosomal protein S6 kinase alpha-3	83738.5	14	16	16	0.0018	0.222	PLAQLADPWQK	M	M	0.95	44.5	30.7	42.7	1		633.845	1265.68	1266.68	2	-0.0008219	-0.6489	2	12
PC9 - Exp.1	KS6A3_HUMAN	Ribosomal protein S6 kinase alpha-3	83738.5	14	16	16	0.0018	0.222	VFLVK	K	K	0.95	39.1	32.1	0	2		303.204	604.394	605.402	2	-0.0006219	-1.027	82	86
PC9 - Exp.1	KS6A3_HUMAN	Ribosomal protein S6 kinase alpha-3	83738.5	14	16	16	0.0018	0.222	VLGQGSFGK	K	V	0.95	44.2	31.7	0	2		446.747	891.48	892.489	2	-0.001322	-1.481	73	81
PC9 - Exp.1	KS6A3_HUMAN	Ribosomal protein S6 kinase alpha-3	83738.5	14	16	16	0.0018	0.222	YVYVVTELMK	K	G	0.95	50.2	31	26.2	2		622.832	1243.65	1244.66	2	-0.002222	-1.785	488	497
PC9 - Exp.1	ECM29_HUMAN	Proteasome-associated protein ECM29 homolog	204296	1	1	1	0.0001	0.0065	TEALSVIELLLK	R	K	0.95	70.7	31.2	55.3	2		664.904	1327.79	1328.8	2	-0.002422	-1.823	1785	1796
PC9 - Exp.1	PSMD1_HUMAN	26S proteasome non-ATPase regulatory subunit 1	105839	3	3	3	0.0003	0.0693	AAVESLGFILFR	R	T	0.95	59.3	30.7	42.2	2		661.877	1321.74	1322.75	2	-0.0004219	-0.319	617	628
PC9 - Exp.1	PSMD1_HUMAN	26S proteasome non-ATPase regulatory subunit 1	105839	3	3	3	0.0003	0.0693	TPEQcPSVVSLLSESYNPHVR	R	Y	0.95	44.5	28.9	34.7	2	c5: Carbamidomethyl (+57.02)	800.393	2398.16	2399.17	3	-0.001263	-0.5265	629	649
PC9 - Exp.1	PSMD1_HUMAN	26S proteasome non-ATPase regulatory subunit 1	105839	3	3	3	0.0003	0.0693	TVGTPIASVPGSTNTGTVPGSEKDSDSMETEEK	R	T	0.95	54.5	27.9	42.1	2		1103.52	3307.52	3308.53	3	-0.002198	-0.6643	270	302
PC9 - Exp.1	SYDC_HUMAN	Aspartate--tRNA ligase, cytoplasmic	57136.7	13	13	13	0.0014	0.317	ADEVVWVR	K	A	0.95	72.9	31.6	51.5	2		487.258	972.502	973.51	2	-0.0008219	-0.8443	56	63
PC9 - Exp.1	SYDC_HUMAN	Aspartate--tRNA ligase, cytoplasmic	57136.7	13	13	13	0.0014	0.317	EAGVEMGDEDDLSTPNEK	R	L	0.95	59.2	30.5	48.8	2		968.409	1934.8	1935.81	2	-0.002822	-1.458	357	374
PC9 - Exp.1	SYDC_HUMAN	Aspartate--tRNA ligase, cytoplasmic	57136.7	13	13	13	0.0014	0.317	ESIVDVEGVVR	K	K	0.95	47.4	31	40.8	2		601.324	1200.63	1201.64	2	-0.0006219	-0.5176	111	121
PC9 - Exp.1	SYDC_HUMAN	Aspartate--tRNA ligase, cytoplasmic	57136.7	13	13	13	0.0014	0.317	FGAPPHAGGGIGLER	R	V	0.95	32.9	30.6	16	2		479.252	1434.73	1435.74	3	-0.002598	-1.809	461	475
PC9 - Exp.1	SYDC_HUMAN	Aspartate--tRNA ligase, cytoplasmic	57136.7	13	13	13	0.0014	0.317	FQTEIQTVNK	R	Q	0.95	59.6	30.8	36.4	2		604.318	1206.62	1207.63	2	-0.002322	-1.923	321	330
PC9 - Exp.1	SYDC_HUMAN	Aspartate--tRNA ligase, cytoplasmic	57136.7	13	13	13	0.0014	0.317	GFVEIQTPK	K	I	0.95	35.4	31.6	21.1	2		509.781	1017.55	1018.56	2	-0.001222	-1.2	214	222
PC9 - Exp.1	SYDC_HUMAN	Aspartate--tRNA ligase, cytoplasmic	57136.7	13	13	13	0.0014	0.317	IYVISLAEPR	K	L	0.95	44.5	31.2	22.4	2		580.837	1159.66	1160.67	2	-0.0007219	-0.622	142	151
PC9 - Exp.1	SYDC_HUMAN	Aspartate--tRNA ligase, cytoplasmic	57136.7	13	13	13	0.0014	0.317	LEYcEALAMLR	R	E	0.95	45.8	30.7	28.4	2	c4: Carbamidomethyl (+57.02)	684.836	1367.66	1368.67	2	-0.001387	-1.014	346	356
PC9 - Exp.1	SYDC_HUMAN	Aspartate--tRNA ligase, cytoplasmic	57136.7	13	13	13	0.0014	0.317	LPLQLDDAVRPEAEGEEEGR	R	A	0.95	50.8	29.2	44.4	2		741.701	2222.08	2223.09	3	-0.0009979	-0.4489	152	171
PC9 - Exp.1	SYDC_HUMAN	Aspartate--tRNA ligase, cytoplasmic	57136.7	13	13	13	0.0014	0.317	NNAYLAQSPQLYK	K	Q	0.95	73.4	30.4	65.1	2		755.387	1508.76	1509.77	2	-0.002922	-1.935	242	254
PC9 - Exp.1	SYDC_HUMAN	Aspartate--tRNA ligase, cytoplasmic	57136.7	13	13	13	0.0014	0.317	QSNSYDMFMR	K	G	0.95	43	31.1	31.4	2		639.765	1277.52	1278.52	2	-0.001022	-0.7993	412	421
PC9 - Exp.1	SYDC_HUMAN	Aspartate--tRNA ligase, cytoplasmic	57136.7	13	13	13	0.0014	0.317	TSTSQAVFR	R	L	0.95	48.9	30.7	36.8	2		498.758	995.502	996.511	2	-0.001522	-1.527	189	197
PC9 - Exp.1	SYDC_HUMAN	Aspartate--tRNA ligase, cytoplasmic	57136.7	13	13	13	0.0014	0.317	YGISSMIQSQEKPDR	R	V	0.95	49.6	30.2	42.3	2		580.285	1737.83	1738.84	3	-0.003498	-2.012	29	43
PC9 - Exp.1	MK14_HUMAN	Mitogen-activated protein kinase 14	41294.7	4	4	4	0.0004	0.186	DLKPSNLAVNEDcELK	R	I	0.95	40.1	29.7	29.7	2	c13: Carbamidomethyl (+57.02)	615.639	1843.89	1844.91	3	-0.003963	-2.148	150	165
PC9 - Exp.1	MK14_HUMAN	Mitogen-activated protein kinase 14	41294.7	4	4	4	0.0004	0.186	DLLIDEWK	R	S	0.95	36.4	31.3	7.45	2		516.273	1030.53	1031.54	2	-0.001722	-1.669	331	338
PC9 - Exp.1	MK14_HUMAN	Mitogen-activated protein kinase 14	41294.7	4	4	4	0.0004	0.186	ILDFGLAR	K	H	0.95	39.8	31.6	0	2		452.766	903.517	904.525	2	-0.0007219	-0.7981	166	173
PC9 - Exp.1	MK14_HUMAN	Mitogen-activated protein kinase 14	41294.7	4	4	4	0.0004	0.186	NYIQSLTQMPK	R	M	0.95	57.3	30.5	41	2		661.842	1321.67	1322.68	2	-0.0007219	-0.5458	257	267
PC9 - Exp.1	MK14_HUMAN	Mitogen-activated protein kinase 14	41294.7	4	4	4	0.0004	0.186	SLEEFNDVYLVTHLMGADLNNIVK	R	C	0.95	51.4	28.3	30.7	2		912.128	2733.36	2734.38	3	-0.005798	-2.12	95	118
PC9 - Exp.1	GSK3A_HUMAN	Glycogen synthase kinase-3 alpha	50981.9	17	21	22	0.0024	0.513	ASVGAMGGGVGASSSGGGPGGSGGGGSGGPGAGTSFPPPGVK	K	L	0.95	47.5	27.7	39.6	2		1095.84	3284.51	3285.52	3	-0.005098	-1.552	51	92
PC9 - Exp.1	GSK3A_HUMAN	Glycogen synthase kinase-3 alpha	50981.9	17	21	22	0.0024	0.513	ASVGAMGGGVGASSSGGGPGGSGGGGSGGPGAGTSFPPPGVK	K	L	0.95	64.8	27.7	55.1	2		1095.85	3284.51	3285.52	3	0.0009021	0.2746	51	92
PC9 - Exp.1	GSK3A_HUMAN	Glycogen synthase kinase-3 alpha	50981.9	17	21	22	0.0024	0.513	DIKPQNLLVDPDTAVLK	R	L	0.95	36.7	30.6	22.6	2		940.03	1878.04	1879.05	2	-0.002022	-1.076	244	260
PC9 - Exp.1	GSK3A_HUMAN	Glycogen synthase kinase-3 alpha	50981.9	17	21	22	0.0024	0.513	ELQIMR	R	K	0.94	30.3	32.4	0	2		789.428	788.421	789.429	1	-0.0008459	-1.072	160	165
PC9 - Exp.1	GSK3A_HUMAN	Glycogen synthase kinase-3 alpha	50981.9	17	21	22	0.0024	0.513	ELVAIK	R	K	0.899	25.8	31.7	0	2		672.427	671.42	672.429	1	-0.001846	-2.745	143	148
PC9 - Exp.1	GSK3A_HUMAN	Glycogen synthase kinase-3 alpha	50981.9	17	21	22	0.0024	0.513	ELVAIKK	R	V	0.901	31.8	31.6	1.78	2		400.765	799.516	800.524	2	-0.001222	-1.526	143	149
PC9 - Exp.1	GSK3A_HUMAN	Glycogen synthase kinase-3 alpha	50981.9	17	21	22	0.0024	0.513	GEPNVSYIcSR	R	Y	0.95	50.9	30.5	31.9	2	c9: Carbamidomethyl (+57.02)	641.297	1280.58	1281.59	2	-0.002287	-1.785	273	283
PC9 - Exp.1	GSK3A_HUMAN	Glycogen synthase kinase-3 alpha	50981.9	17	21	22	0.0024	0.513	KDELYLNLVLEYVPETVYR	K	V	0.95	42.6	29.5	33.6	2		786.084	2355.23	2356.24	3	-0.004998	-2.121	186	204
PC9 - Exp.1	GSK3A_HUMAN	Glycogen synthase kinase-3 alpha	50981.9	17	21	22	0.0024	0.513	KLDHcNIVR	R	L	0.932	30.6	30.7	17.8	2	c5: Carbamidomethyl (+57.02)	385.541	1153.6	1154.61	3	-0.001563	-1.354	166	174
PC9 - Exp.1	GSK3A_HUMAN	Glycogen synthase kinase-3 alpha	50981.9	17	21	22	0.0024	0.513	KLDHcNIVR	R	L	0.95	41.7	30.7	23.1	2	c5: Carbamidomethyl (+57.02)	577.807	1153.6	1154.61	2	-0.003687	-3.194	166	174
PC9 - Exp.1	GSK3A_HUMAN	Glycogen synthase kinase-3 alpha	50981.9	17	21	22	0.0024	0.513	LcDFGSAK	K	Q	0.925	26.5	30.3	9.94	2	c2: Carbamidomethyl (+57.02)	897.412	896.405	897.414	1	-0.001311	-1.461	261	268
PC9 - Exp.1	GSK3A_HUMAN	Glycogen synthase kinase-3 alpha	50981.9	17	21	22	0.0024	0.513	LcDFGSAK	K	Q	0.95	37.2	30.3	23.1	2	c2: Carbamidomethyl (+57.02)	449.21	896.405	897.414	2	-0.001687	-1.88	261	268
PC9 - Exp.1	GSK3A_HUMAN	Glycogen synthase kinase-3 alpha	50981.9	17	21	22	0.0024	0.513	LSPLEAcAHSFFDELR	R	C	0.95	48.7	29.9	41.2	2	c7: Carbamidomethyl (+57.02)	946.452	1890.89	1891.9	2	-0.004087	-2.16	392	407
PC9 - Exp.1	GSK3A_HUMAN	Glycogen synthase kinase-3 alpha	50981.9	17	21	22	0.0024	0.513	SLAYIHSQGVcHR	R	D	0.95	70.7	30.2	51	2	c11: Carbamidomethyl (+57.02)	764.377	1526.74	1527.75	2	-0.002187	-1.432	231	243
PC9 - Exp.1	GSK3A_HUMAN	Glycogen synthase kinase-3 alpha	50981.9	17	21	22	0.0024	0.513	SQEVAYTDIK	R	V	0.95	62.8	30.9	46.9	2		577.29	1152.57	1153.57	2	-0.0009219	-0.7992	114	123
PC9 - Exp.1	GSK3A_HUMAN	Glycogen synthase kinase-3 alpha	50981.9	17	21	22	0.0024	0.513	SRTPPEAIALcSSLLEYTPSSR	K	L	0.95	31	28.8	26.5	2	c11: Carbamidomethyl (+57.02)	812.413	2434.22	2435.22	3	0.0008368	0.3436	370	391
PC9 - Exp.1	GSK3A_HUMAN	Glycogen synthase kinase-3 alpha	50981.9	17	21	22	0.0024	0.513	TPPEAIALcSSLLEYTPSSR	R	L	0.95	41.5	29.2	27.9	2	c9: Carbamidomethyl (+57.02)	731.367	2191.08	2192.09	3	-0.005263	-2.401	372	391
PC9 - Exp.1	GSK3A_HUMAN	Glycogen synthase kinase-3 alpha	50981.9	17	21	22	0.0024	0.513	TPPEAIALcSSLLEYTPSSR	R	L	0.95	83.2	29.2	76.7	2	c9: Carbamidomethyl (+57.02)	1096.55	2191.08	2192.09	2	-0.003787	-1.728	372	391
PC9 - Exp.1	GSK3A_HUMAN	Glycogen synthase kinase-3 alpha	50981.9	17	21	22	0.0024	0.513	TSSFAEPGGGGGGGGGGPGGSASGPGGTGGGK	R	A	0.95	83.8	29.5	76.9	2		811.693	2432.06	2433.07	3	-0.003598	-1.479	19	50
PC9 - Exp.1	GSK3A_HUMAN	Glycogen synthase kinase-3 alpha	50981.9	17	21	22	0.0024	0.513	TSSFAEPGGGGGGGGGGPGGSASGPGGTGGGK	R	A	0.95	148	29.5	138	2		1217.04	2432.06	2433.07	2	-0.002122	-0.8721	19	50
PC9 - Exp.1	GSK3A_HUMAN	Glycogen synthase kinase-3 alpha	50981.9	17	21	22	0.0024	0.513	VIGNGSFGVVYQAR	K	L	0.95	83	30.3	76.3	2		733.89	1465.77	1466.78	2	-0.001522	-1.038	124	137
PC9 - Exp.1	GSK3A_HUMAN	Glycogen synthase kinase-3 alpha	50981.9	17	21	22	0.0024	0.513	VTTVVATLGQGPER	K	S	0.95	66.4	30.7	48.1	2		714.396	1426.78	1427.79	2	-0.001522	-1.066	100	113
PC9 - Exp.1	GSK3A_HUMAN	Glycogen synthase kinase-3 alpha	50981.9	17	21	22	0.0024	0.513	VYMYQLFR	K	S	0.923	32.9	31.4	20.2	2		560.285	1118.56	1119.57	2	-0.001822	-1.627	223	230
PC9 - Exp.1	TGM3_HUMAN	Protein-glutamine gamma-glutamyltransferase E	76633	2	2	2	0.0002	0.0548	DIILDNPTLTLEVLNEAR	R	V	0.95	94.4	29.5	85.1	2		1020.05	2038.09	2039.1	2	-0.005522	-2.708	589	606
PC9 - Exp.1	TGM3_HUMAN	Protein-glutamine gamma-glutamyltransferase E	76633	2	2	2	0.0002	0.0548	SDLGPSYGGWQVLDATPQER	R	S	0.95	75.6	29.3	66	2		1088.52	2175.02	2176.03	2	-0.002122	-0.9751	341	360
PC9 - Exp.1	HPCA_HUMAN,HPCL1_HUMAN,NCALD_HUMAN	Neuron-specific calcium-binding protein hippocalcin	22428.5	1	1	1	0.0001	0.0415	LSLEEFIR	K	G	0.95	56.7	31.2	35.3	2		503.781	1005.55	1006.56	2	-0.001322	-1.313	164	171
PC9 - Exp.1	ECHA_HUMAN	Trifunctional enzyme subunit alpha, mitochondrial	83001.9	1	1	1	0.0001	0.0183	DLNSDMDSILASLK	K	L	0.95	76.7	30.5	66.4	2		761.375	1520.73	1521.75	2	-0.004622	-3.037	647	660
PC9 - Exp.1	ALKMO_HUMAN	Alkylglycerol monooxygenase	51501.7	1	1	1	0.0001	0.018	AAImETLR	K	C	0.95	39.4	31.3	1.92	2	m4: Oxidation (+15.99)	460.728	919.442	920.487	2	-0.03734	-40.56	389	396
PC9 - Exp.1	ODO2_HUMAN	Dihydrolipoyllysine-residue succinyltransferase component of 2-oxoglutarate dehydrogenase complex, mitochondrial	48755.2	3	3	3	0.0003	0.0706	NVEAMNFADIER	R	T	0.95	77.1	30.5	63	2		704.829	1407.64	1408.65	2	-0.001222	-0.8675	334	345
PC9 - Exp.1	ODO2_HUMAN	Dihydrolipoyllysine-residue succinyltransferase component of 2-oxoglutarate dehydrogenase complex, mitochondrial	48755.2	3	3	3	0.0003	0.0706	TPAFAESVTEGDVR	K	W	0.95	83.4	30.2	72.5	2		739.86	1477.7	1478.71	2	-0.0001219	-0.08246	75	88
PC9 - Exp.1	ODO2_HUMAN	Dihydrolipoyllysine-residue succinyltransferase component of 2-oxoglutarate dehydrogenase complex, mitochondrial	48755.2	3	3	3	0.0003	0.0706	VLLLDL	R	-	0.945	29.3	30.8	23.6	2		685.449	684.442	685.45	1	-0.0007459	-1.088	448	453
PC9 - Exp.1	TIF1B_HUMAN	Transcription intermediary factor 1-beta	88549	3	3	3	0.0003	0.0527	DIVENYFMR	K	D	0.95	36.4	31	21.4	2		593.781	1185.55	1186.56	2	-0.001822	-1.535	128	136
PC9 - Exp.1	TIF1B_HUMAN	Transcription intermediary factor 1-beta	88549	3	3	3	0.0003	0.0527	FASWALESDNNTALLLSK	R	K	0.95	50	29.7	34.6	2		990.507	1979	1980.01	2	-0.001422	-0.7182	348	365
PC9 - Exp.1	TIF1B_HUMAN	Transcription intermediary factor 1-beta	88549	3	3	3	0.0003	0.0527	LSPPYSSPQEFAQDVGR	K	M	0.95	43.8	29.7	33.2	2		939.454	1876.89	1877.9	2	-0.001622	-0.8637	751	767
PC9 - Exp.1	CKAP4_HUMAN	Cytoskeleton-associated protein 4	66022.2	4	4	4	0.0004	0.0831	LALQALTEK	R	L	0.95	36.1	31.3	15.6	2		493.797	985.579	986.588	2	-0.002322	-2.354	347	355
PC9 - Exp.1	CKAP4_HUMAN	Cytoskeleton-associated protein 4	66022.2	4	4	4	0.0004	0.0831	LEGLGSSEADQDGLASTVR	R	S	0.95	78.9	29.6	59.7	2		952.963	1903.91	1904.92	2	-0.001522	-0.799	455	473
PC9 - Exp.1	CKAP4_HUMAN	Cytoskeleton-associated protein 4	66022.2	4	4	4	0.0004	0.0831	RLEEELR	R	Q	0.95	41.8	31.6	10.4	2		472.761	943.507	944.516	2	-0.001722	-1.823	372	378
PC9 - Exp.1	CKAP4_HUMAN	Cytoskeleton-associated protein 4	66022.2	4	4	4	0.0004	0.0831	STLQTMESDIYTEVR	R	E	0.95	36.6	29.9	30.6	2		886.922	1771.83	1772.84	2	-0.0007219	-0.4072	312	326
PC9 - Exp.1	TNPO1_HUMAN	Transportin-1	102359	4	4	4	0.0004	0.0679	IcEDSAEILDSDVLDRPLNIMIPK	K	F	0.95	55.8	28.5	48.9	2	c2: Carbamidomethyl (+57.02)	919.464	2755.37	2756.39	3	-0.008763	-3.179	163	186
PC9 - Exp.1	TNPO1_HUMAN	Transportin-1	102359	4	4	4	0.0004	0.0679	QSSFALLGDLTK	R	A	0.95	55.2	30.6	40.3	2		640.348	1278.68	1279.69	2	-0.001322	-1.033	693	704
PC9 - Exp.1	TNPO1_HUMAN	Transportin-1	102359	4	4	4	0.0004	0.0679	SEcLNNIGDSSPLIR	K	A	0.95	48.9	30	38.8	2	c3: Carbamidomethyl (+57.02)	837.909	1673.8	1674.81	2	-0.001587	-0.9477	101	115
PC9 - Exp.1	TNPO1_HUMAN	Transportin-1	102359	4	4	4	0.0004	0.0679	YSDIDIILLK	K	G	0.95	57.2	30.9	41.8	2		596.844	1191.67	1192.68	2	-0.002522	-2.115	318	327
PC9 - Exp.1	RS15A_HUMAN	40S ribosomal protein S15a	14840	3	4	4	0.0004	0.223	FDVQLK	R	D	0.95	39	32.2	23.1	2		375.213	748.411	749.419	2	-0.001022	-1.364	79	84
PC9 - Exp.1	RS15A_HUMAN	40S ribosomal protein S15a	14840	3	4	4	0.0004	0.223	HGYIGEFEIIDDHR	K	A	0.95	43.4	30.1	29.1	2		567.605	1699.79	1700.8	3	-0.002498	-1.469	44	57
PC9 - Exp.1	RS15A_HUMAN	40S ribosomal protein S15a	14840	3	4	4	0.0004	0.223	mNVLADALK	R	S	0.95	37.9	31.7	20.5	2	m1: Oxidation (+15.99)	495.768	989.521	990.529	2	-0.000437	-0.4411	4	12
PC9 - Exp.1	RS15A_HUMAN	40S ribosomal protein S15a	14840	3	4	4	0.0004	0.223	MNVLADALK	R	S	0.95	64	31.6	39.9	2		487.77	973.525	974.534	2	-0.001722	-1.767	4	12
PC9 - Exp.1	PSD13_HUMAN	26S proteasome non-ATPase regulatory subunit 13	42945.9	2	2	2	0.0002	0.0904	ETIEDVEEMLNNLPGVTSVHSR	K	F	0.95	52.8	29.1	41.8	2		823.734	2468.18	2469.19	3	-0.004398	-1.781	133	154
PC9 - Exp.1	PSD13_HUMAN	26S proteasome non-ATPase regulatory subunit 13	42945.9	2	2	2	0.0002	0.0904	ITVNEVELLVMK	K	A	0.95	75.8	30.6	68.2	2		694.395	1386.78	1387.79	2	-0.003322	-2.394	302	313
PC9 - Exp.1	SIK3_HUMAN	Serine/threonine-protein kinase SIK3	139980	5	5	5	0.0006	0.0562	DLKAENLLLDANLNIK	R	I	0.912	29.2	30.5	15.1	2		599.675	1796	1797.01	3	-0.0002979	-0.1658	130	145
PC9 - Exp.1	SIK3_HUMAN	Serine/threonine-protein kinase SIK3	139980	5	5	5	0.0006	0.0562	IGYYEIDR	R	T	0.95	41.7	31.1	14.1	2		514.756	1027.5	1028.5	2	-0.0005219	-0.5075	5	12
PC9 - Exp.1	SIK3_HUMAN	Serine/threonine-protein kinase SIK3	139980	5	5	5	0.0006	0.0562	LGDADPNFDR	K	L	0.95	55.8	31.4	34.4	2		560.256	1118.5	1119.51	2	-0.001422	-1.27	261	270
PC9 - Exp.1	SIK3_HUMAN	Serine/threonine-protein kinase SIK3	139980	5	5	5	0.0006	0.0562	LYQVMETER	R	M	0.95	54.7	30.7	28.9	2		584.786	1167.56	1168.57	2	-0.001222	-1.046	70	78
PC9 - Exp.1	SIK3_HUMAN	Serine/threonine-protein kinase SIK3	139980	5	5	5	0.0006	0.0562	QVDPLNEDVLLAMEDMGLDKEQTLQSLR	R	S	0.95	91.3	27.8	76.9	2		1067.53	3199.57	3200.58	3	-0.006498	-2.03	283	310
PC9 - Exp.1	XPO7_HUMAN	Exportin-7	123913	1	1	1	0.0001	0.0147	LYGDDALDNALQTFIK	R	L	0.95	33.3	29.7	22.6	2		898.942	1795.87	1796.91	2	-0.03052	-16.99	855	870
PC9 - Exp.1	PRS8_HUMAN	26S protease regulatory subunit 8	45627.2	4	4	4	0.0004	0.155	EHAPSIIFMDEIDSIGSSR	R	L	0.95	37.5	28.8	28.6	2		702.004	2102.99	2104	3	-0.004898	-2.328	240	258
PC9 - Exp.1	PRS8_HUMAN	26S protease regulatory subunit 8	45627.2	4	4	4	0.0004	0.155	IEELQLIVNDK	K	S	0.95	70.2	30.9	56.7	2		657.369	1312.72	1313.73	2	-0.0004219	-0.3212	28	38
PC9 - Exp.1	PRS8_HUMAN	26S protease regulatory subunit 8	45627.2	4	4	4	0.0004	0.155	ILPNKVDPLVSLMMVEK	K	V	0.927	29.6	30.1	17.6	2		642.698	1925.07	1926.08	3	-0.0007979	-0.4143	126	142
PC9 - Exp.1	PRS8_HUMAN	26S protease regulatory subunit 8	45627.2	4	4	4	0.0004	0.155	TMLELLNQLDGFEATK	R	N	0.95	51.8	30.3	40.4	2		911.964	1821.91	1822.93	2	-0.004322	-2.371	272	287
PC9 - Exp.1	RL18A_HUMAN	60S ribosomal protein L18a	20762.6	2	2	2	0.0002	0.153	DLTTAGAVTQcYR	R	D	0.95	55	30.5	46.6	2	c11: Carbamidomethyl (+57.02)	728.348	1454.68	1455.69	2	-0.0004872	-0.3347	99	111
PC9 - Exp.1	RL18A_HUMAN	60S ribosomal protein L18a	20762.6	2	2	2	0.0002	0.153	SSGEIVYcGQVFEK	K	S	0.95	55.6	30.3	48.8	2	c8: Carbamidomethyl (+57.02)	801.877	1601.74	1602.75	2	-0.0009872	-0.616	57	70
PC9 - Exp.1	S10A8_HUMAN	Protein S100-A8	10835	3	3	3	0.0003	0.312	ALNSIIDVYHK	K	Y	0.95	35.5	31	20.5	2		424.903	1271.69	1272.69	3	-0.0008979	-0.7055	8	18
PC9 - Exp.1	S10A8_HUMAN	Protein S100-A8	10835	3	3	3	0.0003	0.312	GADVWFK	K	E	0.926	33.1	31.4	10.1	2		411.71	821.406	822.415	2	-0.001422	-1.729	50	56
PC9 - Exp.1	S10A8_HUMAN	Protein S100-A8	10835	3	3	3	0.0003	0.312	LLETEcPQYIR	K	K	0.95	48.9	30.3	32.5	2	c6: Carbamidomethyl (+57.02)	711.358	1420.7	1421.71	2	-0.0009872	-0.6944	37	47
PC9 - Exp.1	SIK2_HUMAN	Serine/threonine-protein kinase SIK2	103916	11	12	12	0.0013	0.162	ASDTSLTQGIVAFR	R	Q	0.95	66.1	30.2	46.2	2		733.386	1464.76	1465.76	2	-0.0007219	-0.4925	586	599
PC9 - Exp.1	SIK2_HUMAN	Serine/threonine-protein kinase SIK2	103916	11	12	12	0.0013	0.162	DLKAENLLLDNNMNIK	R	I	0.95	34.3	29.9	21.2	2		619.994	1856.96	1857.97	3	-0.006698	-3.605	142	157
PC9 - Exp.1	SIK2_HUMAN	Serine/threonine-protein kinase SIK2	103916	11	12	12	0.0013	0.162	IADFGFGNFFK	K	S	0.95	54.8	31	13.3	2		631.813	1261.61	1262.62	2	-0.002022	-1.601	158	168
PC9 - Exp.1	SIK2_HUMAN	Serine/threonine-protein kinase SIK2	103916	11	12	12	0.0013	0.162	IPYFMSEDcEHLIR	R	R	0.95	37.3	30.2	32.1	2	c9: Carbamidomethyl (+57.02)	603.947	1808.82	1809.83	3	-0.002663	-1.472	236	249
PC9 - Exp.1	SIK2_HUMAN	Serine/threonine-protein kinase SIK2	103916	11	12	12	0.0013	0.162	LYQVMETK	K	S	0.95	47.3	30.7	23	2		506.262	1010.51	1011.52	2	-0.001522	-1.505	82	89
PC9 - Exp.1	SIK2_HUMAN	Serine/threonine-protein kinase SIK2	103916	11	12	12	0.0013	0.162	NGEIFDYLANHGR	K	L	0.95	48.8	30.4	31.6	2		502.575	1504.7	1505.71	3	-0.001898	-1.26	101	113
PC9 - Exp.1	SIK2_HUMAN	Serine/threonine-protein kinase SIK2	103916	11	12	12	0.0013	0.162	SmLYLVTEYAK	K	N	0.95	38.2	30.8	28.4	2	m2: Oxidation (+15.99)	667.339	1332.66	1333.67	2	6.305e-05	0.04728	90	100
PC9 - Exp.1	SIK2_HUMAN	Serine/threonine-protein kinase SIK2	103916	11	12	12	0.0013	0.162	SMLYLVTEYAK	K	N	0.95	74.3	30.9	62	2		659.341	1316.67	1317.68	2	-0.002222	-1.686	90	100
PC9 - Exp.1	SIK2_HUMAN	Serine/threonine-protein kinase SIK2	103916	11	12	12	0.0013	0.162	SQLDAVNLEK	K	I	0.95	44.9	31.1	19	2		558.798	1115.58	1116.59	2	-0.001922	-1.721	54	63
PC9 - Exp.1	SIK2_HUMAN	Serine/threonine-protein kinase SIK2	103916	11	12	12	0.0013	0.162	SSFPVEQR	R	L	0.915	32.4	31.5	15.4	2		475.239	948.464	949.474	2	-0.002222	-2.34	342	349
PC9 - Exp.1	SIK2_HUMAN	Serine/threonine-protein kinase SIK2	103916	11	12	12	0.0013	0.162	VGFYDIEGTLGK	R	G	0.95	78.6	30.7	64.1	2		649.834	1297.65	1298.66	2	-0.002022	-1.557	17	28
PC9 - Exp.1	SIK2_HUMAN	Serine/threonine-protein kinase SIK2	103916	11	12	12	0.0013	0.162	WMLIEVPVQRPVLYPQEQENEPSIGEFNEQVLR	K	L	0.95	68	26.8	58.1	2		1323	3965.99	3967.01	3	-0.0117	-2.949	270	302
PC9 - Exp.1	RS18_HUMAN	40S ribosomal protein S18	17719.3	4	4	4	0.0004	0.25	IAFAITAIK	K	G	0.95	39.2	31.6	18	2		474.299	946.584	947.593	2	-0.001022	-1.078	26	34
PC9 - Exp.1	RS18_HUMAN	40S ribosomal protein S18	17719.3	4	4	4	0.0004	0.25	IPDWFLNR	K	Q	0.95	44.1	31.8	32.8	2		530.781	1059.55	1060.56	2	-0.002022	-1.906	79	86
PC9 - Exp.1	RS18_HUMAN	40S ribosomal protein S18	17719.3	4	4	4	0.0004	0.25	VITIMQNPR	R	Q	0.95	59.3	31.4	46.3	2		536.302	1070.59	1071.6	2	-0.001122	-1.047	67	75
PC9 - Exp.1	RS18_HUMAN	40S ribosomal protein S18	17719.3	4	4	4	0.0004	0.25	YSQVLANGLDNK	K	L	0.95	80.8	30.8	63.2	2		661.34	1320.67	1321.67	2	-0.002022	-1.53	95	106
PC9 - Exp.1	HNRPU_HUMAN	Heterogeneous nuclear ribonucleoprotein U	90585.2	11	11	11	0.0012	0.21	DIDIHEVR	K	I	0.95	40.4	30.7	27.8	2		498.758	995.502	996.511	2	-0.001922	-1.929	353	360
PC9 - Exp.1	HNRPU_HUMAN	Heterogeneous nuclear ribonucleoprotein U	90585.2	11	11	11	0.0012	0.21	DLPEHAVLK	K	M	0.95	35.8	31.3	20	2		511.286	1020.56	1021.57	2	-0.003322	-3.252	627	635
PC9 - Exp.1	HNRPU_HUMAN	Heterogeneous nuclear ribonucleoprotein U	90585.2	11	11	11	0.0012	0.21	EKPYFPIPEEYTFIQNVPLEDR	K	V	0.95	37.7	28.5	30.1	2		908.788	2723.34	2724.36	3	-0.004898	-1.798	463	484
PC9 - Exp.1	HNRPU_HUMAN	Heterogeneous nuclear ribonucleoprotein U	90585.2	11	11	11	0.0012	0.21	GYFEYIEENK	R	Y	0.95	44.8	30.9	31.2	2		646.295	1290.58	1291.58	2	-0.001022	-0.7912	256	265
PC9 - Exp.1	HNRPU_HUMAN	Heterogeneous nuclear ribonucleoprotein U	90585.2	11	11	11	0.0012	0.21	GYFEYIEENKYSR	R	A	0.923	29.6	30.2	24	2		566.597	1696.77	1697.78	3	-0.002598	-1.53	256	268
PC9 - Exp.1	HNRPU_HUMAN	Heterogeneous nuclear ribonucleoprotein U	90585.2	11	11	11	0.0012	0.21	KDcEVVMMIGLPGAGK	K	T	0.95	40.1	30.2	30.9	2	c3: Carbamidomethyl (+57.02)	568.954	1703.84	1704.85	3	-0.0004632	-0.2717	495	510
PC9 - Exp.1	HNRPU_HUMAN	Heterogeneous nuclear ribonucleoprotein U	90585.2	11	11	11	0.0012	0.21	LQAALDDEEAGGRPAMEPGNGSLDLGGDSAGR	R	S	0.95	89.4	28	83.7	2		1042.82	3125.43	3126.44	3	-0.006398	-2.046	38	69
PC9 - Exp.1	HNRPU_HUMAN	Heterogeneous nuclear ribonucleoprotein U	90585.2	11	11	11	0.0012	0.21	NFILDQTNVSAAAQR	R	R	0.95	113	30.6	89.7	2		824.425	1646.84	1647.84	2	-0.002422	-1.47	576	590
PC9 - Exp.1	HNRPU_HUMAN	Heterogeneous nuclear ribonucleoprotein U	90585.2	11	11	11	0.0012	0.21	NGQDLGVAFK	K	I	0.95	36.6	31.4	26.6	2		524.774	1047.53	1048.54	2	-0.0008219	-0.7839	424	433
PC9 - Exp.1	HNRPU_HUMAN	Heterogeneous nuclear ribonucleoprotein U	90585.2	11	11	11	0.0012	0.21	TcNcETEDYGEKFDENDVITcFANFESDEVELSYAK	K	N	0.95	74.6	27.7	62.8	2	c2: Carbamidomethyl (+57.02), c4: Carbamidomethyl (+57.02), c21: Carbamidomethyl (+57.02)	1443.6	4327.76	4328.77	3	-0.003894	-0.8995	388	423
PC9 - Exp.1	HNRPU_HUMAN	Heterogeneous nuclear ribonucleoprotein U	90585.2	11	11	11	0.0012	0.21	YNILGTNTIMDK	K	M	0.95	57.3	30.5	45.3	2		691.852	1381.69	1382.7	2	-0.0009219	-0.6668	525	536
PC9 - Exp.1	K2C5_HUMAN	Keratin, type II cytoskeletal 5	62379.6	28	35	38	0.0042	0.48	AQYEEIANR	K	S	0.95	50.9	30.9	24.7	2		547.267	1092.52	1093.53	2	-0.001322	-1.209	344	352
PC9 - Exp.1	K2C5_HUMAN	Keratin, type II cytoskeletal 5	62379.6	28	35	38	0.0042	0.48	DVDAAYMNK	K	V	0.95	56.1	30.6	8.26	2		513.731	1025.45	1026.46	2	-0.001422	-1.385	278	286
PC9 - Exp.1	K2C5_HUMAN	Keratin, type II cytoskeletal 5	62379.6	28	35	38	0.0042	0.48	DVDAAYMNKVELEAK	K	V	0.95	57.3	30.3	47.3	2		848.416	1694.82	1695.83	2	-0.001622	-0.9564	278	292
PC9 - Exp.1	K2C5_HUMAN	Keratin, type II cytoskeletal 5	62379.6	28	35	38	0.0042	0.48	FASFIDK	K	V	0.943	28.7	30.4	12	2		827.429	826.422	827.43	1	-0.0009459	-1.143	179	185
PC9 - Exp.1	K2C5_HUMAN	Keratin, type II cytoskeletal 5	62379.6	28	35	38	0.0042	0.48	FASFIDK	K	V	0.95	36.6	30.4	21.7	2		414.218	826.422	827.43	2	-0.0007219	-0.8725	179	185
PC9 - Exp.1	K2C5_HUMAN	Keratin, type II cytoskeletal 5	62379.6	28	35	38	0.0042	0.48	FASFIDKVR	K	F	0.95	51.7	30.9	23.8	2		541.802	1081.59	1082.6	2	-0.002622	-2.422	179	187
PC9 - Exp.1	K2C5_HUMAN	Keratin, type II cytoskeletal 5	62379.6	28	35	38	0.0042	0.48	ISISTSGGSFR	R	N	0.95	67.2	30.5	51.7	2		556.29	1110.57	1111.57	2	-0.001722	-1.549	74	84
PC9 - Exp.1	K2C5_HUMAN	Keratin, type II cytoskeletal 5	62379.6	28	35	38	0.0042	0.48	KLLEGEEcR	R	L	0.95	56.2	31.1	35.2	2	c8: Carbamidomethyl (+57.02)	567.284	1132.55	1133.56	2	-0.001787	-1.577	472	480
PC9 - Exp.1	K2C5_HUMAN	Keratin, type II cytoskeletal 5	62379.6	28	35	38	0.0042	0.48	LAELEEALQK	K	A	0.95	48.7	31.3	31.3	2		572.315	1142.62	1143.63	2	-0.002222	-1.943	432	441
PC9 - Exp.1	K2C5_HUMAN	Keratin, type II cytoskeletal 5	62379.6	28	35	38	0.0042	0.48	LRAEIDNVK	R	K	0.944	34.2	31.2	18.1	2		529.303	1056.59	1057.6	2	-0.001822	-1.723	396	404
PC9 - Exp.1	K2C5_HUMAN	Keratin, type II cytoskeletal 5	62379.6	28	35	38	0.0042	0.48	mFFDAELSQmQTHVSDTSVVLSmDNNR	K	N	0.95	36.2	28.4	26	2	m1: Oxidation (+15.99), m10: Oxidation (+15.99), m23: Oxidation (+15.99)	1050.8	3149.38	3150.38	3	0.001057	0.3355	305	331
PC9 - Exp.1	K2C5_HUMAN	Keratin, type II cytoskeletal 5	62379.6	28	35	38	0.0042	0.48	NKYEDEINK	K	R	0.929	32.8	31	1.49	2		576.779	1151.54	1152.55	2	-0.001922	-1.668	256	264
PC9 - Exp.1	K2C5_HUMAN	Keratin, type II cytoskeletal 5	62379.6	28	35	38	0.0042	0.48	NLDLDSIIAEVK	R	A	0.95	38.4	31	22.2	2		1329.72	1328.72	1329.73	1	-0.002246	-1.689	332	343
PC9 - Exp.1	K2C5_HUMAN	Keratin, type II cytoskeletal 5	62379.6	28	35	38	0.0042	0.48	NLDLDSIIAEVK	R	A	0.95	57.1	31	44.8	2		665.366	1328.72	1329.73	2	-0.0009219	-0.6933	332	343
PC9 - Exp.1	K2C5_HUMAN	Keratin, type II cytoskeletal 5	62379.6	28	35	38	0.0042	0.48	NLDLDSIIAEVK	R	A	0.95	92.7	31	68.9	2		665.364	1328.71	1329.73	2	-0.006522	-4.905	332	343
PC9 - Exp.1	K2C5_HUMAN	Keratin, type II cytoskeletal 5	62379.6	28	35	38	0.0042	0.48	NmQDLVEDFK	R	N	0.95	42.4	30.9	28.7	2	m2: Oxidation (+15.99)	627.786	1253.56	1254.57	2	-0.002337	-1.863	246	255
PC9 - Exp.1	K2C5_HUMAN	Keratin, type II cytoskeletal 5	62379.6	28	35	38	0.0042	0.48	NMQDLVEDFK	R	N	0.95	46.3	30.5	27.6	2		619.789	1237.56	1238.57	2	-0.001222	-0.9866	246	255
PC9 - Exp.1	K2C5_HUMAN	Keratin, type II cytoskeletal 5	62379.6	28	35	38	0.0042	0.48	NTKHEISEMNR	R	M	0.95	32.7	30.8	20.5	2		453.553	1357.64	1358.65	3	-0.003698	-2.722	381	391
PC9 - Exp.1	K2C5_HUMAN	Keratin, type II cytoskeletal 5	62379.6	28	35	38	0.0042	0.48	NTKHEISEMNR	R	M	0.95	39.5	30.8	24.4	2		679.826	1357.64	1358.65	2	-0.003822	-2.813	381	391
PC9 - Exp.1	K2C5_HUMAN	Keratin, type II cytoskeletal 5	62379.6	28	35	38	0.0042	0.48	QcANLQNAIADAEQR	K	G	0.95	102	29.9	87.3	2	c2: Carbamidomethyl (+57.02)	851.401	1700.79	1701.8	2	-0.003087	-1.814	406	420
PC9 - Exp.1	K2C5_HUMAN	Keratin, type II cytoskeletal 5	62379.6	28	35	38	0.0042	0.48	QLDSIVGER	R	G	0.95	52.8	31.7	15	2		508.772	1015.53	1016.54	2	-0.001322	-1.3	229	237
PC9 - Exp.1	K2C5_HUMAN	Keratin, type II cytoskeletal 5	62379.6	28	35	38	0.0042	0.48	QNLEPLFEQYINNLR	R	R	0.95	34.3	30.1	21.7	2		630.993	1889.96	1890.97	3	-0.006798	-3.595	213	227
PC9 - Exp.1	K2C5_HUMAN	Keratin, type II cytoskeletal 5	62379.6	28	35	38	0.0042	0.48	QNLEPLFEQYINNLR	R	R	0.95	72.4	30.1	62.4	2		945.987	1889.96	1890.97	2	-0.003822	-2.021	213	227
PC9 - Exp.1	K2C5_HUMAN	Keratin, type II cytoskeletal 5	62379.6	28	35	38	0.0042	0.48	RQLDSIVGER	R	G	0.95	42	31.1	28.3	2		586.822	1171.63	1172.64	2	-0.001822	-1.554	228	237
PC9 - Exp.1	K2C5_HUMAN	Keratin, type II cytoskeletal 5	62379.6	28	35	38	0.0042	0.48	SFSTASAITPSVSR	R	T	0.95	44	30.1	33.9	2		705.865	1409.71	1410.72	2	-0.0001219	-0.08644	16	29
PC9 - Exp.1	K2C5_HUMAN	Keratin, type II cytoskeletal 5	62379.6	28	35	38	0.0042	0.48	SLYNLGGSK	R	R	0.95	31.3	30.7	13.1	2		938.494	937.486	938.494	1	-0.0007459	-0.7948	64	72
PC9 - Exp.1	K2C5_HUMAN	Keratin, type II cytoskeletal 5	62379.6	28	35	38	0.0042	0.48	SRTEAESWYQTK	R	Y	0.95	58.9	30.4	43.2	2		743.351	1484.69	1485.7	2	-0.001122	-0.7552	353	364
PC9 - Exp.1	K2C5_HUMAN	Keratin, type II cytoskeletal 5	62379.6	28	35	38	0.0042	0.48	TEAESWYQTK	R	Y	0.95	61.3	30.9	46.1	2		621.785	1241.56	1242.56	2	-0.001222	-0.9834	355	364
PC9 - Exp.1	K2C5_HUMAN	Keratin, type II cytoskeletal 5	62379.6	28	35	38	0.0042	0.48	TSFTSVSR	R	S	0.946	33.8	30.5	17.7	2		442.727	883.439	884.447	2	-0.0006219	-0.7032	30	37
PC9 - Exp.1	K2C5_HUMAN	Keratin, type II cytoskeletal 5	62379.6	28	35	38	0.0042	0.48	TTAENEFVMLK	R	K	0.95	34.8	30.4	19	2		641.82	1281.63	1282.63	2	-0.002522	-1.966	266	276
PC9 - Exp.1	K2C5_HUMAN	Keratin, type II cytoskeletal 5	62379.6	28	35	38	0.0042	0.48	TTAENEFVmLK	R	K	0.95	47.6	30.7	35.8	2	m9: Oxidation (+15.99)	649.818	1297.62	1298.63	2	-0.001837	-1.415	266	276
PC9 - Exp.1	K2C5_HUMAN	Keratin, type II cytoskeletal 5	62379.6	28	35	38	0.0042	0.48	TTAENEFVmLKK	R	D	0.95	38.4	30.2	23.2	2	m9: Oxidation (+15.99)	713.866	1425.72	1426.72	2	0.000163	0.1143	266	277
PC9 - Exp.1	K2C5_HUMAN	Keratin, type II cytoskeletal 5	62379.6	28	35	38	0.0042	0.48	VDALmDEINFmK	K	M	0.95	49.1	30.5	34.8	2	m5: Oxidation (+15.99), m11: Oxidation (+15.99)	729.335	1456.66	1457.67	2	-0.002552	-1.751	293	304
PC9 - Exp.1	K2C5_HUMAN	Keratin, type II cytoskeletal 5	62379.6	28	35	38	0.0042	0.48	VDALmDEINFMK	K	M	0.95	72.8	30.4	59.4	2	m5: Oxidation (+15.99)	721.338	1440.66	1441.67	2	-0.001637	-1.135	293	304
PC9 - Exp.1	K2C5_HUMAN	Keratin, type II cytoskeletal 5	62379.6	28	35	38	0.0042	0.48	VDALMDEINFmK	K	M	0.95	77.6	30.4	61.5	2	m11: Oxidation (+15.99)	721.339	1440.66	1441.67	2	-0.000437	-0.3031	293	304
PC9 - Exp.1	K2C5_HUMAN	Keratin, type II cytoskeletal 5	62379.6	28	35	38	0.0042	0.48	VDALMDEINFMK	K	M	0.95	87.6	30.7	75	2		713.341	1424.67	1425.68	2	-0.001122	-0.787	293	304
PC9 - Exp.1	K2C5_HUMAN	Keratin, type II cytoskeletal 5	62379.6	28	35	38	0.0042	0.48	VSLAGAcGVGGYGSR	R	S	0.95	94.5	30.1	82	2	c7: Carbamidomethyl (+57.02)	705.842	1409.67	1410.68	2	-0.003587	-2.543	49	63
PC9 - Exp.1	K2C5_HUMAN	Keratin, type II cytoskeletal 5	62379.6	28	35	38	0.0042	0.48	WTLLQEQGTK	K	T	0.95	57.5	31.2	40.1	2		602.321	1202.63	1203.64	2	-0.002122	-1.763	200	209
PC9 - Exp.1	K2C5_HUMAN	Keratin, type II cytoskeletal 5	62379.6	28	35	38	0.0042	0.48	YEELQQTAGR	K	H	0.95	62.1	30.8	33.7	2		597.79	1193.57	1194.58	2	-0.002522	-2.111	365	374
PC9 - Exp.1	DDX21_HUMAN	Nucleolar RNA helicase 2	87346	4	4	4	0.0004	0.0702	APQVLVLAPTR	R	E	0.95	39.6	31.2	22.7	2		582.858	1163.7	1164.71	2	-0.001322	-1.135	260	270
PC9 - Exp.1	DDX21_HUMAN	Nucleolar RNA helicase 2	87346	4	4	4	0.0004	0.0702	EGAFSNFPISEETIK	K	L	0.95	60.2	30.1	42	2		834.909	1667.8	1668.81	2	-0.0007219	-0.4326	185	199
PC9 - Exp.1	DDX21_HUMAN	Nucleolar RNA helicase 2	87346	4	4	4	0.0004	0.0702	LGVcFDVPTASVTEIQEK	K	W	0.95	56.7	29.5	49.1	2	c4: Carbamidomethyl (+57.02)	997	1991.99	1992.99	2	-0.001987	-0.9971	679	696
PC9 - Exp.1	DDX21_HUMAN	Nucleolar RNA helicase 2	87346	4	4	4	0.0004	0.0702	TAITVEHLAIK	K	C	0.95	48.4	30.6	31.4	2		598.295	1194.58	1195.7	2	-0.1209	-101.1	407	417
PC9 - Exp.1	TMM43_HUMAN	Transmembrane protein 43	44876.8	1	1	1	0.0001	0.07	TATSLAEGLSLVVSPDSIHSVAPENEGR	K	L	0.95	33.3	28.4	22	2		946.148	2835.42	2836.43	3	-0.004198	-1.48	60	87
PC9 - Exp.1	RL38_HUMAN	60S ribosomal protein L38	8218.5	1	1	1	0.0001	0.171	YLYTLVITDKEK	R	A	0.95	40.3	30.5	22.9	2		743.413	1484.81	1485.82	2	-0.0008219	-0.5532	41	52
PC9 - Exp.1	PKN1_HUMAN	Serine/threonine-protein kinase N1	103935	16	19	19	0.0021	0.187	AEAENTSEVSTVLK	K	L	0.95	55.9	30.8	44.7	2		739.373	1476.73	1477.74	2	0.0004781	0.3235	383	396
PC9 - Exp.1	PKN1_HUMAN	Serine/threonine-protein kinase N1	103935	16	19	19	0.0021	0.187	DEVESLMcEK	R	R	0.95	50.1	30.7	32.7	2	c8: Carbamidomethyl (+57.02)	620.264	1238.51	1239.52	2	-0.001587	-1.281	655	664
PC9 - Exp.1	PKN1_HUMAN	Serine/threonine-protein kinase N1	103935	16	19	19	0.0021	0.187	DLKLDNLLLDTEGYVK	R	I	0.95	41.3	30.2	25.1	2		617.002	1847.98	1849	3	-0.003698	-2	740	755
PC9 - Exp.1	PKN1_HUMAN	Serine/threonine-protein kinase N1	103935	16	19	19	0.0021	0.187	DLKLDNLLLDTEGYVK	R	I	0.95	56.9	30.2	38.3	2		925	1847.99	1849	2	-0.003222	-1.743	740	755
PC9 - Exp.1	PKN1_HUMAN	Serine/threonine-protein kinase N1	103935	16	19	19	0.0021	0.187	FLAVLGR	K	G	0.95	47	32.2	22.6	2		388.245	774.474	775.483	2	-0.0008219	-1.06	617	623
PC9 - Exp.1	PKN1_HUMAN	Serine/threonine-protein kinase N1	103935	16	19	19	0.0021	0.187	FLSAEAIGImR	R	R	0.95	61.8	30.9	48	2	m10: Oxidation (+15.99)	612.325	1222.64	1223.65	2	-0.001837	-1.501	837	847
PC9 - Exp.1	PKN1_HUMAN	Serine/threonine-protein kinase N1	103935	16	19	19	0.0021	0.187	IADFGLcK	K	E	0.916	26.3	30.9	18.1	2	c7: Carbamidomethyl (+57.02)	923.465	922.458	923.466	1	-0.0008112	-0.8785	756	763
PC9 - Exp.1	PKN1_HUMAN	Serine/threonine-protein kinase N1	103935	16	19	19	0.0021	0.187	IADFGLcK	K	E	0.95	51.4	30.9	38.5	2	c7: Carbamidomethyl (+57.02)	462.236	922.457	923.466	2	-0.001187	-1.286	756	763
PC9 - Exp.1	PKN1_HUMAN	Serine/threonine-protein kinase N1	103935	16	19	19	0.0021	0.187	LDNLLLDTEGYVK	K	I	0.95	58.6	30.6	44.5	2		746.897	1491.78	1492.79	2	-0.002322	-1.555	743	755
PC9 - Exp.1	PKN1_HUMAN	Serine/threonine-protein kinase N1	103935	16	19	19	0.0021	0.187	LIPNATGTGTFSPGASPGSEAR	R	T	0.95	119	29.3	113	2		1044.52	2087.03	2088.04	2	-0.001122	-0.5373	522	543
PC9 - Exp.1	PKN1_HUMAN	Serine/threonine-protein kinase N1	103935	16	19	19	0.0021	0.187	LLLTAQQMLQDSK	K	T	0.95	85.9	30.2	70.8	2		744.907	1487.8	1488.81	2	-0.002022	-1.358	162	174
PC9 - Exp.1	PKN1_HUMAN	Serine/threonine-protein kinase N1	103935	16	19	19	0.0021	0.187	LLREELAAASSAAFSTR	R	L	0.95	35.9	30.3	23	2		598.322	1791.95	1792.96	3	-0.002798	-1.561	287	303
PC9 - Exp.1	PKN1_HUMAN	Serine/threonine-protein kinase N1	103935	16	19	19	0.0021	0.187	LLREELAAASSAAFSTR	R	L	0.95	59.9	30.4	53.5	2		896.981	1791.95	1792.96	2	-0.0008219	-0.4584	287	303
PC9 - Exp.1	PKN1_HUMAN	Serine/threonine-protein kinase N1	103935	16	19	19	0.0021	0.187	LNLGTDSDSSPQK	K	S	0.95	65.2	31	52.4	2		681.33	1360.65	1361.65	2	-0.001622	-1.191	553	565
PC9 - Exp.1	PKN1_HUMAN	Serine/threonine-protein kinase N1	103935	16	19	19	0.0021	0.187	QLAIELK	K	V	0.94	33.9	31.2	9.72	2		407.755	813.495	814.503	2	-0.0009219	-1.132	134	140
PC9 - Exp.1	PKN1_HUMAN	Serine/threonine-protein kinase N1	103935	16	19	19	0.0021	0.187	QMNIDVATWVR	R	L	0.95	61.1	31	44.2	2		666.839	1331.66	1332.67	2	-0.001622	-1.217	507	517
PC9 - Exp.1	PKN1_HUMAN	Serine/threonine-protein kinase N1	103935	16	19	19	0.0021	0.187	RLIPNATGTGTFSPGASPGSEAR	R	T	0.95	48.5	29.1	29.2	2		748.716	2243.13	2244.14	3	-0.003498	-1.559	521	543
PC9 - Exp.1	PKN1_HUMAN	Serine/threonine-protein kinase N1	103935	16	19	19	0.0021	0.187	TLGWEALLAR	R	R	0.95	53.7	31.4	21	2		565.321	1128.63	1129.64	2	-0.002422	-2.144	876	885
PC9 - Exp.1	PKN1_HUMAN	Serine/threonine-protein kinase N1	103935	16	19	19	0.0021	0.187	VLLSEFRPSGELFAIK	K	A	0.95	34.6	30.6	25.3	2		903.511	1805.01	1806.02	2	-0.001622	-0.8981	629	644
PC9 - Exp.1	SMD3_HUMAN	Small nuclear ribonucleoprotein Sm D3	13916.6	2	2	2	0.0002	0.151	FLILPDMLK	R	N	0.942	34.3	31.4	0	2		545.321	1088.63	1089.64	2	-0.003022	-2.773	70	78
PC9 - Exp.1	SMD3_HUMAN	Small nuclear ribonucleoprotein Sm D3	13916.6	2	2	2	0.0002	0.151	VAQLEQVYIR	R	G	0.95	60.8	31.3	44.6	2		609.843	1217.67	1218.68	2	-0.004622	-3.793	55	64
PC9 - Exp.1	RL6_HUMAN	60S ribosomal protein L6	32729.3	3	3	3	0.0003	0.0972	AVDSQILPK	K	I	0.95	35.3	30.5	4.97	2		485.781	969.547	970.557	2	-0.002622	-2.701	252	260
PC9 - Exp.1	RL6_HUMAN	60S ribosomal protein L6	32729.3	3	3	3	0.0003	0.0972	NPVLVR	R	G	0.916	30.7	29.6	22.5	2		349.215	696.416	697.436	2	-0.01202	-17.24	47	52
PC9 - Exp.1	RL6_HUMAN	60S ribosomal protein L6	32729.3	3	3	3	0.0003	0.0972	VLATVTKPVGGDK	K	N	0.95	38.9	30.7	27.9	2		642.879	1283.74	1284.75	2	-0.002722	-2.119	88	100
PC9 - Exp.1	ILF3_HUMAN	Interleukin enhancer-binding factor 3	95338.9	11	12	12	0.0013	0.177	cLAALASLR	K	H	0.95	36.4	31.6	11.2	2	c1: Carbamidomethyl (+57.02)	487.776	973.536	974.545	2	-0.001487	-1.526	203	211
PC9 - Exp.1	ILF3_HUMAN	Interleukin enhancer-binding factor 3	95338.9	11	12	12	0.0013	0.177	EATDAIGHLDR	K	Q	0.95	52.2	30.7	32.9	2		599.296	1196.58	1197.59	2	-0.001722	-1.438	298	308
PC9 - Exp.1	ILF3_HUMAN	Interleukin enhancer-binding factor 3	95338.9	11	12	12	0.0013	0.177	EDITQSAQHALR	R	L	0.95	45.8	30.6	28.4	2		684.846	1367.68	1368.69	2	-0.002022	-1.477	312	323
PC9 - Exp.1	ILF3_HUMAN	Interleukin enhancer-binding factor 3	95338.9	11	12	12	0.0013	0.177	FVMEVEVDGQK	R	F	0.95	50	30.7	36.6	2		640.811	1279.61	1280.62	2	-0.004122	-3.219	555	565
PC9 - Exp.1	ILF3_HUMAN	Interleukin enhancer-binding factor 3	95338.9	11	12	12	0.0013	0.177	GDLDLELVLLcK	K	E	0.95	44.8	30.4	22.9	2	c11: Carbamidomethyl (+57.02)	694.377	1386.74	1387.75	2	-0.003187	-2.297	106	117
PC9 - Exp.1	ILF3_HUMAN	Interleukin enhancer-binding factor 3	95338.9	11	12	12	0.0013	0.177	HSSVYPTQEELEAVQNMVSHTER	K	A	0.95	41.9	28.6	40.5	2		891.085	2670.23	2671.24	3	-0.0008979	-0.3362	18	40
PC9 - Exp.1	ILF3_HUMAN	Interleukin enhancer-binding factor 3	95338.9	11	12	12	0.0013	0.177	HSSVYPTQEELEAVQNMVSHTER	K	A	0.95	58.1	28.6	48.6	2		668.565	2670.23	2671.24	4	-0.003074	-1.151	18	40
PC9 - Exp.1	ILF3_HUMAN	Interleukin enhancer-binding factor 3	95338.9	11	12	12	0.0013	0.177	NPVMELNEK	K	R	0.908	32.2	31.6	8.18	2		537.268	1072.52	1073.53	2	-0.001722	-1.604	527	535
PC9 - Exp.1	ILF3_HUMAN	Interleukin enhancer-binding factor 3	95338.9	11	12	12	0.0013	0.177	VADNLAIQLAAVTEDKYEILQSVDDAAIVIK	K	N	0.919	26.4	28.7	15	2		832.952	3327.78	3328.79	4	-0.003274	-0.9835	128	158
PC9 - Exp.1	ILF3_HUMAN	Interleukin enhancer-binding factor 3	95338.9	11	12	12	0.0013	0.177	VLAGETLSVNDPPDVLDR	K	Q	0.95	76.9	29.7	68.2	2		955.497	1908.98	1909.99	2	0.0004781	0.2503	183	200
PC9 - Exp.1	ILF3_HUMAN	Interleukin enhancer-binding factor 3	95338.9	11	12	12	0.0013	0.177	VLQDMGLPTGAEGR	K	D	0.95	72.3	30.4	59.8	2		722.365	1442.72	1443.73	2	-0.002622	-1.816	461	474
PC9 - Exp.1	ILF3_HUMAN	Interleukin enhancer-binding factor 3	95338.9	11	12	12	0.0013	0.177	VPTWGPLR	R	G	0.912	31.3	30.5	13.9	2		463.265	924.516	925.526	2	-0.001822	-1.969	240	247
PC9 - Exp.1	RPN1_HUMAN	Dolichyl-diphosphooligosaccharide--protein glycosyltransferase subunit 1	68571	4	4	4	0.0004	0.0857	ALTSEIALLQSR	K	L	0.918	32.1	30.9	14.6	2		651.374	1300.73	1301.74	2	-0.001322	-1.016	525	536
PC9 - Exp.1	RPN1_HUMAN	Dolichyl-diphosphooligosaccharide--protein glycosyltransferase subunit 1	68571	4	4	4	0.0004	0.0857	FVDHVFDEQVIDSLTVK	R	I	0.946	30.5	29.5	21	2		664.341	1990	1991.01	3	-0.002598	-1.305	355	371
PC9 - Exp.1	RPN1_HUMAN	Dolichyl-diphosphooligosaccharide--protein glycosyltransferase subunit 1	68571	4	4	4	0.0004	0.0857	NIEIDSPYEISR	K	A	0.95	63.8	30.6	53.5	2		718.355	1434.7	1435.71	2	-0.003122	-2.175	380	391
PC9 - Exp.1	RPN1_HUMAN	Dolichyl-diphosphooligosaccharide--protein glycosyltransferase subunit 1	68571	4	4	4	0.0004	0.0857	SEDLLDYGPFR	R	D	0.95	48.8	30.6	31	2		656.313	1310.61	1311.62	2	-0.002222	-1.694	194	204
PC9 - Exp.1	KCC2G_HUMAN	Calcium/calmodulin-dependent protein kinase type II subunit gamma	62610	22	31	42	0.0047	0.45	AGAYDFPSPEWDTVTPEAK	K	N	0.95	88.9	29.7	79.8	2		1040.98	2079.94	2080.95	2	-0.003322	-1.596	228	246
PC9 - Exp.1	KCC2G_HUMAN	Calcium/calmodulin-dependent protein kinase type II subunit gamma	62610	22	31	42	0.0047	0.45	DLKPENLLLASK	R	C	0.903	29.1	30.8	16.4	2		447.597	1339.77	1340.78	3	-0.002198	-1.639	136	147
PC9 - Exp.1	KCC2G_HUMAN	Calcium/calmodulin-dependent protein kinase type II subunit gamma	62610	22	31	42	0.0047	0.45	DLKPENLLLASK	R	C	0.95	48.2	30.8	36.3	2		670.892	1339.77	1340.78	2	-0.001122	-0.8368	136	147
PC9 - Exp.1	KCC2G_HUMAN	Calcium/calmodulin-dependent protein kinase type II subunit gamma	62610	22	31	42	0.0047	0.45	DRTAPSAGMQPQPSLcSSAMR	R	K	0.95	38.3	29.5	26.3	2	c16: Carbamidomethyl (+57.02)	750.013	2247.02	2248.03	3	-0.002463	-1.096	406	426
PC9 - Exp.1	KCC2G_HUMAN	Calcium/calmodulin-dependent protein kinase type II subunit gamma	62610	22	31	42	0.0047	0.45	FTDDYQLFEELGK	R	G	0.95	34.3	30.5	31.2	2		802.876	1603.74	1604.75	2	-0.003022	-1.883	10	22
PC9 - Exp.1	KCC2G_HUMAN	Calcium/calmodulin-dependent protein kinase type II subunit gamma	62610	22	31	42	0.0047	0.45	FTDDYQLFEELGK	R	G	0.95	62.2	30.5	51.5	2		802.875	1603.74	1604.75	2	-0.004622	-2.88	10	22
PC9 - Exp.1	KCC2G_HUMAN	Calcium/calmodulin-dependent protein kinase type II subunit gamma	62610	22	31	42	0.0047	0.45	FTDDYQLFEELGK	R	G	0.95	69.8	30.5	54.1	2		802.877	1603.74	1604.75	2	-0.001222	-0.7615	10	22
PC9 - Exp.1	KCC2G_HUMAN	Calcium/calmodulin-dependent protein kinase type II subunit gamma	62610	22	31	42	0.0047	0.45	FTDDYQLFEELGK	R	G	0.95	103	30.5	87.1	2		802.877	1603.74	1604.75	2	-0.001822	-1.135	10	22
PC9 - Exp.1	KCC2G_HUMAN	Calcium/calmodulin-dependent protein kinase type II subunit gamma	62610	22	31	42	0.0047	0.45	FYFENLLSK	K	N	0.95	34.8	31.1	17.2	2		580.802	1159.59	1160.6	2	-0.001722	-1.484	477	485
PC9 - Exp.1	KCC2G_HUMAN	Calcium/calmodulin-dependent protein kinase type II subunit gamma	62610	22	31	42	0.0047	0.45	FYFENLLSK	K	N	0.95	37.7	31.1	16.5	2		580.802	1159.59	1160.6	2	-0.001722	-1.484	477	485
PC9 - Exp.1	KCC2G_HUMAN	Calcium/calmodulin-dependent protein kinase type II subunit gamma	62610	22	31	42	0.0047	0.45	GAILTTMLVSR	K	N	0.95	77.1	31.3	52.8	2		581.336	1160.66	1161.67	2	-0.001222	-1.052	302	312
PC9 - Exp.1	KCC2G_HUMAN	Calcium/calmodulin-dependent protein kinase type II subunit gamma	62610	22	31	42	0.0047	0.45	GAILTTmLVSR	K	N	0.95	77.1	31.2	53.2	2	m7: Oxidation (+15.99)	589.333	1176.65	1177.66	2	-0.002537	-2.154	302	312
PC9 - Exp.1	KCC2G_HUMAN	Calcium/calmodulin-dependent protein kinase type II subunit gamma	62610	22	31	42	0.0047	0.45	GSTEScNTTTEDEDLK	K	A	0.95	79.5	31.1	63.4	2	c6: Carbamidomethyl (+57.02)	893.867	1785.72	1786.73	2	-0.001887	-1.056	380	395
PC9 - Exp.1	KCC2G_HUMAN	Calcium/calmodulin-dependent protein kinase type II subunit gamma	62610	22	31	42	0.0047	0.45	HPWVcQR	K	S	0.914	31.6	30.6	12.9	2	c5: Carbamidomethyl (+57.02)	491.737	981.459	982.468	2	-0.001687	-1.717	269	275
PC9 - Exp.1	KCC2G_HUMAN	Calcium/calmodulin-dependent protein kinase type II subunit gamma	62610	22	31	42	0.0047	0.45	IcDPGLTSFEPEALGNLVEGMDFHK	K	F	0.915	27.4	28.5	17	2	c2: Carbamidomethyl (+57.02)	926.103	2775.29	2776.3	3	-0.0004632	-0.1669	452	476
PC9 - Exp.1	KCC2G_HUMAN	Calcium/calmodulin-dependent protein kinase type II subunit gamma	62610	22	31	42	0.0047	0.45	IcDPGLTSFEPEALGNLVEGmDFHK	K	F	0.95	30.5	29	21.1	2	c2: Carbamidomethyl (+57.02), m21: Oxidation (+15.99)	931.433	2791.28	2792.29	3	-0.007778	-2.786	452	476
PC9 - Exp.1	KCC2G_HUMAN	Calcium/calmodulin-dependent protein kinase type II subunit gamma	62610	22	31	42	0.0047	0.45	IcDPGLTSFEPEALGNLVEGMDFHK	K	F	0.95	49.4	28.5	45.8	2	c2: Carbamidomethyl (+57.02)	1388.65	2775.29	2776.3	2	-0.003387	-1.22	452	476
PC9 - Exp.1	KCC2G_HUMAN	Calcium/calmodulin-dependent protein kinase type II subunit gamma	62610	22	31	42	0.0047	0.45	IcDPGLTSFEPEALGNLVEGMDFHK	K	F	0.95	57.9	28.5	46.5	2	c2: Carbamidomethyl (+57.02)	926.102	2775.28	2776.3	3	-0.004963	-1.788	452	476
PC9 - Exp.1	KCC2G_HUMAN	Calcium/calmodulin-dependent protein kinase type II subunit gamma	62610	22	31	42	0.0047	0.45	IcDPGLTSFEPEALGNLVEGmDFHK	K	F	0.95	59.5	29	50.9	2	c2: Carbamidomethyl (+57.02), m21: Oxidation (+15.99)	931.434	2791.28	2792.29	3	-0.004178	-1.496	452	476
PC9 - Exp.1	KCC2G_HUMAN	Calcium/calmodulin-dependent protein kinase type II subunit gamma	62610	22	31	42	0.0047	0.45	ITADQALK	R	H	0.95	46.2	32	24.5	2		430.247	858.48	859.489	2	-0.001222	-1.422	261	268
PC9 - Exp.1	KCC2G_HUMAN	Calcium/calmodulin-dependent protein kinase type II subunit gamma	62610	22	31	42	0.0047	0.45	ITEQLIEAINNGDFEAYTK	K	I	0.95	60.5	29.3	48.8	2		723.694	2168.06	2169.07	3	-0.003798	-1.751	433	451
PC9 - Exp.1	KCC2G_HUMAN	Calcium/calmodulin-dependent protein kinase type II subunit gamma	62610	22	31	42	0.0047	0.45	ITEQLIEAINNGDFEAYTK	K	I	0.95	80.5	29.3	71	2		1085.04	2168.06	2169.07	2	-0.004522	-2.085	433	451
PC9 - Exp.1	KCC2G_HUMAN	Calcium/calmodulin-dependent protein kinase type II subunit gamma	62610	22	31	42	0.0047	0.45	LLKHPNIVR	R	L	0.95	44.7	31.7	19.6	2		545.347	1088.68	1089.69	2	-0.003322	-3.049	67	75
PC9 - Exp.1	KCC2G_HUMAN	Calcium/calmodulin-dependent protein kinase type II subunit gamma	62610	22	31	42	0.0047	0.45	LTQYIDGQGRPR	R	T	0.904	28.9	30.6	10.4	2		468.584	1402.73	1403.74	3	-0.002098	-1.495	514	525
PC9 - Exp.1	KCC2G_HUMAN	Calcium/calmodulin-dependent protein kinase type II subunit gamma	62610	22	31	42	0.0047	0.45	LTQYIDGQGRPR	R	T	0.916	31.7	30.6	18.7	2		702.372	1402.73	1403.74	2	-0.002322	-1.654	514	525
PC9 - Exp.1	KCC2G_HUMAN	Calcium/calmodulin-dependent protein kinase type II subunit gamma	62610	22	31	42	0.0047	0.45	LYQQIK	K	A	0.95	39.1	31.8	0	2		396.734	791.453	792.462	2	-0.001022	-1.29	222	227
PC9 - Exp.1	KCC2G_HUMAN	Calcium/calmodulin-dependent protein kinase type II subunit gamma	62610	22	31	42	0.0047	0.45	NLINQMLTINPAK	K	R	0.95	47.3	30.5	30	2		735.409	1468.8	1469.81	2	-0.002922	-1.988	247	259
PC9 - Exp.1	KCC2G_HUMAN	Calcium/calmodulin-dependent protein kinase type II subunit gamma	62610	22	31	42	0.0047	0.45	NLINQMLTINPAK	K	R	0.95	70.5	30.5	59.5	2		735.41	1468.8	1469.81	2	-0.002722	-1.852	247	259
PC9 - Exp.1	KCC2G_HUMAN	Calcium/calmodulin-dependent protein kinase type II subunit gamma	62610	22	31	42	0.0047	0.45	NLINQMLTINPAKR	K	I	0.95	61.5	30.6	53.5	2		813.46	1624.9	1625.92	2	-0.003622	-2.228	247	260
PC9 - Exp.1	KCC2G_HUMAN	Calcium/calmodulin-dependent protein kinase type II subunit gamma	62610	22	31	42	0.0047	0.45	NSLVSPAQEPAPLQTAMEPQTTVVHNATDGIK	K	G	0.95	45.2	28	39	2		1115.57	3343.68	3344.68	3	0.004002	1.197	348	379
PC9 - Exp.1	KCC2G_HUMAN	Calcium/calmodulin-dependent protein kinase type II subunit gamma	62610	22	31	42	0.0047	0.45	NSLVSPAQEPAPLQTAMEPQTTVVHNATDGIK	K	G	0.95	50	28	45.1	2		1115.56	3343.67	3344.68	3	-0.001998	-0.5973	348	379
PC9 - Exp.1	KCC2G_HUMAN	Calcium/calmodulin-dependent protein kinase type II subunit gamma	62610	22	31	42	0.0047	0.45	NSLVSPAQEPAPLQTAMEPQTTVVHNATDGIK	K	G	0.95	62.5	28	55	2		1115.57	3343.67	3344.68	3	0.001002	0.2996	348	379
PC9 - Exp.1	KCC2G_HUMAN	Calcium/calmodulin-dependent protein kinase type II subunit gamma	62610	22	31	42	0.0047	0.45	NSLVSPAQEPAPLQTAmEPQTTVVHNATDGIK	K	G	0.95	63.5	27.7	58	2	m17: Oxidation (+15.99)	1120.9	3359.67	3360.67	3	-0.000913	-0.2717	348	379
PC9 - Exp.1	KCC2G_HUMAN	Calcium/calmodulin-dependent protein kinase type II subunit gamma	62610	22	31	42	0.0047	0.45	QETVEcLR	R	K	0.95	56.7	31.3	28	2	c6: Carbamidomethyl (+57.02)	517.75	1033.48	1034.49	2	-0.001487	-1.438	285	292
PC9 - Exp.1	KCC2G_HUMAN	Calcium/calmodulin-dependent protein kinase type II subunit gamma	62610	22	31	42	0.0047	0.45	QETVEcLRK	R	F	0.907	31.6	31.1	16.8	2	c6: Carbamidomethyl (+57.02)	581.797	1161.58	1162.59	2	-0.002287	-1.967	285	293
PC9 - Exp.1	KCC2G_HUMAN	Calcium/calmodulin-dependent protein kinase type II subunit gamma	62610	22	31	42	0.0047	0.45	RITADQALK	K	H	0.95	60.3	31.6	23.1	2		508.297	1014.58	1015.59	2	-0.002322	-2.286	260	268
PC9 - Exp.1	KCC2G_HUMAN	Calcium/calmodulin-dependent protein kinase type II subunit gamma	62610	22	31	42	0.0047	0.45	STVASmmHR	R	Q	0.931	32.7	30.7	19.6	2	m6: Oxidation (+15.99), m7: Oxidation (+15.99)	526.236	1050.46	1051.47	2	-0.001952	-1.856	276	284
PC9 - Exp.1	KCC2G_HUMAN	Calcium/calmodulin-dependent protein kinase type II subunit gamma	62610	22	31	42	0.0047	0.45	STVASMmHR	R	Q	0.95	42.8	31	0	2	m7: Oxidation (+15.99)	518.238	1034.46	1035.47	2	-0.001437	-1.388	276	284
PC9 - Exp.1	KCC2G_HUMAN	Calcium/calmodulin-dependent protein kinase type II subunit gamma	62610	22	31	42	0.0047	0.45	STVASMMHR	R	Q	0.95	45.3	31.5	28.6	2		510.241	1018.47	1019.48	2	-0.0003219	-0.3158	276	284
PC9 - Exp.1	KCC2G_HUMAN	Calcium/calmodulin-dependent protein kinase type II subunit gamma	62610	22	31	42	0.0047	0.45	STVASMmHR	R	Q	0.95	45.1	31	0	2	m7: Oxidation (+15.99)	518.238	1034.46	1035.47	2	-0.003037	-2.933	276	284
PC9 - Exp.1	KCC2G_HUMAN	Calcium/calmodulin-dependent protein kinase type II subunit gamma	62610	22	31	42	0.0047	0.45	TAPSAGMQPQPSLcSSAmR	R	K	0.95	47.9	29.8	43	2	c14: Carbamidomethyl (+57.02), m18: Oxidation (+15.99)	996.95	1991.89	1992.89	2	-0.0008023	-0.4026	408	426
PC9 - Exp.1	KCC2G_HUMAN	Calcium/calmodulin-dependent protein kinase type II subunit gamma	62610	22	31	42	0.0047	0.45	TAPSAGMQPQPSLcSSAMR	R	K	0.95	72.2	29.7	65.6	2	c14: Carbamidomethyl (+57.02)	988.952	1975.89	1976.9	2	-0.001287	-0.6511	408	426
PC9 - Exp.1	ERLN1_HUMAN,ERLN2_HUMAN	Erlin-1	38926.7	2	2	2	0.0002	0.0694	ISEIEDAAFLAR	R	E	0.95	83.5	30.8	63.4	2		667.85	1333.69	1334.7	2	-0.002222	-1.665	242	253
PC9 - Exp.1	ERLN1_HUMAN,ERLN2_HUMAN	Erlin-1	38926.7	2	2	2	0.0002	0.0694	SVQTTLQTDEVK	R	N	0.95	53	31.1	30.3	2		674.85	1347.69	1348.7	2	-0.002922	-2.166	61	72
PC9 - Exp.1	APOD_HUMAN	Apolipoprotein D	21276.1	1	1	1	0.0001	0.037	VLNQELR	K	A	0.95	36.3	31.4	8.96	2		436.253	870.491	871.5	2	-0.001122	-1.287	76	82
PC9 - Exp.1	ACTB_HUMAN,ACTG_HUMAN	Actin, cytoplasmic 1	41737.8	14	20	20	0.0022	0.552	AGFAGDDAPR	K	A	0.95	63.8	31.6	46	2		488.727	975.439	976.448	2	-0.001922	-1.968	19	28
PC9 - Exp.1	ACTB_HUMAN,ACTG_HUMAN	Actin, cytoplasmic 1	41737.8	14	20	20	0.0022	0.552	AVFPSIVGRPR	R	H	0.95	59.9	31.1	45.6	2		599.856	1197.7	1198.71	2	-0.001422	-1.186	29	39
PC9 - Exp.1	ACTB_HUMAN,ACTG_HUMAN	Actin, cytoplasmic 1	41737.8	14	20	20	0.0022	0.552	cPEALFQPSFLGMEScGIHETTFNSIMK	R	C	0.95	56	28.2	41.2	2	c1: Carbamidomethyl (+57.02), c16: Carbamidomethyl (+57.02)	1077.82	3230.45	3231.46	3	-0.004629	-1.432	257	284
PC9 - Exp.1	ACTB_HUMAN,ACTG_HUMAN	Actin, cytoplasmic 1	41737.8	14	20	20	0.0022	0.552	DLYANTVLSGGTTmYPGIADR	K	M	0.945	30.6	29.6	23.2	2	m14: Oxidation (+15.99)	744.36	2230.06	2231.07	3	-0.000913	-0.4092	292	312
PC9 - Exp.1	ACTB_HUMAN,ACTG_HUMAN	Actin, cytoplasmic 1	41737.8	14	20	20	0.0022	0.552	DLYANTVLSGGTTmYPGIADR	K	M	0.95	60.6	29.6	57.2	2	m14: Oxidation (+15.99)	1116.04	2230.06	2231.07	2	-0.000437	-0.1958	292	312
PC9 - Exp.1	ACTB_HUMAN,ACTG_HUMAN	Actin, cytoplasmic 1	41737.8	14	20	20	0.0022	0.552	DLYANTVLSGGTTMYPGIADR	K	M	0.95	84.3	29.3	77.4	2		1108.04	2214.06	2215.07	2	-0.003522	-1.59	292	312
PC9 - Exp.1	ACTB_HUMAN,ACTG_HUMAN	Actin, cytoplasmic 1	41737.8	14	20	20	0.0022	0.552	EITALAPSTmK	K	I	0.922	32.6	31.2	9.11	2	m10: Oxidation (+15.99)	589.31	1176.6	1177.61	2	-0.001337	-1.135	316	326
PC9 - Exp.1	ACTB_HUMAN,ACTG_HUMAN	Actin, cytoplasmic 1	41737.8	14	20	20	0.0022	0.552	EITALAPSTMK	K	I	0.944	34.3	31.2	22.4	2		581.312	1160.61	1161.62	2	-0.001822	-1.568	316	326
PC9 - Exp.1	ACTB_HUMAN,ACTG_HUMAN	Actin, cytoplasmic 1	41737.8	14	20	20	0.0022	0.552	HQGVMVGMGQK	R	D	0.95	50.4	31.1	37	2		586.288	1170.56	1171.57	2	-0.001522	-1.299	40	50
PC9 - Exp.1	ACTB_HUMAN,ACTG_HUMAN	Actin, cytoplasmic 1	41737.8	14	20	20	0.0022	0.552	IIAPPERK	K	Y	0.938	33.5	30.9	17.5	2		462.286	922.558	923.567	2	-0.002122	-2.298	329	336
PC9 - Exp.1	ACTB_HUMAN,ACTG_HUMAN	Actin, cytoplasmic 1	41737.8	14	20	20	0.0022	0.552	KDLYANTVLSGGTTMYPGIADR	R	M	0.95	45.7	29	40	2		781.726	2342.15	2343.17	3	-0.002998	-1.279	291	312
PC9 - Exp.1	ACTB_HUMAN,ACTG_HUMAN	Actin, cytoplasmic 1	41737.8	14	20	20	0.0022	0.552	LcYVALDFEQEMATAASSSSLEK	K	S	0.95	111	28.5	108	2	c2: Carbamidomethyl (+57.02)	1275.59	2549.16	2550.17	2	-0.003187	-1.25	216	238
PC9 - Exp.1	ACTB_HUMAN,ACTG_HUMAN	Actin, cytoplasmic 1	41737.8	14	20	20	0.0022	0.552	LDLAGR	R	D	0.95	36.8	32.9	0	2		322.69	643.365	644.373	2	-0.0008219	-1.276	178	183
PC9 - Exp.1	ACTB_HUMAN,ACTG_HUMAN	Actin, cytoplasmic 1	41737.8	14	20	20	0.0022	0.552	QEYDESGPSIVHR	K	K	0.926	30.1	30.6	21.9	2		506.238	1515.69	1516.7	3	-0.002698	-1.779	360	372
PC9 - Exp.1	ACTB_HUMAN,ACTG_HUMAN	Actin, cytoplasmic 1	41737.8	14	20	20	0.0022	0.552	QEYDESGPSIVHR	K	K	0.95	56.8	30.5	37.3	2		758.854	1515.69	1516.7	2	-0.001622	-1.069	360	372
PC9 - Exp.1	ACTB_HUMAN,ACTG_HUMAN	Actin, cytoplasmic 1	41737.8	14	20	20	0.0022	0.552	SYELPDGQVITIGNER	K	F	0.95	40.9	30.2	33.1	2		895.949	1789.88	1790.89	2	-0.0008219	-0.459	239	254
PC9 - Exp.1	ACTB_HUMAN,ACTG_HUMAN	Actin, cytoplasmic 1	41737.8	14	20	20	0.0022	0.552	TTGIVmDSGDGVTHTVPIYEGYALPHAILR	R	L	0.949	27.3	27.7	20.2	2	m6: Oxidation (+15.99)	800.657	3198.6	3199.61	4	-0.003889	-1.215	148	177
PC9 - Exp.1	ACTB_HUMAN,ACTG_HUMAN	Actin, cytoplasmic 1	41737.8	14	20	20	0.0022	0.552	TTGIVMDSGDGVTHTVPIYEGYALPHAILR	R	L	0.95	67.5	27.9	59.9	2		1061.88	3182.61	3183.61	3	-0.001298	-0.4077	148	177
PC9 - Exp.1	ACTB_HUMAN,ACTG_HUMAN	Actin, cytoplasmic 1	41737.8	14	20	20	0.0022	0.552	VAPEEHPVLLTEAPLNPK	R	A	0.908	28.5	29.9	2.78	2		652.025	1953.05	1954.06	3	-0.003898	-1.995	96	113
PC9 - Exp.1	ACTB_HUMAN,ACTG_HUMAN	Actin, cytoplasmic 1	41737.8	14	20	20	0.0022	0.552	VAPEEHPVLLTEAPLNPK	R	A	0.95	56.3	29.9	40.8	2		977.535	1953.06	1954.06	2	-0.001322	-0.6765	96	113
PC9 - Exp.1	TCP4_HUMAN	Activated RNA polymerase II transcriptional coactivator p15	14395.9	4	4	4	0.0004	0.307	DDNMFQIGK	R	M	0.95	48.3	30.8	30.3	2		534.244	1066.47	1067.48	2	-0.002522	-2.363	60	68
PC9 - Exp.1	TCP4_HUMAN	Activated RNA polymerase II transcriptional coactivator p15	14395.9	4	4	4	0.0004	0.307	EQISDIDDAVR	K	K	0.95	46.4	30.9	43.9	2		630.806	1259.6	1260.61	2	-0.003122	-2.477	115	125
PC9 - Exp.1	TCP4_HUMAN	Activated RNA polymerase II transcriptional coactivator p15	14395.9	4	4	4	0.0004	0.307	GISLNPEQWSQLK	K	E	0.95	42.5	30.2	14.8	2		750.394	1498.77	1499.79	2	-0.005122	-3.415	102	114
PC9 - Exp.1	TCP4_HUMAN	Activated RNA polymerase II transcriptional coactivator p15	14395.9	4	4	4	0.0004	0.307	VLIDIR	K	E	0.935	33.3	31	13.5	2		364.736	727.458	728.467	2	-0.001122	-1.54	81	86
PC9 - Exp.1	RL19_HUMAN	60S ribosomal protein L19	23467.4	2	2	2	0.0002	0.133	LLADQAEAR	K	R	0.95	68.4	31.3	44.2	2		493.766	985.518	986.527	2	-0.001322	-1.34	154	162
PC9 - Exp.1	RL19_HUMAN	60S ribosomal protein L19	23467.4	2	2	2	0.0002	0.133	VWLDPNETNEIANANSR	K	Q	0.95	112	29.8	103	2		971.967	1941.92	1942.93	2	0.0005781	0.2975	22	38
PC9 - Exp.1	AP2S1_HUMAN	AP-2 complex subunit sigma	17017.9	1	1	1	0.0001	0.0493	FILIQNR	R	A	0.95	35.7	31.7	3.51	2		452.274	902.532	903.541	2	-0.001422	-1.574	4	10
PC9 - Exp.1	MK08_HUMAN	Mitogen-activated protein kinase 8	48296.6	4	4	4	0.0004	0.115	DNNFYSVEIGDSTFTVLK	R	R	0.926	31.1	29.5	23.4	2		1024.99	2047.97	2048.98	2	-0.0005219	-0.2547	7	24
PC9 - Exp.1	MK08_HUMAN	Mitogen-activated protein kinase 8	48296.6	4	4	4	0.0004	0.115	ILDFGLAR	K	T	0.95	39.8	31.6	0	2		452.766	903.517	904.525	2	-0.0007219	-0.7981	167	174
PC9 - Exp.1	MK08_HUMAN	Mitogen-activated protein kinase 8	48296.6	4	4	4	0.0004	0.115	TAGTSFMMTPYVVTR	R	Y	0.95	56.1	30.1	49.8	2		831.405	1660.8	1661.8	2	0.0004781	0.2877	175	189
PC9 - Exp.1	MK08_HUMAN	Mitogen-activated protein kinase 8	48296.6	4	4	4	0.0004	0.115	YAGYSFEK	K	L	0.95	35.3	31.1	22.5	2		482.724	963.432	964.441	2	-0.001322	-1.371	266	273
PC9 - Exp.1	PSA1_HUMAN	Proteasome subunit alpha type-1	29556	1	1	1	0.0001	0.0951	DLEFTIYDDDDVSPFLEGLEERPQR	K	K	0.95	70.9	28.2	59.4	2		1000.14	2997.39	2998.4	3	-0.002298	-0.7664	218	242
PC9 - Exp.1	PDXK_HUMAN	Pyridoxal kinase	35101.7	1	1	1	0.0001	0.0545	GQVLNSDELQELYEGLR	K	L	0.95	54.3	29.5	48.5	2		981.991	1961.97	1962.98	2	-0.002422	-1.234	54	70
PC9 - Exp.1	TCPH_HUMAN	T-complex protein 1 subunit eta	59367.8	2	2	2	0.0002	0.0866	INALTAASEAAcLIVSVDETIKNPR	R	S	0.95	64	28.9	59.2	2	c12: Carbamidomethyl (+57.02)	886.135	2655.38	2656.4	3	-0.008363	-3.148	500	524
PC9 - Exp.1	TCPH_HUMAN	T-complex protein 1 subunit eta	59367.8	2	2	2	0.0002	0.0866	SQDAEVGDGTTSVTLLAAEFLK	K	Q	0.95	92.8	29.2	92.8	2		1126.57	2251.12	2252.13	2	-0.002822	-1.253	85	106
PC9 - Exp.1	LYSC_HUMAN	Lysozyme C	16536.9	2	2	2	0.0002	0.27	STDYGIFQINSR	R	Y	0.95	84.9	30.5	64.5	2		700.843	1399.67	1400.68	2	-0.001022	-0.7296	69	80
PC9 - Exp.1	LYSC_HUMAN	Lysozyme C	16536.9	2	2	2	0.0002	0.27	TPGAVNAcHLScSALLQDNIADAVAcAK	K	R	0.925	27.4	27.9	22	2	c8: Carbamidomethyl (+57.02), c12: Carbamidomethyl (+57.02), c26: Carbamidomethyl (+57.02)	976.465	2926.37	2927.38	3	-0.001494	-0.5103	88	115
PC9 - Exp.1	RS2_HUMAN	40S ribosomal protein S2	31325.2	6	6	6	0.0007	0.235	GAIILAK	R	L	0.95	38.2	30.8	0	2		343.234	684.453	685.461	2	-0.0009219	-1.345	153	159
PC9 - Exp.1	RS2_HUMAN	40S ribosomal protein S2	31325.2	6	6	6	0.0007	0.235	GTGIVSAPVPK	R	K	0.95	36.1	30.7	19.7	2		513.302	1024.59	1025.6	2	-0.001622	-1.581	201	211
PC9 - Exp.1	RS2_HUMAN	40S ribosomal protein S2	31325.2	6	6	6	0.0007	0.235	LLMMAGIDDcYTSAR	K	G	0.95	47.5	30.1	40.7	2	c10: Carbamidomethyl (+57.02)	858.891	1715.77	1716.78	2	-0.0002872	-0.1673	213	227
PC9 - Exp.1	RS2_HUMAN	40S ribosomal protein S2	31325.2	6	6	6	0.0007	0.235	SLEEIYLFSLPIK	K	E	0.95	75.7	30.9	47.7	2		776.436	1550.86	1551.87	2	-0.001722	-1.11	77	89
PC9 - Exp.1	RS2_HUMAN	40S ribosomal protein S2	31325.2	6	6	6	0.0007	0.235	SPYQEFTDHLVK	K	T	0.95	38.1	30.5	25.6	2		488.576	1462.71	1463.72	3	-0.001998	-1.365	264	275
PC9 - Exp.1	RS2_HUMAN	40S ribosomal protein S2	31325.2	6	6	6	0.0007	0.235	TYSYLTPDLWK	K	E	0.95	40.5	30.6	28.6	2		693.85	1385.69	1386.69	2	-0.0008219	-0.5927	247	257
PC9 - Exp.1	CK2N1_HUMAN	Calcium/calmodulin-dependent protein kinase II inhibitor 1	8552.8	1	1	1	0.0001	0.179	LQDTNNFFGAGQNK	R	R	0.95	44.2	30.5	33.8	2		777.371	1552.73	1553.73	2	-0.0003219	-0.2072	29	42
PC9 - Exp.1	AAKB2_HUMAN	5'-AMP-activated protein kinase subunit beta-2	30302.6	3	3	3	0.0003	0.143	IMVGSTDDPSVFSLPDSK	K	L	0.95	76.9	29.9	53.9	2		947.959	1893.9	1894.91	2	-0.0006219	-0.3282	35	52
PC9 - Exp.1	AAKB2_HUMAN	5'-AMP-activated protein kinase subunit beta-2	30302.6	3	3	3	0.0003	0.143	KSDFEVFDALK	K	L	0.95	60.8	30.7	43.8	2		649.834	1297.65	1298.66	2	-0.002122	-1.634	157	167
PC9 - Exp.1	AAKB2_HUMAN	5'-AMP-activated protein kinase subunit beta-2	30302.6	3	3	3	0.0003	0.143	SDFEVFDALK	K	L	0.95	52.2	30.5	32.9	2		585.786	1169.56	1170.57	2	-0.002322	-1.984	158	167
PC9 - Exp.1	AAKB2_HUMAN	5'-AMP-activated protein kinase subunit beta-2	30302.6	3	3	3	0.0003	0.143	YVTTLLYKPI	K	-	0.95	39.8	30.9	29.5	2		605.856	1209.7	1210.71	2	-0.002822	-2.331	263	272
PC9 - Exp.1	KPCD_HUMAN	Protein kinase C delta type	77507.4	17	17	17	0.0019	0.249	DFVWGLNK	K	Q	0.95	42.9	31.3	28.5	2		489.756	977.497	978.504	2	-0.0005219	-0.5334	177	184
PC9 - Exp.1	KPCD_HUMAN	Protein kinase C delta type	77507.4	17	17	17	0.0019	0.249	DLKLDNVLLDR	R	D	0.95	46.1	30.9	27.3	2		657.375	1312.73	1313.74	2	-0.0005219	-0.3973	473	483
PC9 - Exp.1	KPCD_HUMAN	Protein kinase C delta type	77507.4	17	17	17	0.0019	0.249	DVVLIDDDVEcTMVEK	K	R	0.95	63.2	29.9	56.3	2	c11: Carbamidomethyl (+57.02)	940.436	1878.86	1879.87	2	-0.001987	-1.057	383	398
PC9 - Exp.1	KPCD_HUMAN	Protein kinase C delta type	77507.4	17	17	17	0.0019	0.249	DYSNFDQEFLNEK	R	A	0.95	82.4	30.7	67	2		824.859	1647.7	1648.71	2	-0.002322	-1.408	629	641
PC9 - Exp.1	KPCD_HUMAN	Protein kinase C delta type	77507.4	17	17	17	0.0019	0.249	ENIFGESR	K	A	0.95	37.5	31.3	9.99	2		476.229	950.444	951.453	2	-0.001322	-1.389	497	504
PC9 - Exp.1	KPCD_HUMAN	Protein kinase C delta type	77507.4	17	17	17	0.0019	0.249	IADFGMcK	K	E	0.95	34.8	30.6	0	2	c7: Carbamidomethyl (+57.02)	471.214	940.414	941.422	2	-0.0003872	-0.4113	489	496
PC9 - Exp.1	KPCD_HUMAN	Protein kinase C delta type	77507.4	17	17	17	0.0019	0.249	LDNVLLDR	K	D	0.95	52	31.2	32	2		479.271	956.527	957.537	2	-0.001822	-1.903	476	483
PC9 - Exp.1	KPCD_HUMAN	Protein kinase C delta type	77507.4	17	17	17	0.0019	0.249	LGVTGNIK	R	I	0.95	40.7	31.9	20.8	2		401.244	800.474	801.483	2	-0.001522	-1.899	591	598
PC9 - Exp.1	KPCD_HUMAN	Protein kinase C delta type	77507.4	17	17	17	0.0019	0.249	RSDSASSEPVGIYQGFEK	R	K	0.95	56.6	29.6	48	2		652.98	1955.92	1956.93	3	-0.003498	-1.787	301	318
PC9 - Exp.1	KPCD_HUMAN	Protein kinase C delta type	77507.4	17	17	17	0.0019	0.249	SDSASSEPVGIYQGFEK	R	K	0.95	59.7	29.9	48.5	2		900.917	1799.82	1800.83	2	-0.001222	-0.6785	302	318
PC9 - Exp.1	KPCD_HUMAN	Protein kinase C delta type	77507.4	17	17	17	0.0019	0.249	STFDAHIYEGR	K	V	0.95	48	30.4	39.6	2		648.301	1294.59	1295.6	2	-0.006022	-4.648	57	67
PC9 - Exp.1	KPCD_HUMAN	Protein kinase C delta type	77507.4	17	17	17	0.0019	0.249	TGVAGEDMQDNSGTYGK	K	I	0.95	87.4	30.7	73.6	2		865.369	1728.72	1729.73	2	-0.002122	-1.227	320	336
PC9 - Exp.1	KPCD_HUMAN	Protein kinase C delta type	77507.4	17	17	17	0.0019	0.249	TINWTLLEK	K	R	0.921	32.7	31.4	25.3	2		559.315	1116.62	1117.63	2	-0.002422	-2.167	605	613
PC9 - Exp.1	KPCD_HUMAN	Protein kinase C delta type	77507.4	17	17	17	0.0019	0.249	VANLcGINQK	K	L	0.906	31.6	31.1	19.9	2	c5: Carbamidomethyl (+57.02)	558.794	1115.57	1116.58	2	-0.001987	-1.78	276	285
PC9 - Exp.1	KPCD_HUMAN	Protein kinase C delta type	77507.4	17	17	17	0.0019	0.249	VLGKGSFGK	K	V	0.95	44.2	31.7	0	2		446.747	891.48	892.525	2	-0.03772	-42.27	354	362
PC9 - Exp.1	KPCD_HUMAN	Protein kinase C delta type	77507.4	17	17	17	0.0019	0.249	VLLGELK	K	G	0.95	42.6	30.8	16.8	2		386.252	770.49	771.498	2	-0.0007219	-0.9358	363	369
PC9 - Exp.1	KPCD_HUMAN	Protein kinase C delta type	77507.4	17	17	17	0.0019	0.249	VLMSVQYFLEDVDcK	K	Q	0.95	68	29.7	65.6	2	c14: Carbamidomethyl (+57.02)	923.441	1844.87	1845.88	2	-0.0009872	-0.5348	114	128
PC9 - Exp.1	KTN1_HUMAN	Kinectin	156276	6	6	6	0.0007	0.0685	DAVSNTTNQLESK	R	Q	0.95	77	30.5	60.7	2		703.841	1405.67	1406.68	2	-0.001522	-1.082	431	443
PC9 - Exp.1	KTN1_HUMAN	Kinectin	156276	6	6	6	0.0007	0.0685	LLEEQLQHEISNK	R	M	0.95	37.1	30.1	24.8	2		527.614	1579.82	1580.83	3	-0.001498	-0.9476	684	696
PC9 - Exp.1	KTN1_HUMAN	Kinectin	156276	6	6	6	0.0007	0.0685	SVEELLEAELLK	K	V	0.95	74.4	30.8	47.2	2		686.881	1371.75	1372.76	2	-0.001622	-1.182	812	823
PC9 - Exp.1	KTN1_HUMAN	Kinectin	156276	6	6	6	0.0007	0.0685	TVEELLETGLIQVATKEEELNAIR	K	T	0.95	39.6	29.3	21.6	2		900.153	2697.44	2698.45	3	-0.005898	-2.186	746	769
PC9 - Exp.1	KTN1_HUMAN	Kinectin	156276	6	6	6	0.0007	0.0685	VNKEESLQMQVQDILEQNEALK	R	A	0.95	34	28.7	21.7	2		862.774	2585.3	2586.31	3	-0.001398	-0.5405	561	582
PC9 - Exp.1	KTN1_HUMAN	Kinectin	156276	6	6	6	0.0007	0.0685	VQELQNLLK	K	G	0.95	35.4	31.1	8.49	2		542.821	1083.63	1084.64	2	-0.001322	-1.219	862	870
PC9 - Exp.1	ROA3_HUMAN	Heterogeneous nuclear ribonucleoprotein A3	39595.1	4	4	4	0.0004	0.164	GFAFVTFDDHDTVDKIVVQK	R	Y	0.94	29.6	29.1	2.22	2		761.055	2280.14	2281.15	3	0.0005021	0.2201	168	187
PC9 - Exp.1	ROA3_HUMAN	Heterogeneous nuclear ribonucleoprotein A3	39595.1	4	4	4	0.0004	0.164	IETIEVMEDR	K	Q	0.95	38.8	31	21.1	2		617.802	1233.59	1234.6	2	-0.001022	-0.8278	152	161
PC9 - Exp.1	ROA3_HUMAN	Heterogeneous nuclear ribonucleoprotein A3	39595.1	4	4	4	0.0004	0.164	IFVGGIKEDTEEYNLR	K	D	0.95	47.6	29.8	35.1	2		628.322	1881.94	1882.95	3	-0.003298	-1.751	128	143
PC9 - Exp.1	ROA3_HUMAN	Heterogeneous nuclear ribonucleoprotein A3	39595.1	4	4	4	0.0004	0.164	LFIGGLSFETTDDSLR	K	E	0.95	43.6	30.1	40.6	2		885.95	1769.88	1770.89	2	0.0007781	0.4394	37	52
PC9 - Exp.1	SYEP_HUMAN	Bifunctional glutamate/proline--tRNA ligase	170593	14	14	14	0.0016	0.138	APKDQVDIAVQELLQLK	K	A	0.95	39.1	30.5	21.2	2		636.699	1907.07	1908.08	3	0.001102	0.5776	923	939
PC9 - Exp.1	SYEP_HUMAN	Bifunctional glutamate/proline--tRNA ligase	170593	14	14	14	0.0016	0.138	AYVDDTPAEQMK	K	A	0.95	65.6	30.5	47.1	2		684.31	1366.61	1367.61	2	-0.002222	-1.625	289	300
PC9 - Exp.1	SYEP_HUMAN	Bifunctional glutamate/proline--tRNA ligase	170593	14	14	14	0.0016	0.138	ERPTPSLNNNcTTSEDSLVLYNR	K	V	0.95	37	28.4	32.4	2	c11: Carbamidomethyl (+57.02)	894.093	2679.26	2680.26	3	0.001237	0.4614	734	756
PC9 - Exp.1	SYEP_HUMAN	Bifunctional glutamate/proline--tRNA ligase	170593	14	14	14	0.0016	0.138	FAGGDYTTTIEAFISASGR	K	A	0.95	70.5	29.6	63.2	2		982.472	1962.93	1963.94	2	-0.002222	-1.131	1216	1234
PC9 - Exp.1	SYEP_HUMAN	Bifunctional glutamate/proline--tRNA ligase	170593	14	14	14	0.0016	0.138	GNAAWQEQLK	K	Q	0.93	33.3	31.4	16.2	2		572.79	1143.57	1144.57	2	-0.001122	-0.9802	130	139
PC9 - Exp.1	SYEP_HUMAN	Bifunctional glutamate/proline--tRNA ligase	170593	14	14	14	0.0016	0.138	INEAVEcLLSLK	K	A	0.95	84.8	30.7	64.1	2	c7: Carbamidomethyl (+57.02)	694.875	1387.74	1388.75	2	-0.001987	-1.431	850	861
PC9 - Exp.1	SYEP_HUMAN	Bifunctional glutamate/proline--tRNA ligase	170593	14	14	14	0.0016	0.138	KEENLADWYSQVITK	K	S	0.901	28.3	30.1	20.2	2		608.644	1822.91	1823.92	3	-0.0009979	-0.5471	1020	1034
PC9 - Exp.1	SYEP_HUMAN	Bifunctional glutamate/proline--tRNA ligase	170593	14	14	14	0.0016	0.138	KGDIIQLQR	K	R	0.95	54.1	31	34	2		535.819	1069.62	1070.63	2	-0.001822	-1.702	666	674
PC9 - Exp.1	SYEP_HUMAN	Bifunctional glutamate/proline--tRNA ligase	170593	14	14	14	0.0016	0.138	LNLNNTVLSK	R	R	0.95	45.1	31.1	31.4	2		558.324	1114.63	1115.64	2	-0.002022	-1.812	426	435
PC9 - Exp.1	SYEP_HUMAN	Bifunctional glutamate/proline--tRNA ligase	170593	14	14	14	0.0016	0.138	LQAILEDIQVTLFTR	K	A	0.95	89.8	30.7	80.4	2		880.501	1758.99	1760	2	-0.0008219	-0.467	1401	1415
PC9 - Exp.1	SYEP_HUMAN	Bifunctional glutamate/proline--tRNA ligase	170593	14	14	14	0.0016	0.138	MFEIVFEDPKIPGEK	K	Q	0.95	37.8	30.8	30.8	2		593.638	1777.89	1778.9	3	-0.005098	-2.866	1251	1265
PC9 - Exp.1	SYEP_HUMAN	Bifunctional glutamate/proline--tRNA ligase	170593	14	14	14	0.0016	0.138	SLYDEVAAQGEVVR	K	K	0.95	87	30.2	67.2	2		768.388	1534.76	1535.77	2	-0.001322	-0.8608	825	838
PC9 - Exp.1	SYEP_HUMAN	Bifunctional glutamate/proline--tRNA ligase	170593	14	14	14	0.0016	0.138	TGQEYKPGNPPAEIGQNISSNSSASILESK	K	S	0.95	75.1	28.3	70.8	2		1035.18	3102.51	3103.52	3	-0.004598	-1.482	795	824
PC9 - Exp.1	SYEP_HUMAN	Bifunctional glutamate/proline--tRNA ligase	170593	14	14	14	0.0016	0.138	YYTLFGR	K	S	0.94	34.3	31.6	15.7	2		460.237	918.459	919.467	2	-0.0007219	-0.7852	1504	1510
PC9 - Exp.1	RS3A_HUMAN	40S ribosomal protein S3a	29945.3	7	7	7	0.0008	0.258	AcQSIYPLHDVFVR	K	K	0.95	41.1	30.2	31.6	2	c2: Carbamidomethyl (+57.02)	568.956	1703.84	1704.85	3	-0.0007632	-0.4477	200	213
PC9 - Exp.1	RS3A_HUMAN	40S ribosomal protein S3a	29945.3	7	7	7	0.0008	0.258	APAMFNIR	K	N	0.95	44.2	31.6	26	2		460.243	918.472	919.482	2	-0.002122	-2.308	35	42
PC9 - Exp.1	RS3A_HUMAN	40S ribosomal protein S3a	29945.3	7	7	7	0.0008	0.258	LFcVGFTK	R	K	0.95	36.1	31	18.9	2	c3: Carbamidomethyl (+57.02)	486.254	970.494	971.502	2	-0.0008872	-0.9133	137	144
PC9 - Exp.1	RS3A_HUMAN	40S ribosomal protein S3a	29945.3	7	7	7	0.0008	0.258	LMELHGEGSSSGK	K	A	0.95	61.6	30.9	34.6	2		666.315	1330.62	1331.63	2	-0.003422	-2.57	228	240
PC9 - Exp.1	RS3A_HUMAN	40S ribosomal protein S3a	29945.3	7	7	7	0.0008	0.258	MMEIMTR	K	E	0.947	33.7	30.4	20.5	2		456.211	910.407	911.415	2	-0.0009219	-1.012	168	174
PC9 - Exp.1	RS3A_HUMAN	40S ribosomal protein S3a	29945.3	7	7	7	0.0008	0.258	VFEVSLADLQNDEVAFR	R	K	0.95	67.8	29.5	62.1	2		976.489	1950.96	1951.98	2	-0.004522	-2.317	66	82
PC9 - Exp.1	RS3A_HUMAN	40S ribosomal protein S3a	29945.3	7	7	7	0.0008	0.258	VFEVSLADLQNDEVAFRK	R	F	0.95	49.4	29.7	41.3	2		694.028	2079.06	2080.07	3	-0.002798	-1.345	66	83
PC9 - Exp.1	SMD2_HUMAN	Small nuclear ribonucleoprotein Sm D2	13527.1	1	1	1	0.0001	0.0847	NNTQVLINcR	K	N	0.95	48.5	31.2	40.5	2	c9: Carbamidomethyl (+57.02)	616.314	1230.61	1231.62	2	-0.001287	-1.045	38	47
PC9 - Exp.1	RL5_HUMAN	60S ribosomal protein L5	34363.5	5	6	6	0.0007	0.199	DIIcQIAYAR	R	I	0.95	56.5	31	39.8	2	c4: Carbamidomethyl (+57.02)	611.815	1221.62	1222.63	2	-0.002287	-1.871	59	68
PC9 - Exp.1	RL5_HUMAN	60S ribosomal protein L5	34363.5	5	6	6	0.0007	0.199	IEGDMIVcAAYAHELPK	R	Y	0.95	47.5	29.4	36.7	2	c8: Carbamidomethyl (+57.02)	639.646	1915.91	1916.92	3	-0.002463	-1.285	69	85
PC9 - Exp.1	RL5_HUMAN	60S ribosomal protein L5	34363.5	5	6	6	0.0007	0.199	NSVTPDMMEEMYK	K	K	0.942	33.8	30.9	29.5	2		787.83	1573.65	1574.65	2	-0.0009219	-0.5855	229	241
PC9 - Exp.1	RL5_HUMAN	60S ribosomal protein L5	34363.5	5	6	6	0.0007	0.199	QFSQYIK	K	N	0.95	47.2	30.9	15	2		457.242	912.469	913.478	2	-0.001922	-2.104	222	228
PC9 - Exp.1	RL5_HUMAN	60S ribosomal protein L5	34363.5	5	6	6	0.0007	0.199	YLMEEDEDAYKK	R	Q	0.946	33.7	30.4	26.5	2		767.34	1532.67	1533.68	2	-0.005622	-3.666	210	221
PC9 - Exp.1	RL5_HUMAN	60S ribosomal protein L5	34363.5	5	6	6	0.0007	0.199	YLMEEDEDAYKK	R	Q	0.95	48.8	30.4	34.8	2		511.897	1532.67	1533.68	3	-0.002698	-1.759	210	221
PC9 - Exp.1	DDX3X_HUMAN,DDX3Y_HUMAN	ATP-dependent RNA helicase DDX3X	73245.8	1	1	1	0.0001	0.0151	DLLDLLVEAK	K	Q	0.95	47.6	31.4	35.9	2		564.828	1127.64	1128.65	2	-0.002622	-2.323	555	564
PC9 - Exp.1	VPS41_HUMAN	Vacuolar protein sorting-associated protein 41 homolog	98569.5	1	1	1	0.0001	0.0141	NFVEETVYLLSR	R	M	0.95	56	30.4	24.5	2		735.384	1468.75	1469.76	2	-0.002922	-1.988	651	662
PC9 - Exp.1	TANK_HUMAN	TRAF family member-associated NF-kappa-B activator	47816.9	9	10	10	0.0011	0.351	AAcLPPGDHNALYVNSFPLLDPSDAPFPSLDSPGK	R	A	0.95	70.1	27.1	64.2	2	c3: Carbamidomethyl (+57.02)	1227.26	3678.76	3679.77	3	-0.002763	-0.7509	326	360
PC9 - Exp.1	TANK_HUMAN	TRAF family member-associated NF-kappa-B activator	47816.9	9	10	10	0.0011	0.351	DEEDTSFESLSK	R	F	0.95	84.9	31	60.8	2		693.798	1385.58	1386.59	2	-0.001722	-1.242	220	231
PC9 - Exp.1	TANK_HUMAN	TRAF family member-associated NF-kappa-B activator	47816.9	9	10	10	0.0011	0.351	FNMEFR	K	D	0.948	34.8	31.3	16.4	2		422.194	842.374	843.382	2	-0.0008219	-0.9746	269	274
PC9 - Exp.1	TANK_HUMAN	TRAF family member-associated NF-kappa-B activator	47816.9	9	10	10	0.0011	0.351	IREQQEQLSLQQTIIDK	R	L	0.95	60.5	29.6	32.3	2		690.711	2069.11	2070.12	3	-0.002098	-1.013	41	57
PC9 - Exp.1	TANK_HUMAN	TRAF family member-associated NF-kappa-B activator	47816.9	9	10	10	0.0011	0.351	NNLTLDQPQDK	K	V	0.95	54.3	30.5	43.2	2		643.322	1284.63	1285.64	2	-0.002422	-1.884	87	97
PC9 - Exp.1	TANK_HUMAN	TRAF family member-associated NF-kappa-B activator	47816.9	9	10	10	0.0011	0.351	SQLLLVNSTQDNNYGcVPLLEDSETRK	K	N	0.95	79	28.1	78	2	c16: Carbamidomethyl (+57.02)	1031.84	3092.51	3093.52	3	-0.001563	-0.5053	60	86
PC9 - Exp.1	TANK_HUMAN	TRAF family member-associated NF-kappa-B activator	47816.9	9	10	10	0.0011	0.351	TEETLFEIQGIDPIASAIQNLK	K	T	0.95	71.4	29.2	58.2	2		810.762	2429.26	2430.28	3	-0.005198	-2.139	283	304
PC9 - Exp.1	TANK_HUMAN	TRAF family member-associated NF-kappa-B activator	47816.9	9	10	10	0.0011	0.351	TEETLFEIQGIDPIASAIQNLK	K	T	0.95	93.8	29.2	90.4	2		1215.64	2429.26	2430.28	2	-0.005922	-2.437	283	304
PC9 - Exp.1	TANK_HUMAN	TRAF family member-associated NF-kappa-B activator	47816.9	9	10	10	0.0011	0.351	TKPSNLVNTcIR	K	T	0.93	32.9	30.9	26.6	2	c10: Carbamidomethyl (+57.02)	701.875	1401.74	1402.75	2	-0.004287	-3.056	309	320
PC9 - Exp.1	TANK_HUMAN	TRAF family member-associated NF-kappa-B activator	47816.9	9	10	10	0.0011	0.351	VISGIAR	K	E	0.95	36.6	32	16.8	2		358.226	714.438	715.446	2	-0.0004219	-0.5898	98	104
PC9 - Exp.1	RL11_HUMAN	60S ribosomal protein L11	20253.2	3	3	3	0.0003	0.174	IAVHcTVR	K	G	0.95	46.3	30.6	32.8	2	c5: Carbamidomethyl (+57.02)	478.26	954.505	955.514	2	-0.002287	-2.394	68	75
PC9 - Exp.1	RL11_HUMAN	60S ribosomal protein L11	20253.2	3	3	3	0.0003	0.174	VLEQLTGQTPVFSK	K	A	0.95	69.6	30.3	55.6	2		773.927	1545.84	1546.85	2	-0.001222	-0.79	39	52
PC9 - Exp.1	RL11_HUMAN	60S ribosomal protein L11	20253.2	3	3	3	0.0003	0.174	YDGIILPGK	K	-	0.95	39.2	31.6	22.3	2		488.279	974.542	975.551	2	-0.001522	-1.56	170	178
PC9 - Exp.1	AHNK_HUMAN	Neuroblast differentiation-associated protein AHNAK	629104	46	47	47	0.0052	0.116	ADIDVSGPK	K	V	0.95	48.7	31.9	0	2		451.234	900.454	901.463	2	-0.001222	-1.356	1281	1289
PC9 - Exp.1	AHNK_HUMAN	Neuroblast differentiation-associated protein AHNAK	629104	46	47	47	0.0052	0.116	ADIDVSGPK	K	V	0.95	48.7	31.9	0	2		451.234	900.454	901.463	2	-0.001222	-1.356	1281	1289
PC9 - Exp.1	AHNK_HUMAN	Neuroblast differentiation-associated protein AHNAK	629104	46	47	47	0.0052	0.116	ADIDVSGPSVDTDAPDLDIEGPEGK	K	L	0.95	93.8	28.7	83.5	2		1256.58	2511.15	2512.16	2	-0.001222	-0.4864	1739	1763
PC9 - Exp.1	AHNK_HUMAN	Neuroblast differentiation-associated protein AHNAK	629104	46	47	47	0.0052	0.116	AEGPEVDVNLPK	K	A	0.95	37.2	30.5	30	2		634.329	1266.64	1267.65	2	-0.002322	-1.832	764	775
PC9 - Exp.1	AHNK_HUMAN	Neuroblast differentiation-associated protein AHNAK	629104	46	47	47	0.0052	0.116	ANVDISAPK	K	V	0.95	37.7	30.9	23.6	2		457.75	913.486	914.494	2	-0.001322	-1.446	1025	1033
PC9 - Exp.1	AHNK_HUMAN	Neuroblast differentiation-associated protein AHNAK	629104	46	47	47	0.0052	0.116	DDGVFVQEVTQNSPAAR	R	T	0.95	69.1	30	51.2	2		916.942	1831.87	1832.88	2	-0.0005219	-0.2848	29	45
PC9 - Exp.1	AHNK_HUMAN	Neuroblast differentiation-associated protein AHNAK	629104	46	47	47	0.0052	0.116	FKMPEMNIK	K	V	0.944	32	31.1	14.4	2		379.864	1136.57	1137.58	3	-0.001298	-1.141	806	814
PC9 - Exp.1	AHNK_HUMAN	Neuroblast differentiation-associated protein AHNAK	629104	46	47	47	0.0052	0.116	FSMPGFKGEGPDVDVNLPK	K	A	0.95	36.4	29.5	23.8	2		678.671	2032.99	2034	3	-0.002298	-1.13	3030	3048
PC9 - Exp.1	AHNK_HUMAN	Neuroblast differentiation-associated protein AHNAK	629104	46	47	47	0.0052	0.116	GEGPDVDVNLPK	K	A	0.95	50.2	30.5	40	2		620.314	1238.61	1239.62	2	-0.001322	-1.066	2781	2792
PC9 - Exp.1	AHNK_HUMAN	Neuroblast differentiation-associated protein AHNAK	629104	46	47	47	0.0052	0.116	GEGPEVDVNLPK	K	A	0.95	55.7	30.8	33	2		627.322	1252.63	1253.64	2	-0.001522	-1.214	1141	1152
PC9 - Exp.1	AHNK_HUMAN	Neuroblast differentiation-associated protein AHNAK	629104	46	47	47	0.0052	0.116	GGVQVPAVDISSSLGGR	R	A	0.939	32.9	30.3	23.1	2		799.93	1597.85	1598.85	2	0.002678	1.675	271	287
PC9 - Exp.1	AHNK_HUMAN	Neuroblast differentiation-associated protein AHNAK	629104	46	47	47	0.0052	0.116	GPFVEAEVPDVDLEcPDAK	K	L	0.95	68.6	29.7	58.7	2	c15: Carbamidomethyl (+57.02)	1043.98	2085.95	2086.96	2	-0.003387	-1.623	1819	1837
PC9 - Exp.1	AHNK_HUMAN	Neuroblast differentiation-associated protein AHNAK	629104	46	47	47	0.0052	0.116	GPSLDIDTPDVNIEGPEGK	K	L	0.95	39.4	29.4	32.9	2		976.976	1951.94	1952.95	2	0.0002781	0.1424	4423	4441
PC9 - Exp.1	AHNK_HUMAN	Neuroblast differentiation-associated protein AHNAK	629104	46	47	47	0.0052	0.116	IEGEMQVPDVDIR	K	G	0.95	59.5	30.4	46.9	2		750.87	1499.73	1500.74	2	-0.003622	-2.413	1092	1104
PC9 - Exp.1	AHNK_HUMAN	Neuroblast differentiation-associated protein AHNAK	629104	46	47	47	0.0052	0.116	ISMPDFDLHLK	K	G	0.934	31	30.9	18.7	2		439.228	1314.66	1315.67	3	-0.0007979	-0.6065	2579	2589
PC9 - Exp.1	AHNK_HUMAN	Neuroblast differentiation-associated protein AHNAK	629104	46	47	47	0.0052	0.116	ISMPDIDLNLKGPK	K	V	0.95	35.3	30.6	0	2		514.285	1539.83	1540.84	3	-0.0005979	-0.3881	2707	2720
PC9 - Exp.1	AHNK_HUMAN	Neuroblast differentiation-associated protein AHNAK	629104	46	47	47	0.0052	0.116	ISMPDIDLNLKGPK	K	V	0.95	35.3	30.6	0	2		514.285	1539.83	1540.84	3	-0.0005979	-0.3881	2707	2720
PC9 - Exp.1	AHNK_HUMAN	Neuroblast differentiation-associated protein AHNAK	629104	46	47	47	0.0052	0.116	ISMPDIDLNLTGPK	K	I	0.95	44	30.3	36.9	2		757.399	1512.78	1513.79	2	-0.002322	-1.534	2835	2848
PC9 - Exp.1	AHNK_HUMAN	Neuroblast differentiation-associated protein AHNAK	629104	46	47	47	0.0052	0.116	ISMPDLDLHLK	K	S	0.95	33.2	30.5	15.4	2		427.9	1280.68	1281.69	3	-0.001098	-0.8566	2386	2396
PC9 - Exp.1	AHNK_HUMAN	Neuroblast differentiation-associated protein AHNAK	629104	46	47	47	0.0052	0.116	ISMPDVDLHLK	K	G	0.95	41.8	30.5	28.9	2		423.228	1266.66	1267.67	3	-0.001398	-1.103	818	828
PC9 - Exp.1	AHNK_HUMAN	Neuroblast differentiation-associated protein AHNAK	629104	46	47	47	0.0052	0.116	ISMPGFKGEGPEVDVNLPK	K	A	0.95	60.7	29.7	52.3	2		672.015	2013.02	2014.03	3	-0.0009979	-0.4955	3158	3176
PC9 - Exp.1	AHNK_HUMAN	Neuroblast differentiation-associated protein AHNAK	629104	46	47	47	0.0052	0.116	ISMQDVDLSLGSPK	K	L	0.95	63.9	30.5	44.3	2		745.383	1488.75	1489.76	2	0.0007781	0.5223	500	513
PC9 - Exp.1	AHNK_HUMAN	Neuroblast differentiation-associated protein AHNAK	629104	46	47	47	0.0052	0.116	LEGDLTGPSVDVEVPDVELEcPDAK	K	L	0.95	82.2	28.9	79.9	2	c21: Carbamidomethyl (+57.02)	1342.14	2682.26	2683.27	2	-0.003287	-1.225	2142	2166
PC9 - Exp.1	AHNK_HUMAN	Neuroblast differentiation-associated protein AHNAK	629104	46	47	47	0.0052	0.116	LEGELQAPDLELSLPAIHVEGLDIK	K	A	0.921	28.5	29.2	19.9	2		900.487	2698.44	2699.45	3	-0.002798	-1.036	5113	5137
PC9 - Exp.1	AHNK_HUMAN	Neuroblast differentiation-associated protein AHNAK	629104	46	47	47	0.0052	0.116	VDIDAPDVSIEGPDAK	K	L	0.95	44.9	30.1	30.1	2		820.903	1639.79	1640.8	2	-0.002622	-1.598	4352	4367
PC9 - Exp.1	AHNK_HUMAN	Neuroblast differentiation-associated protein AHNAK	629104	46	47	47	0.0052	0.116	VDIDTPDIDIHGPEGK	K	L	0.95	43.4	30.6	32.8	2		574.284	1719.83	1720.84	3	-0.001598	-0.9286	4096	4111
PC9 - Exp.1	AHNK_HUMAN	Neuroblast differentiation-associated protein AHNAK	629104	46	47	47	0.0052	0.116	VDIDTPDINIEGSEGK	K	F	0.95	56.5	29.9	50.2	2		851.412	1700.81	1701.82	2	-0.002222	-1.306	3712	3727
PC9 - Exp.1	AHNK_HUMAN	Neuroblast differentiation-associated protein AHNAK	629104	46	47	47	0.0052	0.116	VDIDVPDVDVQGPDWHLK	K	M	0.95	45.5	29.2	27.2	2		683.009	2046	2047.01	3	-0.002598	-1.269	4170	4187
PC9 - Exp.1	AHNK_HUMAN	Neuroblast differentiation-associated protein AHNAK	629104	46	47	47	0.0052	0.116	VDIEGPDVNIEGPEGK	K	L	0.95	58.8	30	52	2		834.409	1666.8	1667.81	2	-0.002122	-1.272	2546	2561
PC9 - Exp.1	AHNK_HUMAN	Neuroblast differentiation-associated protein AHNAK	629104	46	47	47	0.0052	0.116	VDIETPNLEGTLTGPR	R	L	0.95	57.9	30.1	44.8	2		856.446	1710.88	1711.89	2	-0.001722	-1.006	541	556
PC9 - Exp.1	AHNK_HUMAN	Neuroblast differentiation-associated protein AHNAK	629104	46	47	47	0.0052	0.116	VDINAPDVDVHGPDWHLK	K	M	0.95	37.9	29.3	28	2		507.504	2025.99	2027	4	-0.004274	-2.109	3584	3601
PC9 - Exp.1	AHNK_HUMAN	Neuroblast differentiation-associated protein AHNAK	629104	46	47	47	0.0052	0.116	VDINAPDVDVQGPDWHLK	K	M	0.95	37.2	29.6	26.2	2		673.337	2016.99	2018	3	-0.002298	-1.139	3132	3149
PC9 - Exp.1	AHNK_HUMAN	Neuroblast differentiation-associated protein AHNAK	629104	46	47	47	0.0052	0.116	VDINAPDVDVR	K	G	0.95	54.3	30.5	35.3	2		606.814	1211.61	1212.62	2	-0.001322	-1.09	3914	3924
PC9 - Exp.1	AHNK_HUMAN	Neuroblast differentiation-associated protein AHNAK	629104	46	47	47	0.0052	0.116	VDINAPDVEVHGPDWHLK	K	M	0.95	39.1	29.4	29.6	2		681.009	2040.01	2041.01	3	-0.001598	-0.7829	1492	1509
PC9 - Exp.1	AHNK_HUMAN	Neuroblast differentiation-associated protein AHNAK	629104	46	47	47	0.0052	0.116	VDINAPDVEVHGPDWHLK	K	M	0.95	58.4	29.4	43.4	2		511.009	2040.01	2041.01	4	0.0001261	0.06176	1492	1509
PC9 - Exp.1	AHNK_HUMAN	Neuroblast differentiation-associated protein AHNAK	629104	46	47	47	0.0052	0.116	VDINAPDVEVQGK	K	V	0.95	55.2	30.8	48.2	2		692.359	1382.7	1383.71	2	-0.001722	-1.244	3385	3397
PC9 - Exp.1	AHNK_HUMAN	Neuroblast differentiation-associated protein AHNAK	629104	46	47	47	0.0052	0.116	VDISAPDVDVHGPDWHLK	K	M	0.95	32.7	29.5	25.8	2		500.752	1998.98	1999.99	4	-0.002974	-1.487	1364	1381
PC9 - Exp.1	AHNK_HUMAN	Neuroblast differentiation-associated protein AHNAK	629104	46	47	47	0.0052	0.116	VDTNAPDLSLEGPEGK	K	L	0.95	57.8	30.2	47	2		821.401	1640.79	1641.8	2	-0.002422	-1.475	1034	1049
PC9 - Exp.1	AHNK_HUMAN	Neuroblast differentiation-associated protein AHNAK	629104	46	47	47	0.0052	0.116	VDVEcPDVNIEGPEGK	K	W	0.95	54.6	30.1	39.2	2	c5: Carbamidomethyl (+57.02)	878.906	1755.8	1756.81	2	-0.0009872	-0.562	2802	2817
PC9 - Exp.1	AHNK_HUMAN	Neuroblast differentiation-associated protein AHNAK	629104	46	47	47	0.0052	0.116	VDVEVPDVSLEGPEGK	K	L	0.95	89.3	30.1	85.2	2		834.92	1667.82	1668.83	2	-0.001022	-0.6124	1290	1305
PC9 - Exp.1	AHNK_HUMAN	Neuroblast differentiation-associated protein AHNAK	629104	46	47	47	0.0052	0.116	VDVSAPDVEMQGPDWNLK	K	M	0.95	64	29.6	50.9	2		1000.47	1998.93	1999.94	2	-0.004522	-2.261	980	997
PC9 - Exp.1	AHNK_HUMAN	Neuroblast differentiation-associated protein AHNAK	629104	46	47	47	0.0052	0.116	VEAPSLDVHMDSPDINIEGPDVK	K	I	0.95	56.6	28.8	47	2		826.4	2476.18	2477.19	3	-0.001098	-0.4432	4949	4971
PC9 - Exp.1	AHNK_HUMAN	Neuroblast differentiation-associated protein AHNAK	629104	46	47	47	0.0052	0.116	VEGDMQVPDLDIK	K	G	0.95	50.1	30.5	37.5	2		729.861	1457.71	1458.71	2	-0.001122	-0.7691	3898	3910
PC9 - Exp.1	AHNK_HUMAN	Neuroblast differentiation-associated protein AHNAK	629104	46	47	47	0.0052	0.116	VKGDVDVSLPK	K	L	0.94	31.8	31.3	11.9	2		386.224	1155.65	1156.66	3	-0.001198	-1.036	2131	2141
PC9 - Exp.1	AHNK_HUMAN	Neuroblast differentiation-associated protein AHNAK	629104	46	47	47	0.0052	0.116	VNVEAPDVNLEGLGGK	K	L	0.95	34.4	30.2	19.4	2		805.922	1609.83	1610.84	2	-0.002122	-1.317	664	679
PC9 - Exp.1	AHNK_HUMAN	Neuroblast differentiation-associated protein AHNAK	629104	46	47	47	0.0052	0.116	VSMPDVELNLK	K	S	0.941	33.8	31	16	2		622.831	1243.65	1244.66	2	-0.0009219	-0.7407	3415	3425
PC9 - Exp.1	AHNK_HUMAN	Neuroblast differentiation-associated protein AHNAK	629104	46	47	47	0.0052	0.116	VTAPDVDLHLK	K	A	0.934	30.8	30.8	22.1	2		403.228	1206.66	1207.67	3	-0.0003979	-0.3295	4916	4926
PC9 - Exp.1	G3P_HUMAN	Glyceraldehyde-3-phosphate dehydrogenase	36053.4	4	4	4	0.0004	0.2	GALQNIIPASTGAAK	R	A	0.95	48.7	30.4	43.6	2		706.397	1410.78	1411.79	2	-0.004222	-2.99	201	215
PC9 - Exp.1	G3P_HUMAN	Glyceraldehyde-3-phosphate dehydrogenase	36053.4	4	4	4	0.0004	0.2	IISNAScTTNcLAPLAK	K	V	0.95	79.8	30.1	70.7	2	c7: Carbamidomethyl (+57.02), c11: Carbamidomethyl (+57.02)	917.461	1832.91	1833.92	2	-0.004553	-2.482	146	162
PC9 - Exp.1	G3P_HUMAN	Glyceraldehyde-3-phosphate dehydrogenase	36053.4	4	4	4	0.0004	0.2	LISWYDNEFGYSNR	K	V	0.95	62.1	30.9	47.6	2		882.404	1762.79	1763.8	2	-0.002422	-1.373	310	323
PC9 - Exp.1	G3P_HUMAN	Glyceraldehyde-3-phosphate dehydrogenase	36053.4	4	4	4	0.0004	0.2	WGDAGAEYVVESTGVFTTMEK	K	A	0.95	124	29.3	120	2		1139.02	2276.03	2277.04	2	-0.003422	-1.503	87	107
PC9 - Exp.1	RLA0_HUMAN	60S acidic ribosomal protein P0	34274.3	10	10	10	0.0011	0.42	AFLADPSAFVAAAPVAAATTAAPAAAAAPAK	K	V	0.95	59.8	29.1	58.6	2		1376.74	2751.46	2752.47	2	-0.004122	-1.498	267	297
PC9 - Exp.1	RLA0_HUMAN	60S acidic ribosomal protein P0	34274.3	10	10	10	0.0011	0.42	AGAIAPcEVTVPAQNTGLGPEK	R	T	0.95	81.6	29.5	75	2	c7: Carbamidomethyl (+57.02)	1090.55	2179.09	2180.1	2	-0.003187	-1.462	113	134
PC9 - Exp.1	RLA0_HUMAN	60S acidic ribosomal protein P0	34274.3	10	10	10	0.0011	0.42	AVVLMGK	K	N	0.942	35.9	33	7.52	2		359.22	716.425	717.433	2	-0.0009219	-1.285	51	57
PC9 - Exp.1	RLA0_HUMAN	60S acidic ribosomal protein P0	34274.3	10	10	10	0.0011	0.42	cFIVGADNVGSK	K	Q	0.95	64.3	30.7	53.4	2	c1: Carbamidomethyl (+57.02)	633.81	1265.61	1266.61	2	-0.001487	-1.174	27	38
PC9 - Exp.1	RLA0_HUMAN	60S acidic ribosomal protein P0	34274.3	10	10	10	0.0011	0.42	GHLENNPALEK	R	L	0.95	46	30.8	25.8	2		611.314	1220.61	1221.62	2	-0.001822	-1.491	67	77
PC9 - Exp.1	RLA0_HUMAN	60S acidic ribosomal protein P0	34274.3	10	10	10	0.0011	0.42	GNVGFVFTK	R	E	0.95	52.1	30.6	35.1	2		484.763	967.511	968.52	2	-0.001322	-1.365	84	92
PC9 - Exp.1	RLA0_HUMAN	60S acidic ribosomal protein P0	34274.3	10	10	10	0.0011	0.42	GTIEILSDVQLIK	R	T	0.95	50	31	33.9	2		714.918	1427.82	1428.83	2	-0.002422	-1.695	150	162
PC9 - Exp.1	RLA0_HUMAN	60S acidic ribosomal protein P0	34274.3	10	10	10	0.0011	0.42	IIQLLDDYPK	K	C	0.95	73.9	30.9	57	2		609.342	1216.67	1217.68	2	-0.001622	-1.332	17	26
PC9 - Exp.1	RLA0_HUMAN	60S acidic ribosomal protein P0	34274.3	10	10	10	0.0011	0.42	SNYFLK	K	I	0.95	39.8	30.7	12.9	2		386.205	770.395	771.404	2	-0.001022	-1.325	11	16
PC9 - Exp.1	RLA0_HUMAN	60S acidic ribosomal protein P0	34274.3	10	10	10	0.0011	0.42	TSFFQALGITTK	K	I	0.95	54.1	30.9	47.9	2		657.358	1312.7	1313.71	2	-0.001222	-0.9301	135	146
PC9 - Exp.1	U520_HUMAN	U5 small nuclear ribonucleoprotein 200 kDa helicase	244514	6	6	6	0.0007	0.0309	FQIMNEIVYEK	R	I	0.95	51.6	30.4	40.3	2		707.357	1412.7	1413.71	2	-0.001822	-1.289	701	711
PC9 - Exp.1	U520_HUMAN	U5 small nuclear ribonucleoprotein 200 kDa helicase	244514	6	6	6	0.0007	0.0309	KADEVLEILK	K	T	0.95	45.1	31.1	19.9	2		579.341	1156.67	1157.68	2	-0.002922	-2.524	285	294
PC9 - Exp.1	U520_HUMAN	U5 small nuclear ribonucleoprotein 200 kDa helicase	244514	6	6	6	0.0007	0.0309	LYDLNHNEIGELIR	R	M	0.942	30.7	30	8.26	2		566.964	1697.87	1698.88	3	-0.003398	-2	1153	1166
PC9 - Exp.1	U520_HUMAN	U5 small nuclear ribonucleoprotein 200 kDa helicase	244514	6	6	6	0.0007	0.0309	SLVQEMVGSFGK	R	R	0.95	83.6	30.5	74.4	2		641.328	1280.64	1281.65	2	-0.001722	-1.344	546	557
PC9 - Exp.1	U520_HUMAN	U5 small nuclear ribonucleoprotein 200 kDa helicase	244514	6	6	6	0.0007	0.0309	VFSLSSEFK	R	N	0.932	33.3	31.3	15.9	2		522.274	1042.53	1043.54	2	-0.0008219	-0.7876	1017	1025
PC9 - Exp.1	U520_HUMAN	U5 small nuclear ribonucleoprotein 200 kDa helicase	244514	6	6	6	0.0007	0.0309	YAQAGFEGFK	K	T	0.95	37.6	31.4	18.3	2		559.269	1116.52	1117.53	2	-0.001222	-1.093	470	479
PC9 - Exp.1	RL18_HUMAN	60S ribosomal protein L18	21635.2	2	2	2	0.0002	0.138	ILTFDQLALDSPK	K	G	0.95	74.4	30.8	62	2		730.903	1459.79	1460.8	2	-0.001722	-1.179	120	132
PC9 - Exp.1	RL18_HUMAN	60S ribosomal protein L18	21635.2	2	2	2	0.0002	0.138	TAVVVGTITDDVR	K	V	0.95	56.8	30.9	39.7	2		673.369	1344.72	1345.73	2	-0.001822	-1.354	79	91
PC9 - Exp.1	KPYM_HUMAN	Pyruvate kinase isozymes M1/M2	57937.5	7	7	7	0.0008	0.224	EAEAAIYHLQLFEELR	R	R	0.926	29.5	29.9	22.5	2		644.665	1930.97	1931.99	3	-0.005198	-2.69	384	399
PC9 - Exp.1	KPYM_HUMAN	Pyruvate kinase isozymes M1/M2	57937.5	7	7	7	0.0008	0.224	GADFLVTEVENGGSLGSK	K	K	0.95	64.6	30.1	56.7	2		890.441	1778.87	1779.88	2	-0.001022	-0.5742	189	206
PC9 - Exp.1	KPYM_HUMAN	Pyruvate kinase isozymes M1/M2	57937.5	7	7	7	0.0008	0.224	GDLGIEIPAEK	R	V	0.946	34.1	30.8	22	2		571.308	1140.6	1141.61	2	-0.002322	-2.034	295	305
PC9 - Exp.1	KPYM_HUMAN	Pyruvate kinase isozymes M1/M2	57937.5	7	7	7	0.0008	0.224	IYVDDGLISLQVK	K	Q	0.95	58.2	30.8	46	2		731.91	1461.81	1462.82	2	-0.002122	-1.451	174	186
PC9 - Exp.1	KPYM_HUMAN	Pyruvate kinase isozymes M1/M2	57937.5	7	7	7	0.0008	0.224	LAPITSDPTEATAVGAVEASFK	R	C	0.95	95	29.5	89.9	2		1088.06	2174.11	2175.12	2	-0.003422	-1.573	401	422
PC9 - Exp.1	KPYM_HUMAN	Pyruvate kinase isozymes M1/M2	57937.5	7	7	7	0.0008	0.224	RFDEILEASDGIMVAR	R	G	0.95	47.4	30.5	26.6	2		607.976	1820.91	1821.92	3	-0.001898	-1.042	279	294
PC9 - Exp.1	KPYM_HUMAN	Pyruvate kinase isozymes M1/M2	57937.5	7	7	7	0.0008	0.224	TATESFASDPILYRPVAVALDTK	R	G	0.933	29.1	29.1	25.2	2		822.434	2464.28	2465.29	3	-0.004998	-2.027	93	115
PC9 - Exp.1	EIF3B_HUMAN	Eukaryotic translation initiation factor 3 subunit B	92482.8	5	5	5	0.0006	0.0639	DQYSVIFESGDR	R	T	0.95	57	30.4	44.2	2		708.326	1414.64	1415.64	2	0.0002781	0.1964	304	315
PC9 - Exp.1	EIF3B_HUMAN	Eukaryotic translation initiation factor 3 subunit B	92482.8	5	5	5	0.0006	0.0639	GIALWGGEK	R	F	0.95	39.3	31.6	23.4	2		465.755	929.495	930.505	2	-0.001822	-1.958	356	364
PC9 - Exp.1	EIF3B_HUMAN	Eukaryotic translation initiation factor 3 subunit B	92482.8	5	5	5	0.0006	0.0639	GTQGVVTNFEIFR	K	M	0.95	44.5	30.3	35.7	2		734.382	1466.75	1467.76	2	-0.002822	-1.923	536	548
PC9 - Exp.1	EIF3B_HUMAN	Eukaryotic translation initiation factor 3 subunit B	92482.8	5	5	5	0.0006	0.0639	NLFNVVDcK	R	L	0.95	42.2	30.9	36.2	2	c8: Carbamidomethyl (+57.02)	554.775	1107.54	1108.55	2	-0.001887	-1.702	508	516
PC9 - Exp.1	EIF3B_HUMAN	Eukaryotic translation initiation factor 3 subunit B	92482.8	5	5	5	0.0006	0.0639	VTLMQLPTR	R	Q	0.95	57.2	31.8	37.1	2		529.804	1057.59	1058.6	2	-0.001522	-1.438	493	501
PC9 - Exp.1	K1C13_HUMAN	Keratin, type I cytoskeletal 13	49589.3	8	9	9	0.001	0.317	AGLENTVAETEcR	K	Y	0.95	73.8	30.7	17.1	2	c12: Carbamidomethyl (+57.02)	725.334	1448.65	1449.66	2	-0.002387	-1.647	343	355
PC9 - Exp.1	K1C13_HUMAN	Keratin, type I cytoskeletal 13	49589.3	8	9	9	0.001	0.317	ALEEANADLEVK	R	I	0.95	43.3	30.7	27.5	2		1301.66	1300.65	1301.66	1	-0.001446	-1.111	124	135
PC9 - Exp.1	K1C13_HUMAN	Keratin, type I cytoskeletal 13	49589.3	8	9	9	0.001	0.317	ALEEANADLEVK	R	I	0.95	67.2	30.7	42.8	2		651.332	1300.65	1301.66	2	-0.001522	-1.169	124	135
PC9 - Exp.1	K1C13_HUMAN	Keratin, type I cytoskeletal 13	49589.3	8	9	9	0.001	0.317	EVSTNTAmIQTSK	K	T	0.95	46.4	30.7	33.8	2	m8: Oxidation (+15.99)	713.347	1424.68	1425.69	2	-0.003137	-2.2	306	318
PC9 - Exp.1	K1C13_HUMAN	Keratin, type I cytoskeletal 13	49589.3	8	9	9	0.001	0.317	EVSTNTAMIQTSK	K	T	0.95	50.2	30.3	42.3	2		705.35	1408.69	1409.69	2	-0.001622	-1.151	306	318
PC9 - Exp.1	K1C13_HUMAN	Keratin, type I cytoskeletal 13	49589.3	8	9	9	0.001	0.317	ILTATIENNR	K	V	0.95	63.1	31.4	43.5	2		572.819	1143.62	1144.63	2	-0.001222	-1.068	166	175
PC9 - Exp.1	K1C13_HUMAN	Keratin, type I cytoskeletal 13	49589.3	8	9	9	0.001	0.317	ITMQNLNDR	K	L	0.95	46.9	31.4	0	2		552.776	1103.54	1104.55	2	-0.001622	-1.468	106	114
PC9 - Exp.1	K1C13_HUMAN	Keratin, type I cytoskeletal 13	49589.3	8	9	9	0.001	0.317	LAADDFR	R	L	0.905	25.9	31.4	13.6	2		807.397	806.39	807.4	1	-0.002446	-3.029	185	191
PC9 - Exp.1	K1C13_HUMAN	Keratin, type I cytoskeletal 13	49589.3	8	9	9	0.001	0.317	LAADDFR	R	L	0.95	44.8	31.4	21.8	2		404.203	806.391	807.4	2	-0.001322	-1.637	185	191
PC9 - Exp.1	K1C13_HUMAN	Keratin, type I cytoskeletal 13	49589.3	8	9	9	0.001	0.317	LEQEIATYR	R	S	0.95	59.2	31.2	43.4	2		561.792	1121.57	1122.58	2	-0.002122	-1.89	398	406
PC9 - Exp.1	K1C13_HUMAN	Keratin, type I cytoskeletal 13	49589.3	8	9	9	0.001	0.317	LKYENELALR	R	Q	0.95	36.1	31	19	2		416.903	1247.69	1248.69	3	-0.001498	-1.2	192	201
PC9 - Exp.1	K1C13_HUMAN	Keratin, type I cytoskeletal 13	49589.3	8	9	9	0.001	0.317	QSVEADINGLR	R	R	0.95	78.3	30.9	58	2		601.311	1200.61	1201.62	2	-0.001722	-1.433	202	212
PC9 - Exp.1	K1C13_HUMAN	Keratin, type I cytoskeletal 13	49589.3	8	9	9	0.001	0.317	SAELNKEVSTNTAMIQTSK	K	T	0.95	39.8	29.5	30.2	2		684.681	2051.02	2052.03	3	-0.0008979	-0.4376	300	318
PC9 - Exp.1	K1C13_HUMAN	Keratin, type I cytoskeletal 13	49589.3	8	9	9	0.001	0.317	TDLEMQIESLNEELAYMK	K	K	0.95	54.1	29.6	37.1	2		1079.01	2156	2157.01	2	-0.004522	-2.096	223	240
PC9 - Exp.1	K1C13_HUMAN	Keratin, type I cytoskeletal 13	49589.3	8	9	9	0.001	0.317	TLQGLEIELQSQLSmK	R	A	0.95	47.1	30.2	38.7	2	m15: Oxidation (+15.99)	611.992	1832.95	1833.96	3	-0.002713	-1.479	327	342
PC9 - Exp.1	K1C13_HUMAN	Keratin, type I cytoskeletal 13	49589.3	8	9	9	0.001	0.317	TRLEQEIATYR	K	S	0.95	50.2	30.8	40.7	2		690.366	1378.72	1379.73	2	-0.002322	-1.683	396	406
PC9 - Exp.1	K1C13_HUMAN	Keratin, type I cytoskeletal 13	49589.3	8	9	9	0.001	0.317	VLDELTLSK	R	T	0.95	51.6	31.5	32.4	2		509.294	1016.57	1017.58	2	-0.002722	-2.675	214	222
PC9 - Exp.1	K1C13_HUMAN	Keratin, type I cytoskeletal 13	49589.3	8	9	9	0.001	0.317	YENELALR	K	Q	0.95	49	31.2	35.1	2		504.261	1006.51	1007.52	2	-0.0009219	-0.9151	194	201
PC9 - Exp.1	ARC1B_HUMAN	Actin-related protein 2/3 complex subunit 1B	40949.8	1	1	1	0.0001	0.0269	TWKPTLVILR	R	I	0.95	38.6	30.9	10.9	2		613.839	1225.66	1226.76	2	-0.09102	-74.2	85	94
PC9 - Exp.1	M3K11_HUMAN	Mitogen-activated protein kinase kinase kinase 11	92689.6	8	8	8	0.0009	0.153	AAGYANPVWTALFDYEPSGQDELALR	K	K	0.95	71.5	28.4	62.6	2		1427.69	2853.36	2854.37	2	-0.003722	-1.304	38	63
PC9 - Exp.1	M3K11_HUMAN	Mitogen-activated protein kinase kinase kinase 11	92689.6	8	8	8	0.0009	0.153	EIQGLFDELR	R	A	0.95	46.8	30.6	30.5	2		610.319	1218.62	1219.63	2	-0.0002219	-0.182	402	411
PC9 - Exp.1	M3K11_HUMAN	Mitogen-activated protein kinase kinase kinase 11	92689.6	8	8	8	0.0009	0.153	ELTLLLQQVDR	R	E	0.95	48.8	30.8	36.7	2		664.382	1326.75	1327.76	2	-0.002122	-1.598	456	466
PC9 - Exp.1	M3K11_HUMAN	Mitogen-activated protein kinase kinase kinase 11	92689.6	8	8	8	0.0009	0.153	GGGPPPcEVASFQELR	R	L	0.95	41.6	30.1	32.9	2	c7: Carbamidomethyl (+57.02)	850.907	1699.8	1700.81	2	0.001013	0.5955	103	118
PC9 - Exp.1	M3K11_HUMAN	Mitogen-activated protein kinase kinase kinase 11	92689.6	8	8	8	0.0009	0.153	NVFEVGPGDSPTFPR	R	F	0.95	51.8	30.1	43.3	2		809.896	1617.78	1618.79	2	-0.001222	-0.7549	515	529
PC9 - Exp.1	M3K11_HUMAN	Mitogen-activated protein kinase kinase kinase 11	92689.6	8	8	8	0.0009	0.153	QDPDEDISVTAESVR	R	Q	0.95	91.6	30	78.8	2		830.885	1659.75	1660.77	2	-0.004322	-2.602	148	162
PC9 - Exp.1	M3K11_HUMAN	Mitogen-activated protein kinase kinase kinase 11	92689.6	8	8	8	0.0009	0.153	SNNILLLQPIESDDmEHK	K	T	0.923	28.7	29.4	15.1	2	m15: Oxidation (+15.99)	704.681	2111.02	2112.03	3	-0.000513	-0.2429	244	261
PC9 - Exp.1	M3K11_HUMAN	Mitogen-activated protein kinase kinase kinase 11	92689.6	8	8	8	0.0009	0.153	TTQMSAAGTYAWMAPEVIK	K	A	0.95	68.5	29.4	58.8	2		1028.5	2054.98	2055.99	2	-0.003222	-1.567	277	295
PC9 - Exp.1	PLEC_HUMAN	Plectin	531784	47	49	49	0.0054	0.128	AKLEQLFQDEVAK	K	A	0.935	30.7	30.5	19.5	2		506.943	1517.81	1518.82	3	-0.0004979	-0.3278	2651	2663
PC9 - Exp.1	PLEC_HUMAN	Plectin	531784	47	49	49	0.0054	0.128	AKLEQLFQDEVAK	K	A	0.95	69.1	30.5	63	2		759.913	1517.81	1518.82	2	0.001478	0.9732	2651	2663
PC9 - Exp.1	PLEC_HUMAN	Plectin	531784	47	49	49	0.0054	0.128	ALQALEELR	R	L	0.95	62.3	31.4	32.8	2		521.797	1041.58	1042.59	2	-0.002122	-2.035	1671	1679
PC9 - Exp.1	PLEC_HUMAN	Plectin	531784	47	49	49	0.0054	0.128	APVPASELLASGVLSR	R	A	0.95	73.4	30.3	62.8	2		783.946	1565.88	1566.89	2	-0.0001219	-0.07782	3447	3462
PC9 - Exp.1	PLEC_HUMAN	Plectin	531784	47	49	49	0.0054	0.128	AQAEAQQPTFDALRDELR	R	G	0.933	29.6	29.6	20.1	2		687.01	2058.01	2059.02	3	-0.005398	-2.622	1274	1291
PC9 - Exp.1	PLEC_HUMAN	Plectin	531784	47	49	49	0.0054	0.128	AQAEVEGLGK	K	G	0.95	52.3	31.5	27.9	2		501.266	1000.52	1001.53	2	-0.001422	-1.42	1166	1175
PC9 - Exp.1	PLEC_HUMAN	Plectin	531784	47	49	49	0.0054	0.128	AQVEQELTTLR	K	L	0.95	67.2	30.7	51.2	2		644.348	1286.68	1287.69	2	-0.001922	-1.493	2319	2329
PC9 - Exp.1	PLEC_HUMAN	Plectin	531784	47	49	49	0.0054	0.128	DDGTGQLLLPLSDAR	R	K	0.95	39.6	30.4	28.5	2		785.906	1569.8	1570.81	2	-0.002422	-1.542	4004	4018
PC9 - Exp.1	PLEC_HUMAN	Plectin	531784	47	49	49	0.0054	0.128	DYELQLVTYK	K	A	0.95	34.8	30.6	18.5	2		636.329	1270.64	1271.65	2	-0.0008219	-0.6464	1418	1427
PC9 - Exp.1	PLEC_HUMAN	Plectin	531784	47	49	49	0.0054	0.128	EQELQQTLQQEQSVLDQLR	K	G	0.95	33.8	29	24.3	2		771.725	2312.15	2313.17	3	-0.007998	-3.458	2199	2217
PC9 - Exp.1	PLEC_HUMAN	Plectin	531784	47	49	49	0.0054	0.128	EQELQQTLQQEQSVLDQLR	K	G	0.95	69.1	29.1	43.4	2		1157.09	2312.16	2313.17	2	-0.003722	-1.609	2199	2217
PC9 - Exp.1	PLEC_HUMAN	Plectin	531784	47	49	49	0.0054	0.128	EQELQQTLQQEQSVLDQLRGEAEAAR	K	R	0.95	59.6	28.2	56.2	2		999.832	2996.48	2997.49	3	-0.004898	-1.634	2199	2224
PC9 - Exp.1	PLEC_HUMAN	Plectin	531784	47	49	49	0.0054	0.128	ESADPLGAWLQDAR	R	R	0.95	63.2	30.2	49.5	2		764.872	1527.73	1528.74	2	-0.001522	-0.9956	1351	1364
PC9 - Exp.1	PLEC_HUMAN	Plectin	531784	47	49	49	0.0054	0.128	EYGScSHHYQQLLQSLEQGAQEESR	R	C	0.95	33	28.8	19.8	2	c5: Carbamidomethyl (+57.02)	741.835	2963.31	2964.32	4	-0.001639	-0.553	1094	1118
PC9 - Exp.1	PLEC_HUMAN	Plectin	531784	47	49	49	0.0054	0.128	FAEQTLR	K	Q	0.95	41.6	31.7	25.3	2		432.731	863.448	864.457	2	-0.001922	-2.223	2310	2316
PC9 - Exp.1	PLEC_HUMAN	Plectin	531784	47	49	49	0.0054	0.128	GFFDPNTEENLTYLQLMER	K	C	0.95	74.7	28.9	71.3	2		1159.04	2316.07	2317.08	2	-0.004022	-1.736	4226	4244
PC9 - Exp.1	PLEC_HUMAN	Plectin	531784	47	49	49	0.0054	0.128	GGAEGELQALR	R	A	0.95	73.4	31.3	45.4	2		550.788	1099.56	1100.57	2	-0.0003219	-0.2925	1606	1616
PC9 - Exp.1	PLEC_HUMAN	Plectin	531784	47	49	49	0.0054	0.128	GIYQSLEGAVQAGQLK	K	V	0.95	43.2	30.3	19.1	2		831.446	1660.88	1661.89	2	-0.0006219	-0.3742	478	493
PC9 - Exp.1	PLEC_HUMAN	Plectin	531784	47	49	49	0.0054	0.128	GLFDEEMNEILTDPSDDTK	R	G	0.95	76.6	29.8	62.4	2		1084.98	2167.94	2168.95	2	-0.003722	-1.716	4207	4225
PC9 - Exp.1	PLEC_HUMAN	Plectin	531784	47	49	49	0.0054	0.128	GLVEDTLR	K	Q	0.95	36.6	31.9	13.1	2		451.75	901.485	902.494	2	-0.002022	-2.24	2048	2055
PC9 - Exp.1	PLEC_HUMAN	Plectin	531784	47	49	49	0.0054	0.128	IIITVVEEQEQK	K	G	0.929	32.5	30.7	27.8	2		714.901	1427.79	1428.79	2	-0.0007219	-0.5053	3095	3106
PC9 - Exp.1	PLEC_HUMAN	Plectin	531784	47	49	49	0.0054	0.128	LAAEQELIR	R	L	0.95	51.7	31.4	17	2		521.798	1041.58	1042.59	2	-0.001522	-1.46	1846	1854
PC9 - Exp.1	PLEC_HUMAN	Plectin	531784	47	49	49	0.0054	0.128	LKAEAELLQQQK	R	E	0.95	61.1	30.7	50.1	2		699.901	1397.79	1398.8	2	-0.001422	-1.017	2462	2473
PC9 - Exp.1	PLEC_HUMAN	Plectin	531784	47	49	49	0.0054	0.128	LLDPEDVDVPQPDEK	R	S	0.949	34.2	30.6	24.8	2		854.918	1707.82	1708.83	2	-0.0003219	-0.1884	372	386
PC9 - Exp.1	PLEC_HUMAN	Plectin	531784	47	49	49	0.0054	0.128	LLFNDVQTLK	R	D	0.945	34.3	31.1	19.9	2		595.842	1189.67	1190.68	2	-0.001222	-1.026	588	597
PC9 - Exp.1	PLEC_HUMAN	Plectin	531784	47	49	49	0.0054	0.128	LLLWSQR	K	M	0.95	40	31.6	19.3	2		458.273	914.532	915.541	2	-0.001822	-1.99	301	307
PC9 - Exp.1	PLEC_HUMAN	Plectin	531784	47	49	49	0.0054	0.128	LQAEEVAQQK	R	S	0.95	52.7	31.3	27.5	2		572.302	1142.59	1143.6	2	-0.003622	-3.167	1783	1792
PC9 - Exp.1	PLEC_HUMAN	Plectin	531784	47	49	49	0.0054	0.128	LQEAGILSAEELQR	R	L	0.95	82.3	30.4	67.1	2		778.917	1555.82	1556.83	2	-0.001322	-0.8491	2795	2808
PC9 - Exp.1	PLEC_HUMAN	Plectin	531784	47	49	49	0.0054	0.128	LQEDKEQMAQQLAEETQGFQR	R	T	0.95	45.3	28.2	30.6	2		836.399	2506.18	2507.18	3	-9.794e-05	-0.03906	2483	2503
PC9 - Exp.1	PLEC_HUMAN	Plectin	531784	47	49	49	0.0054	0.128	LQLEETDHQK	R	N	0.907	31	30.5	6.13	2		620.811	1239.61	1240.62	2	-0.002322	-1.872	2330	2339
PC9 - Exp.1	PLEC_HUMAN	Plectin	531784	47	49	49	0.0054	0.128	LREQLQLLEEQHR	R	A	0.95	38.4	30.6	15.6	2		564.644	1690.91	1691.92	3	-0.001798	-1.063	2731	2743
PC9 - Exp.1	PLEC_HUMAN	Plectin	531784	47	49	49	0.0054	0.128	LSVAAQEAAR	R	L	0.95	70.4	31.5	55.6	2		508.279	1014.54	1015.55	2	-0.002322	-2.286	2420	2429
PC9 - Exp.1	PLEC_HUMAN	Plectin	531784	47	49	49	0.0054	0.128	LVASMEEAR	R	R	0.95	35.2	31.6	21.5	2		503.254	1004.49	1005.5	2	-0.002622	-2.608	2685	2693
PC9 - Exp.1	PLEC_HUMAN	Plectin	531784	47	49	49	0.0054	0.128	MVEGYQGLR	R	C	0.95	50.7	30.7	27.1	2		526.763	1051.51	1052.52	2	-0.001522	-1.446	308	316
PC9 - Exp.1	PLEC_HUMAN	Plectin	531784	47	49	49	0.0054	0.128	NLLDEELQR	K	L	0.95	38.3	31.4	21.6	2		565.295	1128.58	1129.58	2	-0.001822	-1.613	2340	2348
PC9 - Exp.1	PLEC_HUMAN	Plectin	531784	47	49	49	0.0054	0.128	QAEVELASR	R	V	0.95	50	31.7	36	2		501.763	1001.51	1002.52	2	-0.002122	-2.117	1649	1657
PC9 - Exp.1	PLEC_HUMAN	Plectin	531784	47	49	49	0.0054	0.128	QLAEEDLAQQR	R	A	0.95	62.1	30.6	48.5	2		650.827	1299.64	1300.65	2	-0.003422	-2.631	2432	2442
PC9 - Exp.1	PLEC_HUMAN	Plectin	531784	47	49	49	0.0054	0.128	QLEMSAEAER	R	L	0.95	73.7	31.1	51.8	2		582.271	1162.53	1163.54	2	-0.002022	-1.738	2512	2521
PC9 - Exp.1	PLEC_HUMAN	Plectin	531784	47	49	49	0.0054	0.128	QLLEEELAR	R	L	0.95	45.9	31.3	31.2	2		550.799	1099.58	1100.59	2	-0.003422	-3.109	1867	1875
PC9 - Exp.1	PLEC_HUMAN	Plectin	531784	47	49	49	0.0054	0.128	QTNLENLDQAFSVAER	R	D	0.95	83.4	30.3	74	2		917.95	1833.89	1834.89	2	7.806e-05	0.04254	350	365
PC9 - Exp.1	PLEC_HUMAN	Plectin	531784	47	49	49	0.0054	0.128	RPELEDSTLR	R	Y	0.95	35.9	31.2	23	2		608.318	1214.62	1215.63	2	-0.004422	-3.638	651	660
PC9 - Exp.1	PLEC_HUMAN	Plectin	531784	47	49	49	0.0054	0.128	SEEMQTVQQEQLLQETQALQQSFLSEK	K	D	0.95	35.6	28	31.8	2		1060.85	3179.53	3180.54	3	-0.004398	-1.383	2610	2636
PC9 - Exp.1	PLEC_HUMAN	Plectin	531784	47	49	49	0.0054	0.128	SIQEELQQLR	R	Q	0.95	45.6	30.5	15.6	2		622.335	1242.66	1243.66	2	-0.001322	-1.063	1554	1563
PC9 - Exp.1	PLEC_HUMAN	Plectin	531784	47	49	49	0.0054	0.128	SLVPAAELLESR	R	V	0.95	38.8	30.5	26.8	2		642.86	1283.71	1284.72	2	-0.003322	-2.586	3116	3127
PC9 - Exp.1	PLEC_HUMAN	Plectin	531784	47	49	49	0.0054	0.128	VAQLLER	R	W	0.95	40.9	31.2	23.1	2		414.75	827.485	828.494	2	-0.001122	-1.354	1318	1324
PC9 - Exp.1	PLEC_HUMAN	Plectin	531784	47	49	49	0.0054	0.128	VDGAEWGVDLPSVEAQLGSHR	R	G	0.95	39.8	29.1	33.5	2		741.365	2221.07	2222.08	3	-0.003698	-1.664	676	696
PC9 - Exp.1	PLEC_HUMAN	Plectin	531784	47	49	49	0.0054	0.128	VLALPEPSPAAPTLR	K	S	0.95	45.9	30.9	34.2	2		766.445	1530.88	1531.88	2	-0.0009219	-0.6018	1187	1201
PC9 - Exp.1	PLEC_HUMAN	Plectin	531784	47	49	49	0.0054	0.128	VQMEELSK	R	L	0.95	36.5	31.5	3.96	2		482.243	962.472	963.482	2	-0.001922	-1.995	2372	2379
PC9 - Exp.1	PLEC_HUMAN	Plectin	531784	47	49	49	0.0054	0.128	VQSGSESVIQEYVDLR	K	T	0.95	92.1	30.4	82.6	2		904.954	1807.89	1808.9	2	-0.002222	-1.228	1442	1457
PC9 - Exp.1	RS27_HUMAN	40S ribosomal protein S27	9460.9	2	2	2	0.0002	0.25	LTEGcSFR	R	R	0.95	37.3	30.7	15.6	2	c5: Carbamidomethyl (+57.02)	485.225	968.436	969.446	2	-0.002787	-2.875	73	80
PC9 - Exp.1	RS27_HUMAN	40S ribosomal protein S27	9460.9	2	2	2	0.0002	0.25	LVQSPNSYFMDVK	R	C	0.95	60.6	30.2	43.5	2		764.379	1526.74	1527.75	2	7.806e-05	0.05109	24	36
PC9 - Exp.1	SRSF2_HUMAN	Serine/arginine-rich splicing factor 2	25477.1	1	1	1	0.0001	0.0362	VGDVYIPR	R	D	0.95	53.7	31.6	30.6	2		459.755	917.496	918.504	2	-0.001322	-1.439	40	47
PC9 - Exp.1	GYS1_HUMAN	Glycogen [starch] synthase, muscle	83787.1	1	1	1	0.0001	0.0149	GADVFLEALAR	K	L	0.95	47.1	31.2	19.1	2		581.316	1160.62	1161.63	2	-0.002422	-2.085	338	348
PC9 - Exp.1	ENPL_HUMAN	Endoplasmin	92471.7	4	4	4	0.0004	0.066	FAFQAEVNR	K	M	0.95	35.1	30.8	17.2	2		541.275	1080.54	1081.54	2	-0.0001219	-0.1127	76	84
PC9 - Exp.1	ENPL_HUMAN	Endoplasmin	92471.7	4	4	4	0.0004	0.066	FQSSHHPTDITSLDQYVER	R	M	0.95	60.7	29.1	50.5	2		754.023	2259.05	2260.06	3	-0.008898	-3.937	512	530
PC9 - Exp.1	ENPL_HUMAN	Endoplasmin	92471.7	4	4	4	0.0004	0.066	GVVDSDDLPLNVSR	K	E	0.95	69.5	30.4	58.3	2		743.379	1484.74	1485.75	2	-0.003822	-2.572	435	448
PC9 - Exp.1	ENPL_HUMAN	Endoplasmin	92471.7	4	4	4	0.0004	0.066	SILFVPTSAPR	K	G	0.95	39.7	31.2	15.8	2		594.342	1186.67	1187.68	2	-0.0006219	-0.5237	385	395
PC9 - Exp.1	RAB1B_HUMAN,RAB1C_HUMAN	Ras-related protein Rab-1B	22172	2	2	2	0.0002	0.139	LQIWDTAGQER	K	F	0.95	51.1	31	0	2		658.833	1315.65	1316.66	2	-0.001622	-1.232	59	69
PC9 - Exp.1	RAB1B_HUMAN,RAB1C_HUMAN	Ras-related protein Rab-1B	22172	2	2	2	0.0002	0.139	NATNVEQAFMTMAAEIK	K	K	0.95	39.2	29.5	37.6	2		934.949	1867.88	1868.89	2	0.002778	1.486	154	170
PC9 - Exp.1	RL17_HUMAN	60S ribosomal protein L17	21397.4	2	3	3	0.0003	0.141	GLDVDSLVIEHIQVNK	K	A	0.95	35.8	31	25.9	2		593.659	1777.96	1778.96	3	-0.001298	-0.7296	106	121
PC9 - Exp.1	RL17_HUMAN	60S ribosomal protein L17	21397.4	2	3	3	0.0003	0.141	GLDVDSLVIEHIQVNK	K	A	0.95	61.5	31	53.3	2		889.986	1777.96	1778.96	2	-0.0008219	-0.462	106	121
PC9 - Exp.1	RL17_HUMAN	60S ribosomal protein L17	21397.4	2	3	3	0.0003	0.141	YSLDPENPTK	R	S	0.916	32.1	31.1	16.4	2		582.282	1162.55	1163.56	2	-0.001322	-1.136	4	13
PC9 - Exp.1	SMC2_HUMAN	Structural maintenance of chromosomes protein 2	135661	1	1	1	0.0001	0.0125	SYESQIEVMAAEVAK	K	N	0.95	46.7	30.3	31.4	2		827.902	1653.79	1654.8	2	-0.002722	-1.645	849	863
PC9 - Exp.1	ULK3_HUMAN	Serine/threonine-protein kinase ULK3	53446.2	4	4	4	0.0004	0.108	AIVSSSNQALLR	K	Q	0.95	52.3	31.1	29.4	2		629.859	1257.7	1258.71	2	-0.001022	-0.8119	346	357
PC9 - Exp.1	ULK3_HUMAN	Serine/threonine-protein kinase ULK3	53446.2	4	4	4	0.0004	0.108	ASVENLLTEIEILK	K	G	0.95	62.6	30.5	51.3	2		786.447	1570.88	1571.89	2	-0.001922	-1.223	54	67
PC9 - Exp.1	ULK3_HUMAN	Serine/threonine-protein kinase ULK3	53446.2	4	4	4	0.0004	0.108	LADFGFAQHMSPWDEK	K	H	0.95	34	30.1	28.3	2		626.953	1877.84	1878.85	3	-0.003098	-1.649	155	170
PC9 - Exp.1	ULK3_HUMAN	Serine/threonine-protein kinase ULK3	53446.2	4	4	4	0.0004	0.108	LDGFILTER	R	L	0.95	56.7	31.2	23	2		532.292	1062.57	1063.58	2	-0.001522	-1.431	11	19
PC9 - Exp.1	EIF3I_HUMAN	Eukaryotic translation initiation factor 3 subunit I	36502	2	2	2	0.0002	0.0646	FFHLAFEEEFGR	R	V	0.924	29.6	30.2	20	2		510.245	1527.71	1528.72	3	-0.001798	-1.176	269	280
PC9 - Exp.1	EIF3I_HUMAN	Eukaryotic translation initiation factor 3 subunit I	36502	2	2	2	0.0002	0.0646	QINDIQLSR	R	D	0.95	37.2	31.2	11.8	2		543.798	1085.58	1086.59	2	-0.001822	-1.677	190	198
PC9 - Exp.1	EF1D_HUMAN	Elongation factor 1-delta	31121.9	6	6	6	0.0007	0.274	GVVQELQQAISK	R	L	0.95	42.8	30.6	22.2	2		650.366	1298.72	1299.73	2	-0.001922	-1.479	96	107
PC9 - Exp.1	EF1D_HUMAN	Elongation factor 1-delta	31121.9	6	6	6	0.0007	0.274	IASLEVENQSLR	R	G	0.95	73.5	30.8	57.9	2		679.867	1357.72	1358.73	2	-0.0009219	-0.6785	84	95
PC9 - Exp.1	EF1D_HUMAN	Elongation factor 1-delta	31121.9	6	6	6	0.0007	0.274	LNVLEK	R	S	0.95	43.5	32	12.1	2		358.221	714.427	715.435	2	-0.001022	-1.428	112	117
PC9 - Exp.1	EF1D_HUMAN	Elongation factor 1-delta	31121.9	6	6	6	0.0007	0.274	QENGASVILR	R	D	0.95	44.2	31.2	20.8	2		543.798	1085.58	1086.59	2	-0.001122	-1.033	39	48
PC9 - Exp.1	EF1D_HUMAN	Elongation factor 1-delta	31121.9	6	6	6	0.0007	0.274	SIQLDGLVWGASK	R	L	0.95	95.2	30.8	75.3	2		687.374	1372.73	1373.74	2	-0.002222	-1.617	220	232
PC9 - Exp.1	EF1D_HUMAN	Elongation factor 1-delta	31121.9	6	6	6	0.0007	0.274	SLAGSSGPGASSGTSGDHGELVVR	K	I	0.95	31	29.2	21.9	2		729.02	2184.04	2185.05	3	-0.002398	-1.097	60	83
PC9 - Exp.1	HORN_HUMAN	Hornerin	282373	7	7	7	0.0008	0.0442	GPYESGSGHSSGLGHQESR	R	S	0.95	44.2	30.1	39.6	2		643.619	1927.83	1928.85	3	-0.006398	-3.317	572	590
PC9 - Exp.1	HORN_HUMAN	Hornerin	282373	7	7	7	0.0008	0.0442	GPYESGSGHSSGLGHR	R	E	0.95	90.4	30.5	83.9	2		792.859	1583.7	1584.72	2	-0.004522	-2.853	1038	1053
PC9 - Exp.1	HORN_HUMAN	Hornerin	282373	7	7	7	0.0008	0.0442	GRHGSGSGQSSSYGPYGSGSGWSSSR	R	G	0.95	90.8	29.7	81.6	2		844.699	2531.08	2532.09	3	-0.004598	-1.816	1952	1977
PC9 - Exp.1	HORN_HUMAN	Hornerin	282373	7	7	7	0.0008	0.0442	GSGSGQSPSSGQHGTGFGR	R	S	0.95	56.6	30.3	44	2		874.39	1746.76	1747.77	2	-0.002522	-1.443	430	448
PC9 - Exp.1	HORN_HUMAN	Hornerin	282373	7	7	7	0.0008	0.0442	HGSGSGHSSSYGQHGSGSGWSSSSGR	R	H	0.95	62.4	30.2	56.5	2		826.343	2476.01	2477.02	3	-0.005498	-2.22	1365	1390
PC9 - Exp.1	HORN_HUMAN	Hornerin	282373	7	7	7	0.0008	0.0442	HGSGSGQSSSYGPYGSGSGWSSSR	R	G	0.95	72.8	30.2	66.2	2		773.66	2317.96	2318.97	3	-0.0004979	-0.2147	1954	1977
PC9 - Exp.1	HORN_HUMAN	Hornerin	282373	7	7	7	0.0008	0.0442	QSLGHGQHGSGSGQSPSPSR	R	G	0.95	43.2	29.9	30.8	2		649.971	1946.89	1947.9	3	-0.003898	-2.001	992	1011
PC9 - Exp.1	1433G_HUMAN	14-3-3 protein gamma	28303.1	4	4	4	0.0004	0.174	AYSEAHEISK	K	E	0.95	45.8	31.2	27.8	2		567.774	1133.53	1134.54	2	-0.002422	-2.135	153	162
PC9 - Exp.1	1433G_HUMAN	14-3-3 protein gamma	28303.1	4	4	4	0.0004	0.174	NVTELNEPLSNEER	K	N	0.95	69.1	30.3	59.6	2		822.396	1642.78	1643.79	2	-0.003222	-1.96	29	42
PC9 - Exp.1	1433G_HUMAN	14-3-3 protein gamma	28303.1	4	4	4	0.0004	0.174	YDDMAAAMK	R	N	0.95	50.9	31.8	32.8	2		508.214	1014.41	1015.42	2	-0.002122	-2.09	20	28
PC9 - Exp.1	1433G_HUMAN	14-3-3 protein gamma	28303.1	4	4	4	0.0004	0.174	YLAEVATGEK	R	R	0.95	45.9	30.9	32	2		540.781	1079.55	1080.56	2	-0.002122	-1.964	133	142
PC9 - Exp.1	SPTB2_HUMAN	Spectrin beta chain, brain 1	274613	45	47	47	0.0052	0.275	AFEDEMSGR	R	S	0.95	49.6	30.8	37.7	2		521.218	1040.42	1041.43	2	-0.001522	-1.461	682	690
PC9 - Exp.1	SPTB2_HUMAN	Spectrin beta chain, brain 1	274613	45	47	47	0.0052	0.275	ALQFLK	K	E	0.902	33	32.8	0	2		360.226	718.438	719.445	2	-0.0002219	-0.3085	119	124
PC9 - Exp.1	SPTB2_HUMAN	Spectrin beta chain, brain 1	274613	45	47	47	0.0052	0.275	AQQYYFDAAEAEAWMSEQELYMMSEEK	R	A	0.95	50.4	29.2	41.2	2		1093.46	3277.35	3278.36	3	-0.004498	-1.372	1594	1620
PC9 - Exp.1	SPTB2_HUMAN	Spectrin beta chain, brain 1	274613	45	47	47	0.0052	0.275	DALLLWcQMK	K	T	0.95	59.2	30.9	30.3	2	c7: Carbamidomethyl (+57.02)	639.322	1276.63	1277.64	2	-0.001787	-1.399	177	186
PC9 - Exp.1	SPTB2_HUMAN	Spectrin beta chain, brain 1	274613	45	47	47	0.0052	0.275	DASVAEAWLLGQEPYLSSR	R	E	0.95	48.1	29.2	44	2		1046.52	2091.03	2092.03	2	7.806e-05	0.03731	2025	2043
PC9 - Exp.1	SPTB2_HUMAN	Spectrin beta chain, brain 1	274613	45	47	47	0.0052	0.275	DASVAEAWLLGQEPYLSSR	R	E	0.95	65.3	29.2	50.8	2		698.015	2091.02	2092.03	3	-0.003298	-1.576	2025	2043
PC9 - Exp.1	SPTB2_HUMAN	Spectrin beta chain, brain 1	274613	45	47	47	0.0052	0.275	DDEEMNTWIQAISSAISSDKHEVSASTQSTPASSR	K	A	0.909	24.7	27.5	12.6	2		942.183	3764.7	3765.71	4	-0.005574	-1.48	2291	2325
PC9 - Exp.1	SPTB2_HUMAN	Spectrin beta chain, brain 1	274613	45	47	47	0.0052	0.275	DLDDFQSWLSR	R	T	0.95	70	30.8	51.2	2		691.322	1380.63	1381.64	2	-0.001722	-1.246	1070	1080
PC9 - Exp.1	SPTB2_HUMAN	Spectrin beta chain, brain 1	274613	45	47	47	0.0052	0.275	DMGEMVTQGQTDAQYMFLR	R	Q	0.95	70.9	29.8	65.2	2		1110.99	2219.96	2220.97	2	-0.005822	-2.621	1123	1141
PC9 - Exp.1	SPTB2_HUMAN	Spectrin beta chain, brain 1	274613	45	47	47	0.0052	0.275	DQNTVETLQR	R	M	0.95	66.1	31.1	47.4	2		602.301	1202.59	1203.6	2	-0.001822	-1.514	1835	1844
PC9 - Exp.1	SPTB2_HUMAN	Spectrin beta chain, brain 1	274613	45	47	47	0.0052	0.275	DVEDEILWVGER	R	M	0.95	63.6	30.7	48.4	2		730.356	1458.7	1459.71	2	-0.001222	-0.8371	1493	1504
PC9 - Exp.1	SPTB2_HUMAN	Spectrin beta chain, brain 1	274613	45	47	47	0.0052	0.275	EAEKLESEHPDQAQAILSR	K	L	0.95	35.3	29.2	29.8	2		717.693	2150.06	2151.07	3	-0.001898	-0.8823	1018	1036
PC9 - Exp.1	SPTB2_HUMAN	Spectrin beta chain, brain 1	274613	45	47	47	0.0052	0.275	EIEELQSQAQALSQEGK	K	S	0.95	87.7	29.6	65.8	2		944.467	1886.92	1887.93	2	-0.002322	-1.23	1435	1451
PC9 - Exp.1	SPTB2_HUMAN	Spectrin beta chain, brain 1	274613	45	47	47	0.0052	0.275	EVDDLEQWIAER	R	E	0.95	36.5	30.5	24.9	2		751.858	1501.7	1502.71	2	-0.003422	-2.277	1706	1717
PC9 - Exp.1	SPTB2_HUMAN	Spectrin beta chain, brain 1	274613	45	47	47	0.0052	0.275	EVVAGSHELGQDYEHVTMLQER	R	F	0.95	74.6	28.6	68.2	2		843.067	2526.18	2527.19	3	-0.0009979	-0.3949	1718	1739
PC9 - Exp.1	SPTB2_HUMAN	Spectrin beta chain, brain 1	274613	45	47	47	0.0052	0.275	FESLEPEMNNQASR	R	V	0.95	54.3	30.2	42.5	2		826.373	1650.73	1651.74	2	-0.0001219	-0.07383	891	904
PC9 - Exp.1	SPTB2_HUMAN	Spectrin beta chain, brain 1	274613	45	47	47	0.0052	0.275	FLQDcQELSLWINEK	K	M	0.95	41.8	29.8	30.3	2	c5: Carbamidomethyl (+57.02)	961.969	1921.92	1922.93	2	-0.001787	-0.9294	1280	1294
PC9 - Exp.1	SPTB2_HUMAN	Spectrin beta chain, brain 1	274613	45	47	47	0.0052	0.275	FSALER	R	L	0.95	42.5	30.9	10.4	2		361.695	721.375	722.383	2	-0.0006219	-0.861	2073	2078
PC9 - Exp.1	SPTB2_HUMAN	Spectrin beta chain, brain 1	274613	45	47	47	0.0052	0.275	GNLEVLLFTIQSK	K	M	0.95	48.3	30.8	31.6	2		731.418	1460.82	1461.83	2	-0.003622	-2.478	360	372
PC9 - Exp.1	SPTB2_HUMAN	Spectrin beta chain, brain 1	274613	45	47	47	0.0052	0.275	HQILEQAVEDYAETVHQLSK	K	T	0.95	52	29	47.1	2		780.06	2337.16	2338.17	3	-0.002998	-1.282	1634	1653
PC9 - Exp.1	SPTB2_HUMAN	Spectrin beta chain, brain 1	274613	45	47	47	0.0052	0.275	IDDIFER	R	S	0.937	33.9	31.5	10.6	2		454.229	906.443	907.452	2	-0.001622	-1.787	1541	1547
PC9 - Exp.1	SPTB2_HUMAN	Spectrin beta chain, brain 1	274613	45	47	47	0.0052	0.275	ITDLYTDLR	R	D	0.95	59.2	30.6	35.4	2		555.295	1108.58	1109.58	2	-0.001622	-1.462	75	83
PC9 - Exp.1	SPTB2_HUMAN	Spectrin beta chain, brain 1	274613	45	47	47	0.0052	0.275	IVSSSDVGHDEYSTQSLVK	K	K	0.95	42.8	29.5	29.2	2		684.335	2049.98	2050.99	3	-0.002098	-1.023	766	784
PC9 - Exp.1	SPTB2_HUMAN	Spectrin beta chain, brain 1	274613	45	47	47	0.0052	0.275	KHEAIETDIAAYEER	K	V	0.95	32.1	30.1	18.6	2		592.291	1773.85	1774.86	3	-0.002898	-1.633	463	477
PC9 - Exp.1	SPTB2_HUMAN	Spectrin beta chain, brain 1	274613	45	47	47	0.0052	0.275	LAEISDVWEEMK	R	T	0.95	76.8	30.7	63.6	2		725.35	1448.68	1449.69	2	-0.001022	-0.7049	1037	1048
PC9 - Exp.1	SPTB2_HUMAN	Spectrin beta chain, brain 1	274613	45	47	47	0.0052	0.275	LLEVLSGER	K	L	0.95	66.7	31.6	41.9	2		508.292	1014.57	1015.58	2	-0.001822	-1.794	91	99
PC9 - Exp.1	SPTB2_HUMAN	Spectrin beta chain, brain 1	274613	45	47	47	0.0052	0.275	LLTQHENIKNEIDNYEEDYQK	K	M	0.95	47.1	28.5	44	2		879.42	2635.24	2636.25	3	-0.002598	-0.9855	1100	1120
PC9 - Exp.1	SPTB2_HUMAN	Spectrin beta chain, brain 1	274613	45	47	47	0.0052	0.275	LNDGNEYLFQAK	R	D	0.95	65.8	30.3	56.9	2		706.345	1410.68	1411.69	2	-0.002422	-1.716	2279	2290
PC9 - Exp.1	SPTB2_HUMAN	Spectrin beta chain, brain 1	274613	45	47	47	0.0052	0.275	LQQFLR	K	D	0.95	43.7	32.4	0	2		402.74	803.464	804.473	2	-0.001022	-1.27	1064	1069
PC9 - Exp.1	SPTB2_HUMAN	Spectrin beta chain, brain 1	274613	45	47	47	0.0052	0.275	LTTLELLEVR	R	R	0.95	77.1	31.2	47.2	2		593.855	1185.7	1186.7	2	-0.001222	-1.03	2079	2088
PC9 - Exp.1	SPTB2_HUMAN	Spectrin beta chain, brain 1	274613	45	47	47	0.0052	0.275	LVSDGNINSDR	R	I	0.95	73.6	31.2	60.5	2		595.293	1188.57	1189.58	2	-0.001722	-1.448	1235	1245
PC9 - Exp.1	SPTB2_HUMAN	Spectrin beta chain, brain 1	274613	45	47	47	0.0052	0.275	LVSQDNFGFDLPAVEAATK	R	K	0.95	71.5	29.2	55.5	2		1011.51	2021.01	2022.02	2	-0.003322	-1.643	444	462
PC9 - Exp.1	SPTB2_HUMAN	Spectrin beta chain, brain 1	274613	45	47	47	0.0052	0.275	MHTTFEHDIQALGTQVR	R	Q	0.916	28.3	29.4	24.9	2		661.994	1982.96	1983.97	3	-0.003898	-1.965	1845	1861
PC9 - Exp.1	SPTB2_HUMAN	Spectrin beta chain, brain 1	274613	45	47	47	0.0052	0.275	MWEVLESTTQTK	K	A	0.95	67.2	30	56.1	2		726.854	1451.69	1452.7	2	-0.002722	-1.874	1361	1372
PC9 - Exp.1	SPTB2_HUMAN	Spectrin beta chain, brain 1	274613	45	47	47	0.0052	0.275	QALQDTLALYK	K	M	0.95	57	31	37.4	2		632.351	1262.69	1263.69	2	-0.0006219	-0.4922	843	853
PC9 - Exp.1	SPTB2_HUMAN	Spectrin beta chain, brain 1	274613	45	47	47	0.0052	0.275	QLWGLLIEETEKR	K	H	0.95	33.4	30.3	21.3	2		538.966	1613.88	1614.89	3	-0.002698	-1.671	1572	1584
PC9 - Exp.1	SPTB2_HUMAN	Spectrin beta chain, brain 1	274613	45	47	47	0.0052	0.275	QQMLENQMEVR	K	K	0.95	38.3	30.5	26.5	2		703.33	1404.65	1405.66	2	-0.003622	-2.577	1422	1432
PC9 - Exp.1	SPTB2_HUMAN	Spectrin beta chain, brain 1	274613	45	47	47	0.0052	0.275	SGHFEQAIKEGEDMIAEEHFGSEK	R	I	0.95	36.1	29.3	29.1	2		677.058	2704.2	2705.22	4	-0.004874	-1.802	691	714
PC9 - Exp.1	SPTB2_HUMAN	Spectrin beta chain, brain 1	274613	45	47	47	0.0052	0.275	SLLDAcESR	K	R	0.95	39	31.3	19.8	2	c6: Carbamidomethyl (+57.02)	525.747	1049.48	1050.49	2	-0.002587	-2.463	1895	1903
PC9 - Exp.1	SPTB2_HUMAN	Spectrin beta chain, brain 1	274613	45	47	47	0.0052	0.275	SQNIVTDSSSLSAEAIR	R	Q	0.95	113	30.3	101	2		889.449	1776.88	1777.89	2	-0.001322	-0.7435	1548	1564
PC9 - Exp.1	SPTB2_HUMAN	Spectrin beta chain, brain 1	274613	45	47	47	0.0052	0.275	SWHNVYcVINNQEMGFYK	R	D	0.95	47.8	29.1	36	2	c7: Carbamidomethyl (+57.02)	763.678	2288.01	2289.02	3	-0.001163	-0.5082	2221	2238
PC9 - Exp.1	SPTB2_HUMAN	Spectrin beta chain, brain 1	274613	45	47	47	0.0052	0.275	TQETPSAQMEGFLNR	R	K	0.95	62.1	30.7	50.5	2		854.903	1707.79	1708.8	2	0.003078	1.801	2192	2206
PC9 - Exp.1	SPTB2_HUMAN	Spectrin beta chain, brain 1	274613	45	47	47	0.0052	0.275	TQTAIASEDMPNTLTEAEK	R	L	0.95	121	29.6	107	2		1025.49	2048.96	2049.96	2	-0.002022	-0.9863	1081	1099
PC9 - Exp.1	SPTB2_HUMAN	Spectrin beta chain, brain 1	274613	45	47	47	0.0052	0.275	VIESTQDLGNDLAGVMALQR	K	K	0.95	55.5	29.4	41.8	2		710.699	2129.08	2130.09	3	-0.003198	-1.501	977	996
PC9 - Exp.1	SPTB2_HUMAN	Spectrin beta chain, brain 1	274613	45	47	47	0.0052	0.275	VIESTQDLGNDLAGVMALQR	K	K	0.95	75.4	29.4	66	2		1065.55	2129.08	2130.09	2	-0.003522	-1.653	977	996
PC9 - Exp.1	SPTB2_HUMAN	Spectrin beta chain, brain 1	274613	45	47	47	0.0052	0.275	VLVLSQDYGK	K	H	0.95	38.8	31.3	29.5	2		561.312	1120.61	1121.62	2	-0.002722	-2.427	549	558
PC9 - Exp.1	SPTB2_HUMAN	Spectrin beta chain, brain 1	274613	45	47	47	0.0052	0.275	YKEVAELTR	R	L	0.95	37.8	30.9	24.9	2		554.803	1107.59	1108.6	2	-0.001622	-1.463	831	839
PC9 - Exp.1	ROA2_HUMAN	Heterogeneous nuclear ribonucleoproteins A2/B1	37430.3	4	4	4	0.0004	0.159	GFGFVTFDDHDPVDKIVLQK	R	Y	0.95	33.8	29.1	26.1	2		759.722	2276.15	2277.16	3	-0.002498	-1.097	154	173
PC9 - Exp.1	ROA2_HUMAN	Heterogeneous nuclear ribonucleoproteins A2/B1	37430.3	4	4	4	0.0004	0.159	GGNFGFGDSR	R	G	0.95	45.2	30.7	25.1	2		507.224	1012.43	1013.44	2	-0.001922	-1.896	204	213
PC9 - Exp.1	ROA2_HUMAN	Heterogeneous nuclear ribonucleoproteins A2/B1	37430.3	4	4	4	0.0004	0.159	IDTIEIITDR	K	Q	0.95	65.9	30.9	43.8	2		594.827	1187.64	1188.65	2	-0.001622	-1.365	138	147
PC9 - Exp.1	ROA2_HUMAN	Heterogeneous nuclear ribonucleoproteins A2/B1	37430.3	4	4	4	0.0004	0.159	LFIGGLSFETTEESLR	K	N	0.95	83	29.7	70.4	2		899.963	1797.91	1798.92	2	-0.002822	-1.569	23	38
PC9 - Exp.1	BMP2K_HUMAN	BMP-2-inducible protein kinase	129171	5	5	5	0.0006	0.0904	ADIWALGcLLYK	K	L	0.95	47.1	30.4	33.5	2	c8: Carbamidomethyl (+57.02)	711.875	1421.74	1422.75	2	-0.002087	-1.467	247	258
PC9 - Exp.1	BMP2K_HUMAN	BMP-2-inducible protein kinase	129171	5	5	5	0.0006	0.0904	ANSATTATPSVLTIQSSATPVK	K	V	0.95	63.1	29.6	57	2		1073.07	2144.13	2145.14	2	-0.001122	-0.523	376	397
PC9 - Exp.1	BMP2K_HUMAN	BMP-2-inducible protein kinase	129171	5	5	5	0.0006	0.0904	DGVNVVEEEIKK	K	Y	0.95	55	30.8	34.7	2		679.861	1357.71	1358.72	2	-0.001022	-0.7521	212	223
PC9 - Exp.1	BMP2K_HUMAN	BMP-2-inducible protein kinase	129171	5	5	5	0.0006	0.0904	DLKVENILLNDGGNYVLcDFGSATNK	R	F	0.95	70.2	28.2	55.1	2	c18: Carbamidomethyl (+57.02)	957.138	2868.39	2869.4	3	-0.005763	-2.009	180	205
PC9 - Exp.1	BMP2K_HUMAN	BMP-2-inducible protein kinase	129171	5	5	5	0.0006	0.0904	ITDTIGPTETSIAPR	R	Q	0.95	63.1	30.2	46.4	2		786.417	1570.82	1571.83	2	-0.001522	-0.9683	357	371
PC9 - Exp.1	BMP2K_HUMAN	BMP-2-inducible protein kinase	129171	5	5	5	0.0006	0.0904	VLQQLQQGDWR	R	L	0.95	54	30.6	42.7	2		685.86	1369.71	1370.72	2	-0.004822	-3.518	437	447
PC9 - Exp.1	BMP2K_HUMAN	BMP-2-inducible protein kinase	129171	5	5	5	0.0006	0.0904	YTTLSYR	K	A	0.911	32.4	31.7	23	2		452.231	902.447	903.457	2	-0.002922	-3.234	224	230
PC9 - Exp.1	NSUN2_HUMAN	tRNA (cytosine(34)-C(5))-methyltransferase	86472.8	2	2	2	0.0002	0.0378	ILLTQENPFFR	K	K	0.95	60.6	30.6	48.3	2		689.379	1376.74	1377.75	2	-0.001922	-1.395	629	639
PC9 - Exp.1	NSUN2_HUMAN	tRNA (cytosine(34)-C(5))-methyltransferase	86472.8	2	2	2	0.0002	0.0378	SEGALELADVSNELPGLK	K	W	0.95	49.5	29.9	43.4	2		921.476	1840.94	1841.95	2	-0.004422	-2.401	339	356
PC9 - Exp.1	PRS7_HUMAN	26S protease regulatory subunit 7	48635.6	3	3	3	0.0003	0.0878	AcLIFFDEIDAIGGAR	K	F	0.95	68.2	29.9	58.2	2	c2: Carbamidomethyl (+57.02)	884.44	1766.87	1767.87	2	-0.0003872	-0.219	269	284
PC9 - Exp.1	PRS7_HUMAN	26S protease regulatory subunit 7	48635.6	3	3	3	0.0003	0.0878	TDAcFIR	R	V	0.95	41.2	30.5	23.1	2	c4: Carbamidomethyl (+57.02)	441.71	881.406	882.414	2	-0.0007872	-0.8921	233	239
PC9 - Exp.1	PRS7_HUMAN	26S protease regulatory subunit 7	48635.6	3	3	3	0.0003	0.0878	TMLELINQLDGFDPR	R	G	0.95	39	30	30.1	2		881.444	1760.87	1761.88	2	-0.002622	-1.488	298	312
PC9 - Exp.1	SYQ_HUMAN	Glutamine--tRNA ligase	87799.9	6	6	6	0.0007	0.102	AMAVLESLR	R	V	0.95	76.8	31.6	41.4	2		495.275	988.536	989.545	2	-0.001522	-1.538	568	576
PC9 - Exp.1	SYQ_HUMAN	Glutamine--tRNA ligase	87799.9	6	6	6	0.0007	0.102	DRPMEESLLLFEAMR	R	K	0.95	39.9	30.3	29.6	2		612.97	1835.89	1836.9	3	-0.002698	-1.469	377	391
PC9 - Exp.1	SYQ_HUMAN	Glutamine--tRNA ligase	87799.9	6	6	6	0.0007	0.102	DVLNDTAPR	R	A	0.95	52	31.4	33.5	2		500.756	999.497	1000.51	2	-0.001222	-1.221	559	567
PC9 - Exp.1	SYQ_HUMAN	Glutamine--tRNA ligase	87799.9	6	6	6	0.0007	0.102	EAATQAQQTLGSTIDK	R	A	0.95	57.6	30.2	48.2	2		831.418	1660.82	1661.83	2	-0.006622	-3.985	35	50
PC9 - Exp.1	SYQ_HUMAN	Glutamine--tRNA ligase	87799.9	6	6	6	0.0007	0.102	GFHQVPFAPIVFIER	K	T	0.95	36.5	30.3	24.8	2		586.322	1755.94	1756.95	3	-0.002898	-1.649	602	616
PC9 - Exp.1	SYQ_HUMAN	Glutamine--tRNA ligase	87799.9	6	6	6	0.0007	0.102	SLDIQVPNFPADETK	K	G	0.913	31.1	30.2	21.3	2		837.421	1672.83	1673.84	2	-0.003222	-1.925	587	601
PC9 - Exp.1	GTF2I_HUMAN	General transcription factor II-I	112418	4	4	4	0.0004	0.0601	APSYLEISSMR	K	R	0.95	41.2	30.8	37.2	2		627.313	1252.61	1253.62	2	-0.001322	-1.055	917	927
PC9 - Exp.1	GTF2I_HUMAN	General transcription factor II-I	112418	4	4	4	0.0004	0.0601	DQSAVVVQGLPEGVAFK	R	H	0.919	31.3	30.1	24	2		872.467	1742.92	1743.93	2	-0.001222	-0.7007	144	160
PC9 - Exp.1	GTF2I_HUMAN	General transcription factor II-I	112418	4	4	4	0.0004	0.0601	FAQALGLTEAVK	K	V	0.95	50.2	31.8	32.5	2		624.243	1246.47	1247.7	2	-0.2204	-176.7	583	594
PC9 - Exp.1	GTF2I_HUMAN	General transcription factor II-I	112418	4	4	4	0.0004	0.0601	FEAHPNDLYVEGLPENIPFR	K	S	0.942	29.7	29	17.8	2		786.39	2356.15	2357.16	3	-0.0001979	-0.08397	495	514
PC9 - Exp.1	MATR3_HUMAN	Matrin-3	94626.7	1	1	1	0.0001	0.0213	GDADQASNILASFGLSAR	R	D	0.95	56	30.2	49.9	2		896.943	1791.87	1792.88	2	-0.004022	-2.243	103	120
PC9 - Exp.1	S10A7_HUMAN	Protein S100-A7	11471.7	1	1	1	0.0001	0.109	GTNYLADVFEK	K	K	0.95	53.2	31	42.2	2		628.811	1255.61	1256.62	2	-0.001522	-1.211	51	61
PC9 - Exp.1	MY18A_HUMAN	Unconventional myosin-XVIIIa	233120	1	1	1	0.0001	0.0044	SSccMGLSR	K	V	0.95	45.2	31.1	11.7	2	c3: Carbamidomethyl (+57.02), c4: Carbamidomethyl (+57.02)	529.25	1056.49	1057.42	2	0.07135	67.47	1161	1169
PC9 - Exp.1	YBOX1_HUMAN	Nuclease-sensitive element-binding protein 1	35923.8	2	2	2	0.0002	0.151	GAEAANVTGPGGVPVQGSK	K	Y	0.95	72.2	30.3	60.7	2		848.436	1694.86	1695.87	2	-0.001522	-0.8974	119	137
PC9 - Exp.1	YBOX1_HUMAN	Nuclease-sensitive element-binding protein 1	35923.8	2	2	2	0.0002	0.151	RPQYSNPPVQGEVMEGADNQGAGEQGRPVR	R	Q	0.95	110	27.8	87	2		806.638	3222.52	3223.53	4	0.0009261	0.2873	205	234
PC9 - Exp.1	RS17L_HUMAN,RS17_HUMAN	40S ribosomal protein S17-like	15550.5	2	2	2	0.0002	0.237	DNYVPEVSALDQEIIEVDPDTK	R	E	0.95	46.2	28.8	40.9	2		1245.1	2488.18	2489.19	2	-0.004622	-1.857	82	103
PC9 - Exp.1	RS17L_HUMAN,RS17_HUMAN	40S ribosomal protein S17-like	15550.5	2	2	2	0.0002	0.237	LGNDFHTNKR	R	V	0.95	53	30.9	30.2	2		601.306	1200.6	1201.61	2	-0.003222	-2.681	24	33
PC9 - Exp.1	RUVB2_HUMAN	RuvB-like 2	51158.1	8	8	8	0.0009	0.205	AVLIAGQPGTGK	R	T	0.95	38.1	30.7	22.9	2		556.327	1110.64	1111.65	2	-0.001522	-1.369	72	83
PC9 - Exp.1	RUVB2_HUMAN	RuvB-like 2	51158.1	8	8	8	0.0009	0.205	DKVQAGDVITIDK	K	A	0.95	43.3	30.5	29.6	2		701.382	1400.75	1401.76	2	-0.002422	-1.728	185	197
PC9 - Exp.1	RUVB2_HUMAN	RuvB-like 2	51158.1	8	8	8	0.0009	0.205	FVQcPDGELQK	K	R	0.929	32.7	30.9	19.1	2	c4: Carbamidomethyl (+57.02)	660.813	1319.61	1320.63	2	-0.005787	-4.382	224	234
PC9 - Exp.1	RUVB2_HUMAN	RuvB-like 2	51158.1	8	8	8	0.0009	0.205	GLGLDDALEPR	R	Q	0.95	42.9	30.5	26.2	2		578.303	1154.59	1155.6	2	-0.001222	-1.057	30	40
PC9 - Exp.1	RUVB2_HUMAN	RuvB-like 2	51158.1	8	8	8	0.0009	0.205	TEALTQAFR	K	R	0.95	41.8	31.1	20	2		518.774	1035.53	1036.54	2	-0.0009219	-0.8894	116	124
PC9 - Exp.1	RUVB2_HUMAN	RuvB-like 2	51158.1	8	8	8	0.0009	0.205	TQGFLALFSGDTGEIK	R	S	0.95	107	30	93.3	2		842.432	1682.85	1683.86	2	-0.001822	-1.082	254	269
PC9 - Exp.1	RUVB2_HUMAN	RuvB-like 2	51158.1	8	8	8	0.0009	0.205	TTEMETIYDLGTK	K	M	0.95	58.9	30.4	50.3	2		751.359	1500.7	1501.71	2	0.0003781	0.2518	165	177
PC9 - Exp.1	RUVB2_HUMAN	RuvB-like 2	51158.1	8	8	8	0.0009	0.205	VYSLFLDESR	R	S	0.95	35.9	31.3	23.1	2		614.814	1227.61	1228.62	2	-0.0001219	-0.09925	429	438
PC9 - Exp.1	AAKB1_HUMAN	5'-AMP-activated protein kinase subunit beta-1	30382.7	7	10	10	0.0011	0.407	APAQARPTVFR	K	W	0.917	29.9	30.9	19.6	2		405.231	1212.67	1213.68	3	-0.001298	-1.069	73	83
PC9 - Exp.1	AAKB1_HUMAN	5'-AMP-activated protein kinase subunit beta-1	30382.7	7	10	10	0.0011	0.407	APAQARPTVFR	K	W	0.95	37.1	30.9	19.7	2		607.343	1212.67	1213.68	2	-0.001922	-1.584	73	83
PC9 - Exp.1	AAKB1_HUMAN	5'-AMP-activated protein kinase subunit beta-1	30382.7	7	10	10	0.0011	0.407	DGVMVLSATHR	K	Y	0.95	46.6	31.3	33.1	2		593.305	1184.6	1185.6	2	-0.002022	-1.705	246	256
PC9 - Exp.1	AAKB1_HUMAN	5'-AMP-activated protein kinase subunit beta-1	30382.7	7	10	10	0.0011	0.407	EVYLSGSFNNWSK	K	L	0.95	57	30.2	48	2		765.865	1529.71	1530.72	2	-0.0003219	-0.2103	90	102
PC9 - Exp.1	AAKB1_HUMAN	5'-AMP-activated protein kinase subunit beta-1	30382.7	7	10	10	0.0011	0.407	FFVDGQWTHDPSEPIVTSQLGTVNNIIQVK	K	K	0.95	39.2	27.9	27.9	2		1123.91	3368.7	3369.71	3	-0.008298	-2.463	127	156
PC9 - Exp.1	AAKB1_HUMAN	5'-AMP-activated protein kinase subunit beta-1	30382.7	7	10	10	0.0011	0.407	KTDFEVFDALMVDSQK	K	C	0.95	40.7	29.5	20.6	2		624.972	1871.89	1872.91	3	-0.002998	-1.601	157	172
PC9 - Exp.1	AAKB1_HUMAN	5'-AMP-activated protein kinase subunit beta-1	30382.7	7	10	10	0.0011	0.407	KTDFEVFDALmVDSQK	K	C	0.95	45.2	29.5	31.6	2	m11: Oxidation (+15.99)	630.304	1887.89	1888.9	3	-0.001313	-0.6951	157	172
PC9 - Exp.1	AAKB1_HUMAN	5'-AMP-activated protein kinase subunit beta-1	30382.7	7	10	10	0.0011	0.407	KTDFEVFDALMVDSQK	K	C	0.95	88.5	29.5	78.6	2		936.955	1871.9	1872.91	2	-0.002322	-1.24	157	172
PC9 - Exp.1	AAKB1_HUMAN	5'-AMP-activated protein kinase subunit beta-1	30382.7	7	10	10	0.0011	0.407	SHNNFVAILDLPEGEHQYK	R	F	0.95	42.3	29.1	35.3	2		737.699	2210.08	2211.08	3	2.058e-06	0.0009309	108	126
PC9 - Exp.1	AAKB1_HUMAN	5'-AMP-activated protein kinase subunit beta-1	30382.7	7	10	10	0.0011	0.407	YVTTLLYKPI	K	-	0.95	39.8	30.9	29.5	2		605.856	1209.7	1210.71	2	-0.002822	-2.331	261	270
PC9 - Exp.1	K2C4_HUMAN	Keratin, type II cytoskeletal 4	57286.1	11	11	11	0.0012	0.247	AEAEALYQTK	K	V	0.895	30.9	30.9	23.2	2		562.283	1122.55	1123.56	2	-0.004322	-3.847	338	347
PC9 - Exp.1	K2C4_HUMAN	Keratin, type II cytoskeletal 4	57286.1	11	11	11	0.0012	0.247	AQYEEIAQR	R	S	0.95	55.6	31.3	10.1	2		554.274	1106.53	1107.54	2	-0.002222	-2.006	327	335
PC9 - Exp.1	K2C4_HUMAN	Keratin, type II cytoskeletal 4	57286.1	11	11	11	0.0012	0.247	FASFIDK	K	V	0.943	28.7	30.4	12	2		827.429	826.422	827.43	1	-0.0009459	-1.143	162	168
PC9 - Exp.1	K2C4_HUMAN	Keratin, type II cytoskeletal 4	57286.1	11	11	11	0.0012	0.247	FASFIDK	K	V	0.95	36.6	30.4	21.7	2		414.218	826.422	827.43	2	-0.0007219	-0.8725	162	168
PC9 - Exp.1	K2C4_HUMAN	Keratin, type II cytoskeletal 4	57286.1	11	11	11	0.0012	0.247	FASFIDKVQFLEQQNK	K	V	0.95	50.1	29.3	38.1	2		648.006	1941	1942.01	3	-0.002698	-1.389	162	177
PC9 - Exp.1	K2C4_HUMAN	Keratin, type II cytoskeletal 4	57286.1	11	11	11	0.0012	0.247	GAFSSVSmSGGAGR	R	C	0.95	61.5	31	41.3	2	m8: Oxidation (+15.99)	643.793	1285.57	1286.58	2	-0.001437	-1.117	28	41
PC9 - Exp.1	K2C4_HUMAN	Keratin, type II cytoskeletal 4	57286.1	11	11	11	0.0012	0.247	IISTTTLNK	K	R	0.95	49.8	31.7	11.5	2		495.794	989.574	990.583	2	-0.001822	-1.839	524	532
PC9 - Exp.1	K2C4_HUMAN	Keratin, type II cytoskeletal 4	57286.1	11	11	11	0.0012	0.247	LALDIEIATYR	K	K	0.95	62.5	30.9	0	2		639.358	1276.7	1277.71	2	-0.002022	-1.582	444	454
PC9 - Exp.1	K2C4_HUMAN	Keratin, type II cytoskeletal 4	57286.1	11	11	11	0.0012	0.247	LLNNKFASFIDK	K	V	0.95	53.3	30.3	47.7	2		705.355	1408.7	1409.78	2	-0.07552	-53.57	157	168
PC9 - Exp.1	K2C4_HUMAN	Keratin, type II cytoskeletal 4	57286.1	11	11	11	0.0012	0.247	NLDLDSIIAEVR	R	A	0.95	80.4	30.9	53.1	2		679.369	1356.72	1357.73	2	-0.002222	-1.637	315	326
PC9 - Exp.1	K2C4_HUMAN	Keratin, type II cytoskeletal 4	57286.1	11	11	11	0.0012	0.247	NLEPLFETYLSVLR	K	K	0.95	43.6	30.6	30.4	2		847.46	1692.91	1693.92	2	-0.003322	-1.961	197	210
PC9 - Exp.1	K2C4_HUMAN	Keratin, type II cytoskeletal 4	57286.1	11	11	11	0.0012	0.247	SEIAELNR	K	M	0.95	35.8	31.6	13.6	2		466.245	930.475	931.484	2	-0.002222	-2.385	367	374
PC9 - Exp.1	K2C4_HUMAN	Keratin, type II cytoskeletal 4	57286.1	11	11	11	0.0012	0.247	SISMSVAGSR	K	Q	0.95	54.1	31	38.4	2		497.752	993.49	994.499	2	-0.001022	-1.028	60	69
PC9 - Exp.1	K2C4_HUMAN	Keratin, type II cytoskeletal 4	57286.1	11	11	11	0.0012	0.247	SKAEAEALYQTK	R	V	0.95	68.7	30.7	62	2		669.847	1337.68	1338.69	2	-0.002322	-1.734	336	347
PC9 - Exp.1	K2C4_HUMAN	Keratin, type II cytoskeletal 4	57286.1	11	11	11	0.0012	0.247	TAAENDFVVLKK	R	D	0.95	40.2	30.8	32.1	2		667.868	1333.72	1334.73	2	-0.002422	-1.815	249	260
PC9 - Exp.1	DDX20_HUMAN	Probable ATP-dependent RNA helicase DDX20	92242.1	1	1	1	0.0001	0.0121	VLISTDLTSR	R	G	0.95	41.1	31.4	30.7	2		552.816	1103.62	1104.63	2	-0.0007219	-0.6536	362	371
PC9 - Exp.1	HDAC6_HUMAN	Histone deacetylase 6	131419	2	2	2	0.0002	0.0239	LEELGLAGR	R	C	0.95	50.7	31.2	14.7	2		479.271	956.527	957.537	2	-0.002222	-2.32	514	522
PC9 - Exp.1	HDAC6_HUMAN	Histone deacetylase 6	131419	2	2	2	0.0002	0.0239	YDHGTFFPMGDEGASSQIGR	R	A	0.95	39.5	29.7	30.4	2		724.653	2170.94	2171.95	3	0.0003021	0.1391	674	693
PC9 - Exp.1	CLCA_HUMAN	Clathrin light chain A	27076.7	1	1	1	0.0001	0.0363	LEALDANSR	R	K	0.95	56.3	31.6	23.1	2		494.756	987.497	988.506	2	-0.001722	-1.742	121	129
PC9 - Exp.1	RL37A_HUMAN	60S ribosomal protein L37a	10275.4	1	1	1	0.0001	0.0978	KIEISQHAK	K	Y	0.95	39.3	30.8	21.6	2		527.305	1052.59	1053.61	2	-0.003322	-3.153	28	36
PC9 - Exp.1	RS26_HUMAN	40S ribosomal protein S26	13015.5	2	2	2	0.0002	0.209	DISEASVFDAYVLPK	R	L	0.95	59.1	30	49.6	2		827.42	1652.83	1653.84	2	-0.003422	-2.069	52	66
PC9 - Exp.1	RS26_HUMAN	40S ribosomal protein S26	13015.5	2	2	2	0.0002	0.209	NIVEAAAVR	R	D	0.95	47.6	30.9	26.2	2		471.771	941.528	942.537	2	-0.001322	-1.403	43	51
PC9 - Exp.1	KS6A1_HUMAN	Ribosomal protein S6 kinase alpha-1	82725.5	1	1	1	0.0001	0.0449	DLKPENILLDEEGHIK	R	L	0.95	32.2	29.8	21.6	2		466.502	1861.98	1862.99	4	-0.001274	-0.6838	187	202
PC9 - Exp.1	KS6A1_HUMAN	Ribosomal protein S6 kinase alpha-1	82725.5	1	1	1	0.0001	0.0449	DLKPENILLDEEGHIK	R	L	0.95	41.1	29.8	31.8	2		621.667	1861.98	1862.99	3	-0.0009979	-0.5357	187	202
PC9 - Exp.1	KS6A1_HUMAN	Ribosomal protein S6 kinase alpha-1	82725.5	1	1	1	0.0001	0.0449	IcDFGFAK	R	Q	0.904	31.6	31.2	0	2	c2: Carbamidomethyl (+57.02)	479.228	956.441	957.45	2	-0.001887	-1.971	555	562
PC9 - Exp.1	KS6A1_HUMAN	Ribosomal protein S6 kinase alpha-1	82725.5	1	1	1	0.0001	0.0449	VLGQGSFGK	K	V	0.95	44.2	31.7	0	2		446.747	891.48	892.489	2	-0.001322	-1.481	67	75
PC9 - Exp.1	GCN1L_HUMAN	Translational activator GCN1	292764	12	13	13	0.0014	0.0644	AIITALGVER	K	R	0.95	57.4	31.5	38.3	2		521.816	1041.62	1042.63	2	-0.001522	-1.46	1872	1881
PC9 - Exp.1	GCN1L_HUMAN	Translational activator GCN1	292764	12	13	13	0.0014	0.0644	AYSDQAIVNLLK	R	M	0.95	60.9	30.8	27.1	2		667.868	1333.72	1334.73	2	-0.002222	-1.665	2610	2621
PC9 - Exp.1	GCN1L_HUMAN	Translational activator GCN1	292764	12	13	13	0.0014	0.0644	ILPEIIPILEEGLR	K	S	0.95	45.2	31.4	29.4	2		802.983	1603.95	1604.96	2	-0.003222	-2.007	1960	1973
PC9 - Exp.1	GCN1L_HUMAN	Translational activator GCN1	292764	12	13	13	0.0014	0.0644	KLDAGNQLALIEELHK	K	E	0.95	48.4	30.7	42.3	2		598.003	1790.99	1792	3	-0.0009979	-0.5569	2222	2237
PC9 - Exp.1	GCN1L_HUMAN	Translational activator GCN1	292764	12	13	13	0.0014	0.0644	LYRPPPVLDALGR	K	V	0.95	42.8	30.7	29.7	2		489.62	1465.84	1466.85	3	-0.002298	-1.567	1209	1221
PC9 - Exp.1	GCN1L_HUMAN	Translational activator GCN1	292764	12	13	13	0.0014	0.0644	QAGAEALSQAVAR	R	Y	0.95	67.5	30.6	55	2		636.338	1270.66	1271.67	2	-0.001522	-1.197	1177	1189
PC9 - Exp.1	GCN1L_HUMAN	Translational activator GCN1	292764	12	13	13	0.0014	0.0644	QGEEVFQSLSK	R	I	0.95	40.4	30.7	31.2	2		626.314	1250.61	1251.62	2	-0.001522	-1.216	2624	2634
PC9 - Exp.1	GCN1L_HUMAN	Translational activator GCN1	292764	12	13	13	0.0014	0.0644	QLDDEEVSEFALDGLK	K	Q	0.95	41.8	30.3	34.6	2		904.431	1806.85	1807.86	2	-0.005822	-3.22	2051	2066
PC9 - Exp.1	GCN1L_HUMAN	Translational activator GCN1	292764	12	13	13	0.0014	0.0644	VDENGPELLPR	R	V	0.95	39.2	30.5	26.6	2		619.823	1237.63	1238.64	2	0.0001781	0.1438	1027	1037
PC9 - Exp.1	GCN1L_HUMAN	Translational activator GCN1	292764	12	13	13	0.0014	0.0644	VLPLEALVTDAGEVTEAGK	K	A	0.95	36.8	29.9	15.7	2		638.013	1911.02	1912.03	3	-0.003798	-1.986	617	635
PC9 - Exp.1	GCN1L_HUMAN	Translational activator GCN1	292764	12	13	13	0.0014	0.0644	VLPLEALVTDAGEVTEAGK	K	A	0.95	64.9	29.9	60.5	2		956.515	1911.02	1912.03	2	-0.004322	-2.26	617	635
PC9 - Exp.1	GCN1L_HUMAN	Translational activator GCN1	292764	12	13	13	0.0014	0.0644	YLLDScAPLLR	K	Y	0.95	40.9	30.9	28.9	2	c6: Carbamidomethyl (+57.02)	660.852	1319.69	1320.7	2	-0.001287	-0.9747	241	251
PC9 - Exp.1	GCN1L_HUMAN	Translational activator GCN1	292764	12	13	13	0.0014	0.0644	YSSDVQEMILSSATADRIPIAVSGVR	R	G	0.95	76.3	28.6	71.4	2		922.475	2764.4	2765.41	3	-0.004098	-1.482	2505	2530
PC9 - Exp.1	SYIC_HUMAN	Isoleucine--tRNA ligase, cytoplasmic	144502	12	12	12	0.0013	0.116	FGNWLK	R	D	0.95	41.5	31.4	17.9	2		382.708	763.401	764.409	2	-0.001122	-1.468	445	450
PC9 - Exp.1	SYIC_HUMAN	Isoleucine--tRNA ligase, cytoplasmic	144502	12	12	12	0.0013	0.116	FLIQNVLR	R	L	0.95	41.1	31.8	14.7	2		501.808	1001.6	1002.61	2	-0.0006219	-0.6203	662	669
PC9 - Exp.1	SYIC_HUMAN	Isoleucine--tRNA ligase, cytoplasmic	144502	12	12	12	0.0013	0.116	GSELEITLTR	K	G	0.95	61.6	31.1	31.8	2		559.806	1117.6	1118.61	2	-0.001622	-1.45	1062	1071
PC9 - Exp.1	SYIC_HUMAN	Isoleucine--tRNA ligase, cytoplasmic	144502	12	12	12	0.0013	0.116	LESDYEILER	K	F	0.95	59.1	30.7	41.4	2		633.813	1265.61	1266.62	2	-0.002422	-1.912	269	278
PC9 - Exp.1	SYIC_HUMAN	Isoleucine--tRNA ligase, cytoplasmic	144502	12	12	12	0.0013	0.116	LFLNETQTQEITEDIPVK	K	T	0.95	80.7	29.4	68.1	2		1059.55	2117.09	2118.1	2	-0.004122	-1.946	1227	1244
PC9 - Exp.1	SYIC_HUMAN	Isoleucine--tRNA ligase, cytoplasmic	144502	12	12	12	0.0013	0.116	LLILMEAR	R	L	0.922	32.8	31.4	16	2		479.791	957.568	958.576	2	-0.0004219	-0.4402	255	262
PC9 - Exp.1	SYIC_HUMAN	Isoleucine--tRNA ligase, cytoplasmic	144502	12	12	12	0.0013	0.116	LQKEEEIEFLYNENTVR	R	E	0.95	34.4	29.1	27.2	2		718.695	2153.06	2154.07	3	-0.001598	-0.7418	670	686
PC9 - Exp.1	SYIC_HUMAN	Isoleucine--tRNA ligase, cytoplasmic	144502	12	12	12	0.0013	0.116	NTELAVFHDETEIQNQTDLLSLSGK	K	T	0.95	31.8	27.9	25.8	2		934.797	2801.37	2802.38	3	-0.002498	-0.8914	1126	1150
PC9 - Exp.1	SYIC_HUMAN	Isoleucine--tRNA ligase, cytoplasmic	144502	12	12	12	0.0013	0.116	QLSSEELEQFQK	K	T	0.95	56.6	30.2	43.7	2		733.36	1464.7	1465.72	2	-0.005122	-3.495	918	929
PC9 - Exp.1	SYIC_HUMAN	Isoleucine--tRNA ligase, cytoplasmic	144502	12	12	12	0.0013	0.116	SVVTSIFGVK	K	N	0.95	43.1	31.1	14.5	2		518.805	1035.6	1036.6	2	-0.001222	-1.179	1116	1125
PC9 - Exp.1	SYIC_HUMAN	Isoleucine--tRNA ligase, cytoplasmic	144502	12	12	12	0.0013	0.116	TESAVSQMQSVIELGR	K	V	0.95	59.9	30.2	49.8	2		867.937	1733.86	1734.87	2	-0.002022	-1.165	818	833
PC9 - Exp.1	SYIC_HUMAN	Isoleucine--tRNA ligase, cytoplasmic	144502	12	12	12	0.0013	0.116	YGADALR	K	L	0.95	41.3	31.8	15.4	2		383.198	764.381	765.389	2	-0.0007219	-0.9432	618	624
PC9 - Exp.1	IF4G1_HUMAN	Eukaryotic translation initiation factor 4 gamma 1	175494	3	3	3	0.0003	0.0238	DITEEIMSGAR	K	T	0.95	56.3	30.9	39.3	2		611.292	1220.57	1221.58	2	-0.001022	-0.8366	191	201
PC9 - Exp.1	IF4G1_HUMAN	Eukaryotic translation initiation factor 4 gamma 1	175494	3	3	3	0.0003	0.0238	EFLPEGQDIGAFVAEQK	K	V	0.95	47.5	29.7	28.7	2		939.467	1876.92	1877.93	2	-0.0005219	-0.2779	1405	1421
PC9 - Exp.1	IF4G1_HUMAN	Eukaryotic translation initiation factor 4 gamma 1	175494	3	3	3	0.0003	0.0238	FMLQDVLDLR	R	G	0.95	66.5	30.8	0	2		625.333	1248.65	1249.66	2	-0.002222	-1.778	977	986
PC9 - Exp.1	ANM1_HUMAN	Protein arginine N-methyltransferase 1	41516.1	1	1	1	0.0001	0.0305	ATLYVTAIEDR	R	Q	0.95	56.7	30.7	47.1	2		626.331	1250.65	1251.66	2	-0.002522	-2.015	186	196
PC9 - Exp.1	RS15_HUMAN	40S ribosomal protein S15	17040.8	1	1	1	0.0001	0.131	DMIILPEMVGSMVGVYNGK	R	T	0.95	79.6	29.4	71.8	2		1027.01	2052.01	2053.02	2	-0.004222	-2.056	82	100
PC9 - Exp.1	ILF2_HUMAN	Interleukin enhancer-binding factor 2	43062.7	4	5	5	0.0006	0.2	AQDPSEVLTMLTNETGFEISSSDATVK	R	I	0.95	34.5	28.2	13.4	2		957.457	2869.35	2870.36	3	-0.004398	-1.532	148	174
PC9 - Exp.1	ILF2_HUMAN	Interleukin enhancer-binding factor 2	43062.7	4	5	5	0.0006	0.2	GTMTTGHNVADLVVILK	K	I	0.95	41	30.2	32.4	2		590.326	1767.95	1768.96	3	-0.0005979	-0.338	111	127
PC9 - Exp.1	ILF2_HUMAN	Interleukin enhancer-binding factor 2	43062.7	4	5	5	0.0006	0.2	ILPTLEAVAALGNK	K	V	0.95	59.8	30.8	53.5	2		705.421	1408.83	1409.84	2	-0.002122	-1.505	128	141
PC9 - Exp.1	ILF2_HUMAN	Interleukin enhancer-binding factor 2	43062.7	4	5	5	0.0006	0.2	NQDLAPNSAEQASILSLVTK	R	I	0.95	55.3	29.4	44.8	2		700.37	2098.09	2099.1	3	-0.003198	-1.523	61	80
PC9 - Exp.1	ILF2_HUMAN	Interleukin enhancer-binding factor 2	43062.7	4	5	5	0.0006	0.2	NQDLAPNSAEQASILSLVTK	R	I	0.95	69.5	29.4	63.3	2		1050.05	2098.09	2099.1	2	-0.003322	-1.583	61	80
PC9 - Exp.1	DLRB1_HUMAN,DLRB2_HUMAN	Dynein light chain roadblock-type 1	10922	1	1	1	0.0001	0.125	DIDPQNDLTFLR	R	I	0.949	34.3	30.7	24.9	2		723.864	1445.71	1446.72	2	-0.002522	-1.743	59	70
PC9 - Exp.1	THOC6_HUMAN	THO complex subunit 6 homolog	37535	1	1	1	0.0001	0.0293	VDVFTNLGYR	R	A	0.95	34.6	30.5	21.1	2		592.307	1182.6	1183.61	2	-0.003122	-2.638	326	335
PC9 - Exp.1	TBA1C_HUMAN	Tubulin alpha-1C chain	49895.5	17	24	27	0.003	0.608	AFVHWYVGEGMEEGEFSEAR	R	E	0.95	34.6	29.5	23.7	2		777.342	2329	2330.02	3	-0.007698	-3.304	403	422
PC9 - Exp.1	TBA1C_HUMAN	Tubulin alpha-1C chain	49895.5	17	24	27	0.003	0.608	AFVHWYVGEGmEEGEFSEAR	R	E	0.95	46.8	29.7	40.5	2	m11: Oxidation (+15.99)	782.675	2345	2346.01	3	-0.002113	-0.9007	403	422
PC9 - Exp.1	TBA1C_HUMAN	Tubulin alpha-1C chain	49895.5	17	24	27	0.003	0.608	AFVHWYVGEGMEEGEFSEAR	R	E	0.95	52.9	29.4	43	2		777.344	2329.01	2330.02	3	-0.001398	-0.6	403	422
PC9 - Exp.1	TBA1C_HUMAN	Tubulin alpha-1C chain	49895.5	17	24	27	0.003	0.608	AVcMLSNTTAVAEAWAR	R	L	0.907	28.5	30	14.1	2	c3: Carbamidomethyl (+57.02)	617.634	1849.88	1850.89	3	-0.0006632	-0.3583	374	390
PC9 - Exp.1	TBA1C_HUMAN	Tubulin alpha-1C chain	49895.5	17	24	27	0.003	0.608	AVcMLSNTTAVAEAWAR	R	L	0.943	33	30	24	2	c3: Carbamidomethyl (+57.02)	925.947	1849.88	1850.89	2	-0.002387	-1.29	374	390
PC9 - Exp.1	TBA1C_HUMAN	Tubulin alpha-1C chain	49895.5	17	24	27	0.003	0.608	AVcmLSNTTAVAEAWAR	R	L	0.95	43.9	29.7	37.2	2	c3: Carbamidomethyl (+57.02), m4: Oxidation (+15.99)	933.945	1865.88	1866.88	2	-0.0007023	-0.3762	374	390
PC9 - Exp.1	TBA1C_HUMAN	Tubulin alpha-1C chain	49895.5	17	24	27	0.003	0.608	AVFVDLEPTVIDEVR	R	T	0.95	43.2	30	33.9	2		567.972	1700.9	1701.91	3	-0.003598	-2.114	65	79
PC9 - Exp.1	TBA1C_HUMAN	Tubulin alpha-1C chain	49895.5	17	24	27	0.003	0.608	AVFVDLEPTVIDEVR	R	T	0.95	64.6	30	43.7	2		851.455	1700.9	1701.91	2	-0.002622	-1.541	65	79
PC9 - Exp.1	TBA1C_HUMAN	Tubulin alpha-1C chain	49895.5	17	24	27	0.003	0.608	AYHEQLTVAEITNAcFEPANQmVK	K	C	0.95	37.3	28.4	28.8	2	c15: Carbamidomethyl (+57.02), m22: Oxidation (+15.99)	927.438	2779.29	2780.3	3	-0.0009783	-0.3519	281	304
PC9 - Exp.1	TBA1C_HUMAN	Tubulin alpha-1C chain	49895.5	17	24	27	0.003	0.608	DVNAAIATIK	K	T	0.95	72.6	31.6	51.8	2		508.291	1014.57	1015.58	2	-0.002622	-2.582	327	336
PC9 - Exp.1	TBA1C_HUMAN	Tubulin alpha-1C chain	49895.5	17	24	27	0.003	0.608	EDMAALEKDYEEVGADSADGEDEGEEY	R	-	0.95	85.4	30.3	75.4	2		1483.58	2965.14	2966.15	2	-0.002422	-0.8165	423	449
PC9 - Exp.1	TBA1C_HUMAN	Tubulin alpha-1C chain	49895.5	17	24	27	0.003	0.608	EIIDLVLDR	K	I	0.95	54.8	31.2	38.8	2		543.313	1084.61	1085.62	2	-0.001822	-1.678	113	121
PC9 - Exp.1	TBA1C_HUMAN	Tubulin alpha-1C chain	49895.5	17	24	27	0.003	0.608	FDGALNVDLTEFQTNLVPYPR	R	I	0.95	30.2	28.9	21.6	2		803.739	2408.19	2409.21	3	-0.007798	-3.237	244	264
PC9 - Exp.1	TBA1C_HUMAN	Tubulin alpha-1C chain	49895.5	17	24	27	0.003	0.608	FDGALNVDLTEFQTNLVPYPR	R	I	0.95	74.2	28.9	65.1	2		1205.11	2408.2	2409.21	2	-0.002022	-0.8393	244	264
PC9 - Exp.1	TBA1C_HUMAN	Tubulin alpha-1C chain	49895.5	17	24	27	0.003	0.608	IHFPLATYAPVISAEK	R	A	0.906	28.8	30.4	15.6	2		586.325	1755.95	1756.96	3	-0.002898	-1.649	265	280
PC9 - Exp.1	TBA1C_HUMAN	Tubulin alpha-1C chain	49895.5	17	24	27	0.003	0.608	IHFPLATYAPVISAEK	R	A	0.95	39.7	30.4	30	2		586.325	1755.95	1756.96	3	-0.002598	-1.479	265	280
PC9 - Exp.1	TBA1C_HUMAN	Tubulin alpha-1C chain	49895.5	17	24	27	0.003	0.608	LDHKFDLMYAK	R	R	0.95	36.1	30.5	24.9	2		690.852	1379.69	1380.7	2	-0.001922	-1.392	391	401
PC9 - Exp.1	TBA1C_HUMAN	Tubulin alpha-1C chain	49895.5	17	24	27	0.003	0.608	LDHKFDLmYAK	R	R	0.95	41.7	30.6	30	2	m8: Oxidation (+15.99)	698.849	1395.68	1396.69	2	-0.002837	-2.031	391	401
PC9 - Exp.1	TBA1C_HUMAN	Tubulin alpha-1C chain	49895.5	17	24	27	0.003	0.608	LSVDYGKK	R	S	0.95	35.2	31	20.5	2		455.255	908.496	909.504	2	-0.001222	-1.344	157	164
PC9 - Exp.1	TBA1C_HUMAN	Tubulin alpha-1C chain	49895.5	17	24	27	0.003	0.608	NLDIERPTYTNLNR	R	L	0.95	50.4	30.4	36.2	2		859.944	1717.87	1718.88	2	-0.001022	-0.5945	216	229
PC9 - Exp.1	TBA1C_HUMAN	Tubulin alpha-1C chain	49895.5	17	24	27	0.003	0.608	QLFHPEQLITGKEDAANNYAR	R	G	0.95	31	28.8	22.8	2		604.556	2414.19	2415.21	4	-0.003174	-1.314	85	105
PC9 - Exp.1	TBA1C_HUMAN	Tubulin alpha-1C chain	49895.5	17	24	27	0.003	0.608	QLFHPEQLITGKEDAANNYAR	R	G	0.95	53.1	28.8	50.5	2		805.739	2414.19	2415.21	3	-0.004098	-1.697	85	105
PC9 - Exp.1	TBA1C_HUMAN	Tubulin alpha-1C chain	49895.5	17	24	27	0.003	0.608	TIGGGDDSFNTFFSETGAGK	K	H	0.95	86.6	29.9	78.4	2		1004.45	2006.88	2007.89	2	-0.002622	-1.306	41	60
PC9 - Exp.1	TBA1C_HUMAN	Tubulin alpha-1C chain	49895.5	17	24	27	0.003	0.608	TIQFVDWcPTGFK	R	V	0.95	61.2	30.2	51.2	2	c8: Carbamidomethyl (+57.02)	799.886	1597.76	1598.77	2	-0.001887	-1.18	340	352
PC9 - Exp.1	TBA1C_HUMAN	Tubulin alpha-1C chain	49895.5	17	24	27	0.003	0.608	VGINYQPPTVVPGGDLAK	K	V	0.95	40.7	29.9	35.8	2		912.939	1823.86	1824.99	2	-0.1144	-62.7	353	370
PC9 - Exp.1	TBA1C_HUMAN	Tubulin alpha-1C chain	49895.5	17	24	27	0.003	0.608	VGINYQPPTVVPGGDLAK	K	V	0.95	57	30.1	47.8	2		912.996	1823.98	1824.99	2	-0.001222	-0.6696	353	370
PC9 - Exp.1	TBA1C_HUMAN	Tubulin alpha-1C chain	49895.5	17	24	27	0.003	0.608	YMAccLLYR	K	G	0.95	46.3	30.9	34.5	2	c4: Carbamidomethyl (+57.02), c5: Carbamidomethyl (+57.02)	625.28	1248.55	1249.55	2	4.746e-05	0.03798	312	320
PC9 - Exp.1	SAC2_HUMAN	Phosphatidylinositide phosphatase SAC2	128410	1	1	1	0.0001	0.0071	FLVALISR	R	R	0.949	35.3	31.8	10.5	2		459.682	917.35	918.577	2	-0.22	-239.6	276	283
PC9 - Exp.1	PSD11_HUMAN	26S proteasome non-ATPase regulatory subunit 11	47466.3	1	1	1	0.0001	0.0308	EQSILELGSLLAK	K	T	0.95	51.5	30.8	51.5	2		700.902	1399.79	1400.8	2	-0.002622	-1.872	47	59
PC9 - Exp.1	PHB_HUMAN	Prohibitin	29804.6	1	1	1	0.0001	0.0368	FDAGELITQR	R	E	0.95	62.2	31.1	41.2	2		575.297	1148.58	1149.59	2	-0.002522	-2.194	134	143
PC9 - Exp.1	GP176_HUMAN	Probable G-protein coupled receptor 176	56998.1	1	1	1	0.0001	0.0155	KVIIAALR	K	T	0.95	37.4	30.5	2.17	2		442.271	882.528	883.609	2	-0.07372	-83.44	239	246
PC9 - Exp.1	DYH12_HUMAN	Dynein heavy chain 12, axonemal	356953	1	1	1	0.0001	0.0026	WEcPFDEK	K	G	0.95	42	30.8	25.5	2	c3: Carbamidomethyl (+57.02)	555.74	1109.47	1110.46	2	0.01691	15.23	1819	1826
PC9 - Exp.1	TCPG_HUMAN	T-complex protein 1 subunit gamma	60535.4	2	2	2	0.0002	0.0404	IVLLDSSLEYK	R	K	0.95	49	30.7	38.7	2		640.36	1278.71	1279.71	2	-0.001622	-1.267	238	248
PC9 - Exp.1	TCPG_HUMAN	T-complex protein 1 subunit gamma	60535.4	2	2	2	0.0002	0.0404	TAVETAVLLLR	K	I	0.95	72.6	31.7	30.1	2		593.363	1184.71	1185.72	2	-0.001522	-1.284	508	518
PC9 - Exp.1	PIGU_HUMAN	Phosphatidylinositol glycan anchor biosynthesis class U protein	50054.8	1	1	1	0.0001	0.0391	LLLELDQYAPDVAELIR	K	T	0.95	67	29.9	31.9	2		986.042	1970.07	1971.08	2	-0.003522	-1.787	112	128
PC9 - Exp.1	PRP8_HUMAN	Pre-mRNA-processing-splicing factor 8	273609	1	1	1	0.0001	0.0051	DGVWNLQNEVTK	K	E	0.95	40	30.9	31.3	2		701.853	1401.69	1402.7	2	0.001878	1.339	1211	1222
PC9 - Exp.1	H2A1B_HUMAN,H2A1C_HUMAN,H2A1D_HUMAN,H2A1H_HUMAN,H2A1J_HUMAN,H2A1_HUMAN,H2A2A_HUMAN,H2A2C_HUMAN,H2A3_HUMAN,H2AJ_HUMAN	Histone H2A type 1-B/E	14136.1	1	1	1	0.0001	0.0692	AGLQFPVGR	R	V	0.95	40.8	31.6	24.4	2		472.768	943.522	944.531	2	-0.002022	-2.141	22	30
PC9 - Exp.1	HSPB1_HUMAN	Heat shock protein beta-1	22782.6	3	3	3	0.0003	0.18	LATQSNEITIPVTFESR	K	A	0.95	35	29.6	33	2		953.497	1904.98	1905.99	2	-0.005622	-2.95	172	188
PC9 - Exp.1	HSPB1_HUMAN	Heat shock protein beta-1	22782.6	3	3	3	0.0003	0.18	LFDQAFGLPR	R	L	0.95	40.7	31.1	30	2		582.313	1162.61	1163.62	2	-0.001422	-1.222	28	37
PC9 - Exp.1	HSPB1_HUMAN	Heat shock protein beta-1	22782.6	3	3	3	0.0003	0.18	QLSSGVSEIR	R	H	0.95	44.2	31.5	13.6	2		538.29	1074.57	1075.57	2	-0.001322	-1.229	80	89
PC9 - Exp.1	RPA1_HUMAN	DNA-directed RNA polymerase I subunit RPA1	194814	2	2	2	0.0002	0.018	ELVLNTEGINLPELFK	K	Y	0.95	46.4	30	28.6	2		915.005	1828	1829.01	2	-0.003422	-1.871	1575	1590
PC9 - Exp.1	RPA1_HUMAN	DNA-directed RNA polymerase I subunit RPA1	194814	2	2	2	0.0002	0.018	VLEVGALQAVYELER	R	I	0.943	33.6	30.6	24.9	2		844.977	1687.94	1688.92	2	0.02428	14.37	126	140
PC9 - Exp.1	TCPQ_HUMAN	T-complex protein 1 subunit theta	59621	1	1	1	0.0001	0.0182	AVDDGVNTFK	R	V	0.95	42.5	31	33.5	2		533.264	1064.51	1065.52	2	-0.001122	-1.053	391	400
PC9 - Exp.1	RL27_HUMAN	60S ribosomal protein L27	15798.4	3	3	3	0.0003	0.279	NIDDGTSDRPYSHALVAGIDR	K	Y	0.95	56.6	29.2	40.6	2		758.036	2271.09	2272.1	3	-0.001798	-0.7913	28	48
PC9 - Exp.1	RL27_HUMAN	60S ribosomal protein L27	15798.4	3	3	3	0.0003	0.279	VVLVLAGR	K	Y	0.95	45	30.6	20.1	2		413.779	825.543	826.551	2	-0.0002219	-0.2685	10	17
PC9 - Exp.1	RL27_HUMAN	60S ribosomal protein L27	15798.4	3	3	3	0.0003	0.279	YSVDIPLDK	R	T	0.95	39	31.3	28.2	2		525.279	1048.54	1049.55	2	-0.001622	-1.545	85	93
PC9 - Exp.1	MELK_HUMAN	Maternal embryonic leucine zipper kinase	74644.4	3	3	3	0.0003	0.0783	DLKPENLLFDEYHK	R	L	0.9	28.1	30	19.8	2		587.633	1759.88	1760.89	3	-0.001498	-0.8507	132	145
PC9 - Exp.1	MELK_HUMAN	Maternal embryonic leucine zipper kinase	74644.4	3	3	3	0.0003	0.0783	LSSFScGQASATPFTDIK	R	S	0.95	51.5	29.5	44.2	2	c6: Carbamidomethyl (+57.02)	958.955	1915.9	1916.91	2	-0.003087	-1.611	334	351
PC9 - Exp.1	MELK_HUMAN	Maternal embryonic leucine zipper kinase	74644.4	3	3	3	0.0003	0.0783	NPFIHLDDDcVTELSVHHR	K	N	0.95	36.6	29	28.8	2	c10: Carbamidomethyl (+57.02)	576.775	2303.07	2304.08	4	-0.004239	-1.84	277	295
PC9 - Exp.1	H4_HUMAN	Histone H4	11367.7	3	3	3	0.0003	0.291	DNIQGITKPAIR	R	R	0.924	30	30.6	8.3	2		442.589	1324.75	1325.75	3	-0.0004979	-0.3756	25	36
PC9 - Exp.1	H4_HUMAN	Histone H4	11367.7	3	3	3	0.0003	0.291	ISGLIYEETR	R	G	0.95	49.6	30.8	27	2		590.814	1179.61	1180.62	2	-0.0004219	-0.3574	47	56
PC9 - Exp.1	H4_HUMAN	Histone H4	11367.7	3	3	3	0.0003	0.291	VFLENVIR	K	D	0.95	42.3	31.6	17.4	2		495.292	988.569	989.578	2	-0.001122	-1.134	61	68
PC9 - Exp.1	K2C3_HUMAN	Keratin, type II cytoskeletal 3	64418.9	1	1	1	0.0001	0.129	AEAEALYQTK	K	L	0.895	30.9	30.9	23.2	2		562.283	1122.55	1123.56	2	-0.004322	-3.847	387	396
PC9 - Exp.1	K2C3_HUMAN	Keratin, type II cytoskeletal 3	64418.9	1	1	1	0.0001	0.129	DYQELMNVK	R	L	0.95	53.8	30.7	39.7	2		570.272	1138.53	1139.54	2	-0.003522	-3.091	484	492
PC9 - Exp.1	K2C3_HUMAN	Keratin, type II cytoskeletal 3	64418.9	1	1	1	0.0001	0.129	FASFIDK	K	V	0.943	28.7	30.4	12	2		827.429	826.422	827.43	1	-0.0009459	-1.143	209	215
PC9 - Exp.1	K2C3_HUMAN	Keratin, type II cytoskeletal 3	64418.9	1	1	1	0.0001	0.129	FASFIDK	K	V	0.95	36.6	30.4	21.7	2		414.218	826.422	827.43	2	-0.0007219	-0.8725	209	215
PC9 - Exp.1	K2C3_HUMAN	Keratin, type II cytoskeletal 3	64418.9	1	1	1	0.0001	0.129	FASFIDKVR	K	F	0.95	51.7	30.9	23.8	2		541.802	1081.59	1082.6	2	-0.002622	-2.422	209	217
PC9 - Exp.1	K2C3_HUMAN	Keratin, type II cytoskeletal 3	64418.9	1	1	1	0.0001	0.129	FLEQQNKVLETK	R	W	0.95	41	30.8	0	2		738.9	1475.79	1476.81	2	-0.01332	-9.021	218	229
PC9 - Exp.1	K2C3_HUMAN	Keratin, type II cytoskeletal 3	64418.9	1	1	1	0.0001	0.129	FLEQQNKVLETK	R	W	0.95	47.4	30.8	6.98	2		738.888	1475.76	1476.81	2	-0.03812	-25.81	218	229
PC9 - Exp.1	K2C3_HUMAN	Keratin, type II cytoskeletal 3	64418.9	1	1	1	0.0001	0.129	SKAEAEALYQTK	R	L	0.95	68.7	30.7	62	2		669.847	1337.68	1338.69	2	-0.002322	-1.734	385	396
PC9 - Exp.1	K2C3_HUMAN	Keratin, type II cytoskeletal 3	64418.9	1	1	1	0.0001	0.129	TAAENEFVTLK	R	K	0.95	63.3	31	38.4	2		611.818	1221.62	1222.63	2	-0.003122	-2.553	298	308
PC9 - Exp.1	K2C3_HUMAN	Keratin, type II cytoskeletal 3	64418.9	1	1	1	0.0001	0.129	TAAENEFVTLKK	R	D	0.95	42.9	30.8	19.2	2		450.913	1349.72	1350.73	3	-0.001698	-1.257	298	309
PC9 - Exp.1	K2C3_HUMAN	Keratin, type II cytoskeletal 3	64418.9	1	1	1	0.0001	0.129	TAAENEFVTLKK	R	D	0.95	52.4	30.8	33.2	2		675.866	1349.72	1350.73	2	-0.0009219	-0.6826	298	309
PC9 - Exp.1	K2C3_HUMAN	Keratin, type II cytoskeletal 3	64418.9	1	1	1	0.0001	0.129	TLYDAELSQMQSHISDTSVVLSmDNNR	R	S	0.95	46.2	28.3	13	2	m23: Oxidation (+15.99)	1024.14	3069.4	3070.41	3	-0.000913	-0.2973	337	363
PC9 - Exp.1	HP1B3_HUMAN	Heterochromatin protein 1-binding protein 3	61208.7	1	1	1	0.0001	0.0199	LEDVLPLAFTR	K	L	0.95	52.7	31	41.7	2		637.36	1272.71	1273.72	2	-0.001722	-1.352	259	269
PC9 - Exp.1	SMD1_HUMAN	Small nuclear ribonucleoprotein Sm D1	13281.9	1	1	1	0.0001	0.109	NREPVQLETLSIR	K	G	0.95	34.2	30.3	23.5	2		518.958	1553.85	1554.86	3	-0.001098	-0.7061	49	61
PC9 - Exp.1	RL4_HUMAN	60S ribosomal protein L4	47699.1	6	6	6	0.0007	0.169	AAAAAAALQAK	K	S	0.95	67.5	30.9	46.3	2		478.779	955.544	956.552	2	-0.001022	-1.068	354	364
PC9 - Exp.1	RL4_HUMAN	60S ribosomal protein L4	47699.1	6	6	6	0.0007	0.169	IEEVPELPLVVEDK	R	V	0.95	37.7	30.7	22	2		804.939	1607.86	1608.87	2	-0.002422	-1.505	144	157
PC9 - Exp.1	RL4_HUMAN	60S ribosomal protein L4	47699.1	6	6	6	0.0007	0.169	LNILK	K	L	0.95	36.7	30.9	0	2		300.707	599.4	600.408	2	-0.001122	-1.869	235	239
PC9 - Exp.1	RL4_HUMAN	60S ribosomal protein L4	47699.1	6	6	6	0.0007	0.169	QPYAVSELAGHQTSAESWGTGR	R	A	0.95	40.5	28.8	34.3	2		778.036	2331.09	2332.1	3	-0.001598	-0.6852	50	71
PC9 - Exp.1	RL4_HUMAN	60S ribosomal protein L4	47699.1	6	6	6	0.0007	0.169	SGQGAFGNMcR	R	G	0.95	48.4	31.3	36.9	2	c10: Carbamidomethyl (+57.02)	592.75	1183.49	1184.49	2	-0.001087	-0.9179	87	97
PC9 - Exp.1	RL4_HUMAN	60S ribosomal protein L4	47699.1	6	6	6	0.0007	0.169	TKEAVLLLK	K	K	0.95	37.4	31.8	19.9	2		507.831	1013.65	1014.66	2	-0.001822	-1.796	164	172
PC9 - Exp.1	ARGI1_HUMAN	Arginase-1	34736.1	3	3	3	0.0003	0.115	DIVYIGLR	K	D	0.95	38	31.6	17	2		474.779	947.543	948.551	2	-0.001322	-1.394	173	180
PC9 - Exp.1	ARGI1_HUMAN	Arginase-1	34736.1	3	3	3	0.0003	0.115	GGVEEGPTVLR	R	K	0.95	49.3	30.7	24.6	2		557.298	1112.58	1113.59	2	-0.001322	-1.187	22	32
PC9 - Exp.1	ARGI1_HUMAN	Arginase-1	34736.1	3	3	3	0.0003	0.115	TGLLSGLDIMEVNPSLGK	K	T	0.95	90.1	30.2	83.2	2		922.494	1842.97	1843.98	2	-0.002222	-1.205	267	284
PC9 - Exp.1	TBK1_HUMAN	Serine/threonine-protein kinase TBK1	83644.7	34	43	45	0.005	0.509	AENGPIDWSGDMPVScSLSR	K	G	0.95	70.6	29.8	70.6	2	c16: Carbamidomethyl (+57.02)	1089.48	2176.95	2177.96	2	-0.002487	-1.142	252	271
PC9 - Exp.1	TBK1_HUMAN	Serine/threonine-protein kinase TBK1	83644.7	34	43	45	0.005	0.509	AITGVVcYAcR	K	I	0.95	49.5	30.7	31.3	2	c7: Carbamidomethyl (+57.02), c10: Carbamidomethyl (+57.02)	635.307	1268.6	1269.61	2	-0.001353	-1.065	417	427
PC9 - Exp.1	TBK1_HUMAN	Serine/threonine-protein kinase TBK1	83644.7	34	43	45	0.005	0.509	AMTHFTDEcVK	K	K	0.95	36.2	30.9	23.6	2	c9: Carbamidomethyl (+57.02)	669.793	1337.57	1338.58	2	-0.003487	-2.605	597	607
PC9 - Exp.1	TBK1_HUMAN	Serine/threonine-protein kinase TBK1	83644.7	34	43	45	0.005	0.509	cWGFDQFFAETSDILHR	K	M	0.95	48.3	29.8	39.6	2	c1: Carbamidomethyl (+57.02)	710.323	2127.95	2128.95	3	-0.0008632	-0.4055	292	308
PC9 - Exp.1	TBK1_HUMAN	Serine/threonine-protein kinase TBK1	83644.7	34	43	45	0.005	0.509	DVVGGmNHLR	R	E	0.944	33.8	30.6	16	2	m6: Oxidation (+15.99)	557.277	1112.54	1113.55	2	-0.001137	-1.021	118	127
PC9 - Exp.1	TBK1_HUMAN	Serine/threonine-protein kinase TBK1	83644.7	34	43	45	0.005	0.509	DVVGGMNHLR	R	E	0.95	57.6	30.7	40.2	2		549.279	1096.54	1097.55	2	-0.002022	-1.842	118	127
PC9 - Exp.1	TBK1_HUMAN	Serine/threonine-protein kinase TBK1	83644.7	34	43	45	0.005	0.509	ELAENNHILER	K	F	0.95	62.3	30.6	33.3	2		669.342	1336.67	1337.68	2	-0.003322	-2.483	703	713
PC9 - Exp.1	TBK1_HUMAN	Serine/threonine-protein kinase TBK1	83644.7	34	43	45	0.005	0.509	ELEDDEQFVSLYGTEEYLHPDMYER	R	A	0.95	62.6	29.1	46.3	2		1036.45	3106.34	3107.35	3	-0.002098	-0.6752	163	187
PC9 - Exp.1	TBK1_HUMAN	Serine/threonine-protein kinase TBK1	83644.7	34	43	45	0.005	0.509	ELEDDEQFVSLYGTEEYLHPDmYER	R	A	0.95	64.9	29.3	58.8	2	m22: Oxidation (+15.99)	1041.79	3122.33	3123.34	3	-0.001013	-0.3243	163	187
PC9 - Exp.1	TBK1_HUMAN	Serine/threonine-protein kinase TBK1	83644.7	34	43	45	0.005	0.509	EPLNTIGLIYEK	R	I	0.9	31.1	31	26	2		695.383	1388.75	1389.76	2	-0.004322	-3.11	385	396
PC9 - Exp.1	TBK1_HUMAN	Serine/threonine-protein kinase TBK1	83644.7	34	43	45	0.005	0.509	FGSLTmDGGLR	R	N	0.95	60.1	31	44.4	2	m6: Oxidation (+15.99)	585.285	1168.56	1169.56	2	0.000363	0.3104	714	724
PC9 - Exp.1	TBK1_HUMAN	Serine/threonine-protein kinase TBK1	83644.7	34	43	45	0.005	0.509	FGSLTMDGGLR	R	N	0.95	67.5	30.9	52.8	2		577.286	1152.56	1153.57	2	-0.002322	-2.013	714	724
PC9 - Exp.1	TBK1_HUMAN	Serine/threonine-protein kinase TBK1	83644.7	34	43	45	0.005	0.509	IASTLLLYQELmR	R	K	0.95	50.1	30	41.4	2	m12: Oxidation (+15.99)	783.931	1565.85	1566.86	2	-0.002037	-1.3	428	440
PC9 - Exp.1	TBK1_HUMAN	Serine/threonine-protein kinase TBK1	83644.7	34	43	45	0.005	0.509	IASTLLLYQELMR	R	K	0.95	64.9	30.4	56.1	2		775.933	1549.85	1550.86	2	-0.001922	-1.239	428	440
PC9 - Exp.1	TBK1_HUMAN	Serine/threonine-protein kinase TBK1	83644.7	34	43	45	0.005	0.509	IISSNQELIYEGR	K	R	0.95	65	30.5	57.8	2		761.398	1520.78	1521.79	2	-0.001522	-1	345	357
PC9 - Exp.1	TBK1_HUMAN	Serine/threonine-protein kinase TBK1	83644.7	34	43	45	0.005	0.509	IITGKPSGAISGVQK	K	A	0.95	75.9	31	57.6	2		728.429	1454.84	1455.85	2	-0.002522	-1.732	237	251
PC9 - Exp.1	TBK1_HUMAN	Serine/threonine-protein kinase TBK1	83644.7	34	43	45	0.005	0.509	INLEAAELGEISDIHTK	K	L	0.95	54.1	29.9	43.5	2		618.326	1851.96	1852.97	3	-0.001298	-0.7005	488	504
PC9 - Exp.1	TBK1_HUMAN	Serine/threonine-protein kinase TBK1	83644.7	34	43	45	0.005	0.509	INLEAAELGEISDIHTK	K	L	0.95	94	29.9	83	2		926.986	1851.96	1852.97	2	-0.001222	-0.6595	488	504
PC9 - Exp.1	TBK1_HUMAN	Serine/threonine-protein kinase TBK1	83644.7	34	43	45	0.005	0.509	KQLLSLTNQcFDIEEEVSK	R	Y	0.95	58.7	29.1	50.1	2	c10: Carbamidomethyl (+57.02)	761.051	2280.13	2281.14	3	-0.001363	-0.5976	628	646
PC9 - Exp.1	TBK1_HUMAN	Serine/threonine-protein kinase TBK1	83644.7	34	43	45	0.005	0.509	KTGDLFAIK	K	V	0.95	39.6	31.5	18.3	2		496.791	991.567	992.578	2	-0.003022	-3.045	30	38
PC9 - Exp.1	TBK1_HUMAN	Serine/threonine-protein kinase TBK1	83644.7	34	43	45	0.005	0.509	LAQHFPK	R	T	0.95	39.4	30.6	17.6	2		420.74	839.464	840.473	2	-0.001022	-1.216	366	372
PC9 - Exp.1	TBK1_HUMAN	Serine/threonine-protein kinase TBK1	83644.7	34	43	45	0.005	0.509	LAYNEEQIHK	R	F	0.95	36.2	30.9	25.9	2		622.816	1243.62	1244.63	2	-0.002322	-1.866	575	584
PC9 - Exp.1	TBK1_HUMAN	Serine/threonine-protein kinase TBK1	83644.7	34	43	45	0.005	0.509	LAYNEEQIHKFDK	R	Q	0.95	45.7	30.2	33.2	2		817.912	1633.81	1634.82	2	-0.001522	-0.931	575	587
PC9 - Exp.1	TBK1_HUMAN	Serine/threonine-protein kinase TBK1	83644.7	34	43	45	0.005	0.509	LFAIEEETTTR	K	H	0.95	63.6	30.6	50.1	2		655.335	1308.65	1309.66	2	-0.001422	-1.086	70	80
PC9 - Exp.1	TBK1_HUMAN	Serine/threonine-protein kinase TBK1	83644.7	34	43	45	0.005	0.509	LKEEMEGVVK	K	E	0.95	37	31.2	22.4	2		387.877	1160.61	1161.62	3	-0.001798	-1.548	693	702
PC9 - Exp.1	TBK1_HUMAN	Serine/threonine-protein kinase TBK1	83644.7	34	43	45	0.005	0.509	LSSSQGTIETSLQDIDSR	R	L	0.95	82.9	29.6	78.5	2		968.976	1935.94	1936.95	2	-0.0009219	-0.476	508	525
PC9 - Exp.1	TBK1_HUMAN	Serine/threonine-protein kinase TBK1	83644.7	34	43	45	0.005	0.509	LTDFGAAR	K	E	0.918	27.2	31.7	10.8	2		850.439	849.432	850.442	1	-0.002346	-2.759	155	162
PC9 - Exp.1	TBK1_HUMAN	Serine/threonine-protein kinase TBK1	83644.7	34	43	45	0.005	0.509	LTDFGAAR	K	E	0.95	36.9	31.7	14.4	2		425.724	849.433	850.442	2	-0.001922	-2.26	155	162
PC9 - Exp.1	TBK1_HUMAN	Serine/threonine-protein kinase TBK1	83644.7	34	43	45	0.005	0.509	QLLSLTNQcFDIEEEVSK	K	Y	0.945	30.4	29.4	24.7	2	c9: Carbamidomethyl (+57.02)	718.351	2152.03	2153.04	3	-0.003663	-1.701	629	646
PC9 - Exp.1	TBK1_HUMAN	Serine/threonine-protein kinase TBK1	83644.7	34	43	45	0.005	0.509	QLLSLTNQcFDIEEEVSK	K	Y	0.95	86	29.4	80.9	2	c9: Carbamidomethyl (+57.02)	1077.02	2152.03	2153.04	2	-0.002587	-1.202	629	646
PC9 - Exp.1	TBK1_HUMAN	Serine/threonine-protein kinase TBK1	83644.7	34	43	45	0.005	0.509	QLLSLTNQcFDIEEEVSKYQEYTNELQETLPQK	K	M	0.95	63.2	26.6	58.7	2	c9: Carbamidomethyl (+57.02)	1339.98	4016.91	4017.93	3	-0.008363	-2.081	629	661
PC9 - Exp.1	TBK1_HUMAN	Serine/threonine-protein kinase TBK1	83644.7	34	43	45	0.005	0.509	RLAYNEEQIHK	R	F	0.95	41.8	30.5	31.1	2		467.58	1399.72	1400.73	3	-0.001798	-1.284	574	584
PC9 - Exp.1	TBK1_HUMAN	Serine/threonine-protein kinase TBK1	83644.7	34	43	45	0.005	0.509	RLVLEPGR	R	L	0.906	31.1	30.7	14.9	2		470.289	938.563	939.574	2	-0.002822	-3.003	358	365
PC9 - Exp.1	TBK1_HUMAN	Serine/threonine-protein kinase TBK1	83644.7	34	43	45	0.005	0.509	TGDLFAIK	K	V	0.95	53.4	31.7	32.4	2		432.744	863.474	864.483	2	-0.001622	-1.876	31	38
PC9 - Exp.1	TBK1_HUMAN	Serine/threonine-protein kinase TBK1	83644.7	34	43	45	0.005	0.509	TTEENPIFVVSR	K	E	0.95	61.6	30.6	44.1	2		696.361	1390.71	1391.72	2	-0.001622	-1.165	373	384
PC9 - Exp.1	TBK1_HUMAN	Serine/threonine-protein kinase TBK1	83644.7	34	43	45	0.005	0.509	TTEENPIFVVSREPLNTIGLIYEK	K	I	0.95	51.7	28.9	41.9	2		921.49	2761.45	2762.46	3	-0.005298	-1.918	373	396
PC9 - Exp.1	TBK1_HUMAN	Serine/threonine-protein kinase TBK1	83644.7	34	43	45	0.005	0.509	VFNNISFLRPVDVQMR	K	E	0.95	34.4	29.9	21.9	2		645.68	1934.02	1935.03	3	-0.0005979	-0.309	39	54
PC9 - Exp.1	TBK1_HUMAN	Serine/threonine-protein kinase TBK1	83644.7	34	43	45	0.005	0.509	VFNNISFLRPVDVQmR	K	E	0.95	41	29.7	28	2	m15: Oxidation (+15.99)	651.011	1950.01	1951.02	3	-0.001913	-0.9805	39	54
PC9 - Exp.1	TBK1_HUMAN	Serine/threonine-protein kinase TBK1	83644.7	34	43	45	0.005	0.509	VIGEDGQSVYK	R	L	0.95	39.4	30.8	24.6	2		597.803	1193.59	1194.6	2	-0.001322	-1.107	144	154
PC9 - Exp.1	TBK1_HUMAN	Serine/threonine-protein kinase TBK1	83644.7	34	43	45	0.005	0.509	VIGEDGQSVYK	R	L	0.95	50.4	30.8	31.8	2		597.803	1193.59	1194.6	2	-0.002322	-1.944	144	154
PC9 - Exp.1	TBK1_HUMAN	Serine/threonine-protein kinase TBK1	83644.7	34	43	45	0.005	0.509	WLIELIKDDYNETVHK	R	K	0.95	35.7	29.4	24.4	2		504.766	2015.03	2016.04	4	-0.001774	-0.8799	445	460
PC9 - Exp.1	TBK1_HUMAN	Serine/threonine-protein kinase TBK1	83644.7	34	43	45	0.005	0.509	WLIELIKDDYNETVHK	R	K	0.95	57.5	29.4	49.8	2		672.684	2015.03	2016.04	3	-0.005298	-2.628	445	460
PC9 - Exp.1	TBK1_HUMAN	Serine/threonine-protein kinase TBK1	83644.7	34	43	45	0.005	0.509	YDLDGDASmAK	R	A	0.95	39.1	31.3	28.5	2	m9: Oxidation (+15.99)	601.255	1200.5	1201.5	2	-0.001037	-0.863	406	416
PC9 - Exp.1	TBK1_HUMAN	Serine/threonine-protein kinase TBK1	83644.7	34	43	45	0.005	0.509	YDLDGDASmAK	R	A	0.95	63.3	31.3	51.1	2	m9: Oxidation (+15.99)	601.255	1200.5	1201.5	2	-0.001637	-1.362	406	416
PC9 - Exp.1	TBK1_HUMAN	Serine/threonine-protein kinase TBK1	83644.7	34	43	45	0.005	0.509	YQEYTNELQETLPQK	K	M	0.95	84	29.8	69.4	2		942.454	1882.89	1883.9	2	-0.001222	-0.6486	647	661
PC9 - Exp.1	NUCL_HUMAN	Nucleolin	76615.9	16	19	19	0.0021	0.248	EAMEDGEIDGNKVTLDWAKPK	K	G	0.95	57.4	28.9	42.5	2		782.713	2345.12	2346.13	3	-0.003298	-1.406	628	648
PC9 - Exp.1	NUCL_HUMAN	Nucleolin	76615.9	16	19	19	0.0021	0.248	EVFEDAAEIR	K	L	0.95	64.7	31.3	42.8	2		589.788	1177.56	1178.57	2	-0.0005219	-0.4429	411	420
PC9 - Exp.1	NUCL_HUMAN	Nucleolin	76615.9	16	19	19	0.0021	0.248	FGYVDFESAEDLEK	K	A	0.95	90.3	30.5	71.2	2		824.871	1647.73	1648.74	2	-0.002122	-1.287	349	362
PC9 - Exp.1	NUCL_HUMAN	Nucleolin	76615.9	16	19	19	0.0021	0.248	GFGFVDFNSEEDAK	K	A	0.95	75.4	30.3	63.7	2		781.344	1560.67	1561.68	2	0.0002781	0.1781	611	624
PC9 - Exp.1	NUCL_HUMAN	Nucleolin	76615.9	16	19	19	0.0021	0.248	GIAYIEFK	K	T	0.95	42.7	30.6	19.1	2		470.76	939.506	940.514	2	-0.001022	-1.087	430	437
PC9 - Exp.1	NUCL_HUMAN	Nucleolin	76615.9	16	19	19	0.0021	0.248	GLSEDTTEETLK	K	E	0.95	46	30.6	27.8	2		661.819	1321.62	1322.63	2	-0.002322	-1.756	578	589
PC9 - Exp.1	NUCL_HUMAN	Nucleolin	76615.9	16	19	19	0.0021	0.248	GLSEDTTEETLKESFDGSVR	K	A	0.95	53.3	29.5	47.6	2		734.013	2199.02	2200.03	3	-0.001298	-0.59	578	597
PC9 - Exp.1	NUCL_HUMAN	Nucleolin	76615.9	16	19	19	0.0021	0.248	GLSEDTTEETLKESFDGSVR	K	A	0.95	103	29.5	100	2		1100.52	2199.02	2200.03	2	-0.0007219	-0.3282	578	597
PC9 - Exp.1	NUCL_HUMAN	Nucleolin	76615.9	16	19	19	0.0021	0.248	GYAFIEFASFEDAK	K	E	0.95	95.8	30.1	88.6	2		797.874	1593.73	1594.74	2	-0.002722	-1.707	524	537
PC9 - Exp.1	NUCL_HUMAN	Nucleolin	76615.9	16	19	19	0.0021	0.248	KFGYVDFESAEDLEK	R	A	0.95	60.4	30.1	47.5	2		888.92	1775.83	1776.83	2	0.0006781	0.3816	348	362
PC9 - Exp.1	NUCL_HUMAN	Nucleolin	76615.9	16	19	19	0.0021	0.248	LELQGPR	R	G	0.95	45	30.2	26.8	2		406.735	811.454	812.463	2	-0.0009219	-1.135	555	561
PC9 - Exp.1	NUCL_HUMAN	Nucleolin	76615.9	16	19	19	0.0021	0.248	QKVEGTEPTTAFNLFVGNLNFNK	K	S	0.95	46	28.7	35.7	2		856.773	2567.3	2568.31	3	-0.006198	-2.413	296	318
PC9 - Exp.1	NUCL_HUMAN	Nucleolin	76615.9	16	19	19	0.0021	0.248	SISLYYTGEK	R	G	0.95	41.7	31.1	26.1	2		580.795	1159.58	1160.58	2	-0.0007219	-0.6221	458	467
PC9 - Exp.1	NUCL_HUMAN	Nucleolin	76615.9	16	19	19	0.0021	0.248	TLFVK	K	G	0.907	32.2	31.6	0.05	2		304.194	606.373	607.381	2	-0.0007219	-1.189	573	577
PC9 - Exp.1	NUCL_HUMAN	Nucleolin	76615.9	16	19	19	0.0021	0.248	TLVLSNLSYSATEETLQEVFEK	K	A	0.95	46.7	28.7	35.5	2		834.426	2500.26	2501.27	3	-0.003298	-1.319	487	508
PC9 - Exp.1	NUCL_HUMAN	Nucleolin	76615.9	16	19	19	0.0021	0.248	TLVLSNLSYSATEETLQEVFEK	K	A	0.95	102	28.7	99	2		1251.14	2500.26	2501.27	2	-0.003122	-1.248	487	508
PC9 - Exp.1	NUCL_HUMAN	Nucleolin	76615.9	16	19	19	0.0021	0.248	VEGTEPTTAFNLFVGNLNFNK	K	S	0.95	44.3	29	30.4	2		771.389	2311.15	2312.16	3	-0.003398	-1.47	298	318
PC9 - Exp.1	NUCL_HUMAN	Nucleolin	76615.9	16	19	19	0.0021	0.248	VEGTEPTTAFNLFVGNLNFNK	K	S	0.95	73.7	29	59.7	2		1156.58	2311.14	2312.16	2	-0.005122	-2.215	298	318
PC9 - Exp.1	NUCL_HUMAN	Nucleolin	76615.9	16	19	19	0.0021	0.248	VTQDELKEVFEDAAEIR	K	L	0.924	29.1	29.7	17.8	2		664.668	1990.98	1991.99	3	-0.002498	-1.254	404	420
PC9 - Exp.1	ASPD_HUMAN	Putative L-aspartate dehydrogenase	29945.8	1	1	1	0.0001	0.0283	GLCPFAPR	R	N	0.95	37	32.2	6.43	2		430.752	859.49	860.445	2	0.05288	61.45	182	189
PC9 - Exp.1	RL35A_HUMAN	60S ribosomal protein L35a	12538.1	2	2	2	0.0002	0.145	DETEFYLGK	R	R	0.95	41.5	31.1	25.5	2		551.258	1100.5	1101.51	2	-0.001522	-1.382	37	45
PC9 - Exp.1	RL35A_HUMAN	60S ribosomal protein L35a	12538.1	2	2	2	0.0002	0.145	IEGVYAR	K	D	0.929	33.3	31.4	13.8	2		404.221	806.427	807.436	2	-0.001422	-1.761	30	36
PC9 - Exp.1	HSP74_HUMAN	Heat shock 70 kDa protein 4	94331.9	7	8	8	0.0009	0.124	ELSTTLNADEAVTR	K	G	0.95	60	30.2	49.2	2		760.383	1518.75	1519.76	2	-0.0008219	-0.5408	361	374
PC9 - Exp.1	HSP74_HUMAN	Heat shock 70 kDa protein 4	94331.9	7	8	8	0.0009	0.124	NAVEEYVYEmR	K	D	0.95	49.8	30.7	0	2	m10: Oxidation (+15.99)	709.832	1417.65	1418.63	2	0.03136	22.11	619	629
PC9 - Exp.1	HSP74_HUMAN	Heat shock 70 kDa protein 4	94331.9	7	8	8	0.0009	0.124	NAVEEYVYEMR	K	D	0.95	53.3	30.9	44.2	2		701.819	1401.62	1402.63	2	7.806e-05	0.05565	619	629
PC9 - Exp.1	HSP74_HUMAN	Heat shock 70 kDa protein 4	94331.9	7	8	8	0.0009	0.124	NFTTEQVTAMLLSK	R	L	0.95	80.7	30.1	66.2	2		791.91	1581.81	1582.81	2	-0.0009219	-0.5825	111	124
PC9 - Exp.1	HSP74_HUMAN	Heat shock 70 kDa protein 4	94331.9	7	8	8	0.0009	0.124	NKEDQYDHLDAADMTK	K	V	0.935	30.4	30.2	27	2		631.947	1892.82	1893.83	3	-0.003698	-1.953	718	733
PC9 - Exp.1	HSP74_HUMAN	Heat shock 70 kDa protein 4	94331.9	7	8	8	0.0009	0.124	SNLAYDIVQLPTGLTGIK	K	V	0.95	77.2	30.1	70.7	2		952.029	1902.04	1903.05	2	-0.003522	-1.851	85	102
PC9 - Exp.1	HSP74_HUMAN	Heat shock 70 kDa protein 4	94331.9	7	8	8	0.0009	0.124	TSTVDLPIENQLLWQIDR	K	E	0.95	74.7	29.7	66.7	2		1071.06	2140.11	2141.12	2	-0.003322	-1.551	574	591
PC9 - Exp.1	HSP74_HUMAN	Heat shock 70 kDa protein 4	94331.9	7	8	8	0.0009	0.124	VLATAFDTTLGGR	K	K	0.95	73.9	30.8	63.8	2		661.358	1320.7	1321.71	2	-0.001922	-1.454	222	234
PC9 - Exp.1	H2B1B_HUMAN,H2B1C_HUMAN,H2B1D_HUMAN,H2B1H_HUMAN,H2B1L_HUMAN,H2B1M_HUMAN,H2B1N_HUMAN,H2B1O_HUMAN,H2B2E_HUMAN,H2B2F_HUMAN,H2B3B_HUMAN	Histone H2B type 1-B	13950.8	1	2	2	0.0002	0.119	AmGIMNSFVNDIFER	K	I	0.95	65.1	30.1	27	2	m2: Oxidation (+15.99)	880.41	1758.81	1759.81	2	-0.001137	-0.6461	59	73
PC9 - Exp.1	H2B1B_HUMAN,H2B1C_HUMAN,H2B1D_HUMAN,H2B1H_HUMAN,H2B1L_HUMAN,H2B1M_HUMAN,H2B1N_HUMAN,H2B1O_HUMAN,H2B2E_HUMAN,H2B2F_HUMAN,H2B3B_HUMAN	Histone H2B type 1-B	13950.8	1	2	2	0.0002	0.119	AMGIMNSFVNDIFER	K	I	0.95	81	29.9	64.3	2		872.413	1742.81	1743.82	2	-0.001222	-0.7007	59	73
PC9 - Exp.1	RAN_HUMAN	GTP-binding nuclear protein Ran	24423.1	2	2	2	0.0002	0.106	NLQYYDISAK	K	S	0.948	34.4	31	20.3	2		607.806	1213.6	1214.61	2	-0.001522	-1.253	143	152
PC9 - Exp.1	RAN_HUMAN	GTP-binding nuclear protein Ran	24423.1	2	2	2	0.0002	0.106	VcENIPIVLcGNK	R	V	0.95	47.7	30.4	35.5	2	c2: Carbamidomethyl (+57.02), c10: Carbamidomethyl (+57.02)	758.386	1514.76	1515.77	2	-0.001253	-0.8263	111	123
PC9 - Exp.1	EPIPL_HUMAN	Epiplakin	555615	2	2	2	0.0002	0.0075	EELLAEFGSGTLDLPALTR	R	R	0.95	68.7	29.8	52.9	2		1016.53	2031.05	2032.06	2	-0.005322	-2.619	2551	2569
PC9 - Exp.1	EPIPL_HUMAN	Epiplakin	555615	2	2	2	0.0002	0.0075	LSVEEAVAAGVVGGEIQEK	R	L	0.95	46.6	29.7	41.4	2		942.999	1883.98	1884.99	2	-0.001322	-0.7013	2815	2833
PC9 - Exp.1	TNK1_HUMAN	Non-receptor tyrosine-protein kinase TNK1	72469.2	14	16	16	0.0018	0.278	AAALSGGLLSDPELQR	K	K	0.95	80.9	30.1	74	2		799.43	1596.84	1597.85	2	-0.002522	-1.578	578	593
PC9 - Exp.1	TNK1_HUMAN	Non-receptor tyrosine-protein kinase TNK1	72469.2	14	16	16	0.0018	0.278	ALYSLALR	R	C	0.95	42.4	31.6	23.1	2		453.774	905.532	906.541	2	-0.001022	-1.127	351	358
PC9 - Exp.1	TNK1_HUMAN	Non-receptor tyrosine-protein kinase TNK1	72469.2	14	16	16	0.0018	0.278	DVTEPGALR	R	M	0.928	33	31.2	15.7	2		479.253	956.491	957.5	2	-0.001822	-1.903	390	398
PC9 - Exp.1	TNK1_HUMAN	Non-receptor tyrosine-protein kinase TNK1	72469.2	14	16	16	0.0018	0.278	GELLGSGcFGVVHR	R	G	0.95	32.1	30.3	19.2	2	c8: Carbamidomethyl (+57.02)	496.585	1486.73	1487.74	3	-0.0008632	-0.5802	119	132
PC9 - Exp.1	TNK1_HUMAN	Non-receptor tyrosine-protein kinase TNK1	72469.2	14	16	16	0.0018	0.278	GLWTLPSGK	R	S	0.95	42.7	31.3	28.4	2		479.771	957.528	958.536	2	-0.0007219	-0.7532	133	141
PC9 - Exp.1	TNK1_HUMAN	Non-receptor tyrosine-protein kinase TNK1	72469.2	14	16	16	0.0018	0.278	ILEHYQWDLSAASR	R	Y	0.939	30.6	30.2	19.3	2		563.617	1687.83	1688.84	3	-0.001498	-0.887	647	660
PC9 - Exp.1	TNK1_HUMAN	Non-receptor tyrosine-protein kinase TNK1	72469.2	14	16	16	0.0018	0.278	ILGGFAPEHKEPTLPSDSPR	K	H	0.95	36.4	29.3	27.5	2		716.706	2147.1	2148.11	3	-0.004098	-1.908	79	98
PC9 - Exp.1	TNK1_HUMAN	Non-receptor tyrosine-protein kinase TNK1	72469.2	14	16	16	0.0018	0.278	KAAALSGGLLSDPELQR	R	K	0.95	49.4	30.3	41.7	2		863.477	1724.94	1725.95	2	-0.001922	-1.114	577	593
PC9 - Exp.1	TNK1_HUMAN	Non-receptor tyrosine-protein kinase TNK1	72469.2	14	16	16	0.0018	0.278	mLPEAGSLWLLK	-	L	0.95	37.7	30.8	25.1	2	m1: Oxidation (+15.99)	687.378	1372.74	1373.75	2	-0.002237	-1.628	1	12
PC9 - Exp.1	TNK1_HUMAN	Non-receptor tyrosine-protein kinase TNK1	72469.2	14	16	16	0.0018	0.278	SKNWVYK	K	I	0.95	42.1	30.6	16.8	2		462.75	923.485	924.494	2	-0.001222	-1.322	72	78
PC9 - Exp.1	TNK1_HUMAN	Non-receptor tyrosine-protein kinase TNK1	72469.2	14	16	16	0.0018	0.278	VADFGLVRPLGGAR	K	G	0.95	40.3	30.8	25.1	2		714.408	1426.8	1427.81	2	-0.003622	-2.537	261	274
PC9 - Exp.1	TNK1_HUMAN	Non-receptor tyrosine-protein kinase TNK1	72469.2	14	16	16	0.0018	0.278	VADFGLVRPLGGAR	K	G	0.95	50.5	30.9	40.4	2		476.608	1426.8	1427.81	3	-0.001598	-1.119	261	274
PC9 - Exp.1	TNK1_HUMAN	Non-receptor tyrosine-protein kinase TNK1	72469.2	14	16	16	0.0018	0.278	VGPEGPmGTELGDFLR	R	E	0.95	48.2	30.1	43	2	m7: Oxidation (+15.99)	845.908	1689.8	1690.81	2	-0.001937	-1.146	152	167
PC9 - Exp.1	TNK1_HUMAN	Non-receptor tyrosine-protein kinase TNK1	72469.2	14	16	16	0.0018	0.278	VGPEGPMGTELGDFLR	R	E	0.95	65.2	30	58.2	2		837.91	1673.81	1674.82	2	-0.003222	-1.924	152	167
PC9 - Exp.1	TNK1_HUMAN	Non-receptor tyrosine-protein kinase TNK1	72469.2	14	16	16	0.0018	0.278	VGSFPASAVTLADAGGLPATRPVHR	K	G	0.95	45.7	29.7	29.3	2		612.584	2446.31	2447.32	4	-0.001374	-0.5614	432	456
PC9 - Exp.1	TNK1_HUMAN	Non-receptor tyrosine-protein kinase TNK1	72469.2	14	16	16	0.0018	0.278	YVMGGPRPIPYAWcAPESLR	R	H	0.95	44.6	28.8	26.4	2	c14: Carbamidomethyl (+57.02)	774.05	2319.13	2320.14	3	-0.001563	-0.6738	277	296
PC9 - Exp.1	THOC4_HUMAN	THO complex subunit 4	26888.7	1	1	1	0.0001	0.07	QQLSAEELDAQLDAYNAR	K	M	0.95	78.9	29.7	74.9	2		1017.99	2033.97	2034.97	2	0.001878	0.9229	236	253
PC9 - Exp.1	SRSF1_HUMAN	Serine/arginine-rich splicing factor 1	27745.1	1	1	1	0.0001	0.0403	DGTGVVEFVR	R	K	0.95	41.6	31.4	11.5	2		539.779	1077.54	1078.55	2	-0.001322	-1.226	155	164
PC9 - Exp.1	DCD_HUMAN	Dermcidin	11284.1	2	2	2	0.0002	0.255	GAVHDVKDVLDSVL	K	-	0.95	36.4	30.4	27.6	2		733.895	1465.78	1466.79	2	-0.002822	-1.924	97	110
PC9 - Exp.1	DCD_HUMAN	Dermcidin	11284.1	2	2	2	0.0002	0.255	LGKDAVEDLESVGK	K	G	0.95	44.9	30.7	28.2	2		730.385	1458.75	1459.76	2	-0.002222	-1.522	83	96
PC9 - Exp.1	RL26L_HUMAN,RL26_HUMAN	60S ribosomal protein L26-like 1	17256.3	1	1	1	0.0001	0.0414	VVQVYR	K	K	0.896	32.4	32.4	6.52	2		382.226	762.438	763.446	2	-0.0007219	-0.9456	70	75
PC9 - Exp.1	K1C9_HUMAN	Keratin, type I cytoskeletal 9	62065.9	34	65	83	0.0092	0.628	DIENQYETQITQIEHEVSSSGQEVQSSAK	K	E	0.95	87.3	27.9	78.6	2		1088.84	3263.5	3264.51	3	-0.002598	-0.7958	340	368
PC9 - Exp.1	K1C9_HUMAN	Keratin, type I cytoskeletal 9	62065.9	34	65	83	0.0092	0.628	DIENQYETQITQIEHEVSSSGQEVQSSAK	K	E	0.95	89.4	27.9	86.9	2		1088.84	3263.5	3264.51	3	-0.002598	-0.7958	340	368
PC9 - Exp.1	K1C9_HUMAN	Keratin, type I cytoskeletal 9	62065.9	34	65	83	0.0092	0.628	DQIVDLTVGNNK	K	T	0.95	67.2	30.9	42.9	2		658.346	1314.68	1315.69	2	-0.001522	-1.157	213	224
PC9 - Exp.1	K1C9_HUMAN	Keratin, type I cytoskeletal 9	62065.9	34	65	83	0.0092	0.628	EEMSQLTGQNSGDVNVEINVAPGKDLTK	K	T	0.95	65.3	28	54.6	2		991.82	2972.44	2973.45	3	-0.002198	-0.7392	294	321
PC9 - Exp.1	K1C9_HUMAN	Keratin, type I cytoskeletal 9	62065.9	34	65	83	0.0092	0.628	EEmSQLTGQNSGDVNVEINVAPGKDLTK	K	T	0.95	74	28	66	2	m3: Oxidation (+15.99)	997.153	2988.44	2989.44	3	0.000687	0.2298	294	321
PC9 - Exp.1	K1C9_HUMAN	Keratin, type I cytoskeletal 9	62065.9	34	65	83	0.0092	0.628	EIETYHNLLEGGQEDFESSGAGK	K	I	0.95	60.6	29	52.9	2		837.382	2509.12	2510.13	3	2.058e-06	0.00082	450	472
PC9 - Exp.1	K1C9_HUMAN	Keratin, type I cytoskeletal 9	62065.9	34	65	83	0.0092	0.628	EIETYHNLLEGGQEDFESSGAGK	K	I	0.95	69.7	29	69.1	2		1255.57	2509.12	2510.13	2	-0.001322	-0.5266	450	472
PC9 - Exp.1	K1C9_HUMAN	Keratin, type I cytoskeletal 9	62065.9	34	65	83	0.0092	0.628	EIETYHNLLEGGQEDFESSGAGK	K	I	0.95	67	29	57.6	2		837.382	2509.12	2510.13	3	-0.001198	-0.4772	450	472
PC9 - Exp.1	K1C9_HUMAN	Keratin, type I cytoskeletal 9	62065.9	34	65	83	0.0092	0.628	EIETYHNLLEGGQEDFESSGAGK	K	I	0.95	67.1	29	54.6	2		837.382	2509.12	2510.13	3	-0.0005979	-0.2382	450	472
PC9 - Exp.1	K1C9_HUMAN	Keratin, type I cytoskeletal 9	62065.9	34	65	83	0.0092	0.628	FEMEQNLR	K	Q	0.931	33	31	20.9	2		533.752	1065.49	1066.5	2	-0.002122	-1.99	243	250
PC9 - Exp.1	K1C9_HUMAN	Keratin, type I cytoskeletal 9	62065.9	34	65	83	0.0092	0.628	FSSSGGGGGGGR	R	F	0.95	64.3	30.7	38.9	2		491.719	981.423	982.434	2	-0.003722	-3.789	35	46
PC9 - Exp.1	K1C9_HUMAN	Keratin, type I cytoskeletal 9	62065.9	34	65	83	0.0092	0.628	FSSSSGYGGGSSR	R	V	0.95	80.9	30.9	69.4	2		618.267	1234.52	1235.53	2	-0.001922	-1.556	47	59
PC9 - Exp.1	K1C9_HUMAN	Keratin, type I cytoskeletal 9	62065.9	34	65	83	0.0092	0.628	GGSGGSHGGGSGFGGESGGSYGGGEEASGSGGGYGGGSGK	R	S	0.95	77.2	29.9	72.1	2		1075.1	3222.26	3223.28	3	-0.0117	-3.629	580	619
PC9 - Exp.1	K1C9_HUMAN	Keratin, type I cytoskeletal 9	62065.9	34	65	83	0.0092	0.628	GGSGGSHGGGSGFGGESGGSYGGGEEASGSGGGYGGGSGK	R	S	0.95	114	29.9	107	2		1075.1	3222.27	3223.28	3	-0.005698	-1.768	580	619
PC9 - Exp.1	K1C9_HUMAN	Keratin, type I cytoskeletal 9	62065.9	34	65	83	0.0092	0.628	GGSGGSYGGGGSGGGYGGGSGSR	R	G	0.95	117	31.2	107	2		896.366	1790.72	1791.73	2	-0.003122	-1.742	491	513
PC9 - Exp.1	K1C9_HUMAN	Keratin, type I cytoskeletal 9	62065.9	34	65	83	0.0092	0.628	HGVQELEIELQSQLSK	R	K	0.94	30.6	30	17.5	2		613.325	1836.95	1837.97	3	-0.004898	-2.665	375	390
PC9 - Exp.1	K1C9_HUMAN	Keratin, type I cytoskeletal 9	62065.9	34	65	83	0.0092	0.628	HGVQELEIELQSQLSK	R	K	0.95	49.8	30.1	41.3	2		613.326	1836.96	1837.97	3	-0.002198	-1.196	375	390
PC9 - Exp.1	K1C9_HUMAN	Keratin, type I cytoskeletal 9	62065.9	34	65	83	0.0092	0.628	HGVQELEIELQSQLSK	R	K	0.95	49.8	30.1	39.5	2		613.326	1836.96	1837.97	3	-0.002198	-1.196	375	390
PC9 - Exp.1	K1C9_HUMAN	Keratin, type I cytoskeletal 9	62065.9	34	65	83	0.0092	0.628	HGVQELEIELQSQLSK	R	K	0.95	87.9	30.1	82.8	2		919.486	1836.96	1837.97	2	-0.0007219	-0.3928	375	390
PC9 - Exp.1	K1C9_HUMAN	Keratin, type I cytoskeletal 9	62065.9	34	65	83	0.0092	0.628	HGVQELEIELQSQLSKK	R	A	0.95	74.9	29.7	69.5	2		656.024	1965.05	1966.06	3	-0.002898	-1.474	375	391
PC9 - Exp.1	K1C9_HUMAN	Keratin, type I cytoskeletal 9	62065.9	34	65	83	0.0092	0.628	IKFEMEQNLR	R	Q	0.95	39.9	30.7	27.2	2		654.341	1306.67	1307.68	2	-0.002822	-2.158	241	250
PC9 - Exp.1	K1C9_HUMAN	Keratin, type I cytoskeletal 9	62065.9	34	65	83	0.0092	0.628	IKFEMEQNLR	R	Q	0.95	43.9	30.7	30.5	2		436.564	1306.67	1307.68	3	-0.0008979	-0.6867	241	250
PC9 - Exp.1	K1C9_HUMAN	Keratin, type I cytoskeletal 9	62065.9	34	65	83	0.0092	0.628	IKFEMEQNLR	R	Q	0.95	49.9	30.7	26	2		436.564	1306.67	1307.68	3	-0.0008979	-0.6867	241	250
PC9 - Exp.1	K1C9_HUMAN	Keratin, type I cytoskeletal 9	62065.9	34	65	83	0.0092	0.628	IQDWYDK	K	K	0.95	32.9	30.9	11.1	2		967.451	966.444	967.452	1	-0.001046	-1.081	185	191
PC9 - Exp.1	K1C9_HUMAN	Keratin, type I cytoskeletal 9	62065.9	34	65	83	0.0092	0.628	IQDWYDK	K	K	0.95	41.3	30.9	13.1	2		484.229	966.443	967.452	2	-0.001622	-1.677	185	191
PC9 - Exp.1	K1C9_HUMAN	Keratin, type I cytoskeletal 9	62065.9	34	65	83	0.0092	0.628	KDIENQYETQITQIEHEVSSSGQEVQSSAK	R	E	0.95	77	27.3	72.8	2		1131.54	3391.6	3392.61	3	-0.0005979	-0.1762	339	368
PC9 - Exp.1	K1C9_HUMAN	Keratin, type I cytoskeletal 9	62065.9	34	65	83	0.0092	0.628	LASYLDK	R	V	0.901	25.3	31.1	8.58	2		809.44	808.432	809.44	1	-0.0008459	-1.045	164	170
PC9 - Exp.1	K1C9_HUMAN	Keratin, type I cytoskeletal 9	62065.9	34	65	83	0.0092	0.628	LASYLDK	R	V	0.95	44.6	31.1	20.6	2		405.224	808.433	809.44	2	-0.0005219	-0.6448	164	170
PC9 - Exp.1	K1C9_HUMAN	Keratin, type I cytoskeletal 9	62065.9	34	65	83	0.0092	0.628	LASYLDKVQALEEANNDLENK	R	I	0.95	55.3	29.2	34	2		793.066	2376.18	2377.19	3	-0.004598	-1.934	164	184
PC9 - Exp.1	K1C9_HUMAN	Keratin, type I cytoskeletal 9	62065.9	34	65	83	0.0092	0.628	LASYLDKVQALEEANNDLENK	R	I	0.95	58.7	29.2	38.8	2		793.067	2376.18	2377.19	3	-0.002498	-1.051	164	184
PC9 - Exp.1	K1C9_HUMAN	Keratin, type I cytoskeletal 9	62065.9	34	65	83	0.0092	0.628	LASYLDKVQALEEANNDLENK	R	I	0.95	89.4	29.1	83.9	2		1189.09	2376.17	2377.19	2	-0.01162	-4.889	164	184
PC9 - Exp.1	K1C9_HUMAN	Keratin, type I cytoskeletal 9	62065.9	34	65	83	0.0092	0.628	LEKEIETYHNLLEGGQEDFESSGAGK	R	I	0.95	35.5	28.3	23.4	2		720.844	2879.35	2880.35	4	0.001226	0.4257	447	472
PC9 - Exp.1	K1C9_HUMAN	Keratin, type I cytoskeletal 9	62065.9	34	65	83	0.0092	0.628	LEKEIETYHNLLEGGQEDFESSGAGK	R	I	0.95	86.4	28.3	79	2		960.788	2879.34	2880.35	3	-0.002798	-0.9714	447	472
PC9 - Exp.1	K1C9_HUMAN	Keratin, type I cytoskeletal 9	62065.9	34	65	83	0.0092	0.628	MTLDDFR	R	I	0.934	27.4	30.3	15.3	2		897.411	896.404	897.414	1	-0.002546	-2.837	234	240
PC9 - Exp.1	K1C9_HUMAN	Keratin, type I cytoskeletal 9	62065.9	34	65	83	0.0092	0.628	mTLDDFR	R	I	0.95	34.7	31	14.5	2	m1: Oxidation (+15.99)	457.207	912.398	913.409	2	-0.002837	-3.106	234	240
PC9 - Exp.1	K1C9_HUMAN	Keratin, type I cytoskeletal 9	62065.9	34	65	83	0.0092	0.628	MTLDDFR	R	I	0.95	39.7	30.3	28.7	2		449.21	896.405	897.414	2	-0.001322	-1.473	234	240
PC9 - Exp.1	K1C9_HUMAN	Keratin, type I cytoskeletal 9	62065.9	34	65	83	0.0092	0.628	NHKEEmSQLTGQNSGDVNVEINVAPGK	K	D	0.95	61.8	28.1	51.5	2	m6: Oxidation (+15.99)	971.129	2910.37	2911.39	3	-0.01221	-4.195	291	317
PC9 - Exp.1	K1C9_HUMAN	Keratin, type I cytoskeletal 9	62065.9	34	65	83	0.0092	0.628	NHKEEMSQLTGQNSGDVNVEINVAPGK	K	D	0.95	75.2	28.3	67.7	2		965.8	2894.38	2895.39	3	-0.003698	-1.277	291	317
PC9 - Exp.1	K1C9_HUMAN	Keratin, type I cytoskeletal 9	62065.9	34	65	83	0.0092	0.628	NYSPYYNTIDDLKDQIVDLTVGNNK	K	T	0.95	37.5	28.2	29.1	2		968.14	2901.4	2902.41	3	-0.006598	-2.273	200	224
PC9 - Exp.1	K1C9_HUMAN	Keratin, type I cytoskeletal 9	62065.9	34	65	83	0.0092	0.628	NYSPYYNTIDDLKDQIVDLTVGNNK	K	T	0.95	44	28.2	31.7	2		968.14	2901.4	2902.41	3	-0.004198	-1.446	200	224
PC9 - Exp.1	K1C9_HUMAN	Keratin, type I cytoskeletal 9	62065.9	34	65	83	0.0092	0.628	NYSPYYNTIDDLKDQIVDLTVGNNK	K	T	0.95	54.6	28.2	51.5	2		1451.71	2901.4	2902.41	2	-0.006122	-2.109	200	224
PC9 - Exp.1	K1C9_HUMAN	Keratin, type I cytoskeletal 9	62065.9	34	65	83	0.0092	0.628	QEIEcQNQEYSLLLSIK	R	M	0.95	47.6	29.2	41.3	2	c5: Carbamidomethyl (+57.02)	699.017	2094.03	2095.04	3	-0.001963	-0.9371	428	444
PC9 - Exp.1	K1C9_HUMAN	Keratin, type I cytoskeletal 9	62065.9	34	65	83	0.0092	0.628	QEIEcQNQEYSLLLSIK	R	M	0.95	88.2	29.2	78.5	2	c5: Carbamidomethyl (+57.02)	1048.02	2094.03	2095.04	2	-0.001087	-0.519	428	444
PC9 - Exp.1	K1C9_HUMAN	Keratin, type I cytoskeletal 9	62065.9	34	65	83	0.0092	0.628	QEYEQLIAK	R	N	0.95	37.8	31.3	17.8	2		561.295	1120.58	1121.58	2	-0.001522	-1.357	328	336
PC9 - Exp.1	K1C9_HUMAN	Keratin, type I cytoskeletal 9	62065.9	34	65	83	0.0092	0.628	QEYEQLIAK	R	N	0.95	39.8	31.3	23.9	2		1121.58	1120.58	1121.58	1	-0.0008459	-0.7542	328	336
PC9 - Exp.1	K1C9_HUMAN	Keratin, type I cytoskeletal 9	62065.9	34	65	83	0.0092	0.628	QGVDADINGLR	R	Q	0.95	95.3	30.9	79.4	2		579.298	1156.58	1157.59	2	-0.002022	-1.747	251	261
PC9 - Exp.1	K1C9_HUMAN	Keratin, type I cytoskeletal 9	62065.9	34	65	83	0.0092	0.628	QVLDNLTMEK	R	S	0.913	26.1	31	10.3	2		1190.61	1189.6	1190.61	1	-0.0007459	-0.6265	262	271
PC9 - Exp.1	K1C9_HUMAN	Keratin, type I cytoskeletal 9	62065.9	34	65	83	0.0092	0.628	QVLDNLTMEK	R	S	0.95	45.9	31	31.2	2		595.807	1189.6	1190.61	2	-0.001822	-1.53	262	271
PC9 - Exp.1	K1C9_HUMAN	Keratin, type I cytoskeletal 9	62065.9	34	65	83	0.0092	0.628	QVLDNLTmEK	R	S	0.95	47.1	30.9	32.6	2	m8: Oxidation (+15.99)	603.805	1205.59	1206.6	2	-0.001737	-1.44	262	271
PC9 - Exp.1	K1C9_HUMAN	Keratin, type I cytoskeletal 9	62065.9	34	65	83	0.0092	0.628	QVLDNLTmEK	R	S	0.95	48	30.9	33.5	2	m8: Oxidation (+15.99)	603.805	1205.59	1206.6	2	-0.001537	-1.274	262	271
PC9 - Exp.1	K1C9_HUMAN	Keratin, type I cytoskeletal 9	62065.9	34	65	83	0.0092	0.628	QVLDNLTmEKSDLEMQYETLQEELMALK	R	K	0.95	39.4	27.5	8.23	2	m8: Oxidation (+15.99)	1120.21	3357.6	3358.61	3	-0.004313	-1.284	262	289
PC9 - Exp.1	K1C9_HUMAN	Keratin, type I cytoskeletal 9	62065.9	34	65	83	0.0092	0.628	QVLDNLTMEKSDLEMQYETLQEELMALK	R	K	0.95	54.6	27.7	46.4	2		1114.88	3341.61	3342.62	3	-0.002398	-0.7174	262	289
PC9 - Exp.1	K1C9_HUMAN	Keratin, type I cytoskeletal 9	62065.9	34	65	83	0.0092	0.628	SDLEMQYETLQEELMALK	K	K	0.95	38.2	29.2	22.8	2		724.344	2170.01	2171.02	3	-0.007798	-3.592	272	289
PC9 - Exp.1	K1C9_HUMAN	Keratin, type I cytoskeletal 9	62065.9	34	65	83	0.0092	0.628	SDLEmQYETLQEELMALK	K	K	0.95	41.3	29.3	26.9	2	m5: Oxidation (+15.99)	729.677	2186.01	2187.02	3	-0.004313	-1.972	272	289
PC9 - Exp.1	K1C9_HUMAN	Keratin, type I cytoskeletal 9	62065.9	34	65	83	0.0092	0.628	SDLEMQYETLQEELMALK	K	K	0.95	63.3	29.2	61.3	2		1086.02	2170.02	2171.02	2	-0.002222	-1.023	272	289
PC9 - Exp.1	K1C9_HUMAN	Keratin, type I cytoskeletal 9	62065.9	34	65	83	0.0092	0.628	SDLEmQYETLQEELmALK	K	K	0.95	69.2	29.4	62.2	2	m5: Oxidation (+15.99), m15: Oxidation (+15.99)	1102.01	2202	2203.01	2	-0.004052	-1.839	272	289
PC9 - Exp.1	K1C9_HUMAN	Keratin, type I cytoskeletal 9	62065.9	34	65	83	0.0092	0.628	SDLEmQYETLQEELmALK	K	K	0.95	70.4	29.4	68.5	2	m5: Oxidation (+15.99), m15: Oxidation (+15.99)	1102.01	2202	2203.01	2	-0.004052	-1.839	272	289
PC9 - Exp.1	K1C9_HUMAN	Keratin, type I cytoskeletal 9	62065.9	34	65	83	0.0092	0.628	SDLEMQYETLQEELmALK	K	K	0.95	78.5	29.3	62.4	2	m15: Oxidation (+15.99)	1094.01	2186.01	2187.02	2	-0.003137	-1.434	272	289
PC9 - Exp.1	K1C9_HUMAN	Keratin, type I cytoskeletal 9	62065.9	34	65	83	0.0092	0.628	SDLEmQYETLQEELMALK	K	K	0.95	92.1	29.3	78.1	2	m5: Oxidation (+15.99)	1094.01	2186.01	2187.02	2	-0.005137	-2.349	272	289
PC9 - Exp.1	K1C9_HUMAN	Keratin, type I cytoskeletal 9	62065.9	34	65	83	0.0092	0.628	SDLEMQYETLQEELmALKK	K	N	0.898	27.1	29	14	2	m15: Oxidation (+15.99)	772.376	2314.11	2315.11	3	-0.001413	-0.6103	272	290
PC9 - Exp.1	K1C9_HUMAN	Keratin, type I cytoskeletal 9	62065.9	34	65	83	0.0092	0.628	SDLEMQYETLQEELmALKK	K	N	0.944	29.9	29.1	17.6	2	m15: Oxidation (+15.99)	772.374	2314.1	2315.11	3	-0.007713	-3.332	272	290
PC9 - Exp.1	K1C9_HUMAN	Keratin, type I cytoskeletal 9	62065.9	34	65	83	0.0092	0.628	SDLEmQYETLQEELMALKK	K	N	0.95	33.2	29.1	17	2	m5: Oxidation (+15.99)	772.375	2314.1	2315.11	3	-0.005313	-2.295	272	290
PC9 - Exp.1	K1C9_HUMAN	Keratin, type I cytoskeletal 9	62065.9	34	65	83	0.0092	0.628	SDLEMQYETLQEELmALKK	K	N	0.95	49.1	29	42.3	2	m15: Oxidation (+15.99)	1158.06	2314.11	2315.11	2	-0.002137	-0.923	272	290
PC9 - Exp.1	K1C9_HUMAN	Keratin, type I cytoskeletal 9	62065.9	34	65	83	0.0092	0.628	SDLEMQYETLQEELMALKK	K	N	0.95	52.5	29	41.3	2		767.043	2298.11	2299.12	3	-0.004298	-1.869	272	290
PC9 - Exp.1	K1C9_HUMAN	Keratin, type I cytoskeletal 9	62065.9	34	65	83	0.0092	0.628	SDLEMQYETLQEELMALKK	K	N	0.95	64.2	29	57.9	2		1150.06	2298.11	2299.12	2	-0.003222	-1.401	272	290
PC9 - Exp.1	K1C9_HUMAN	Keratin, type I cytoskeletal 9	62065.9	34	65	83	0.0092	0.628	SGGGGGGGLGSGGSIR	R	S	0.95	32.7	31.1	27.1	2		1232.6	1231.59	1232.6	1	-0.001146	-0.9297	14	29
PC9 - Exp.1	K1C9_HUMAN	Keratin, type I cytoskeletal 9	62065.9	34	65	83	0.0092	0.628	SGGGGGGGLGSGGSIR	R	S	0.95	64.5	31.1	39.6	2		616.802	1231.59	1232.6	2	-0.001822	-1.478	14	29
PC9 - Exp.1	K1C9_HUMAN	Keratin, type I cytoskeletal 9	62065.9	34	65	83	0.0092	0.628	SGGGGGGGLGSGGSIR	R	S	0.95	76.9	31.1	67.7	2		616.802	1231.59	1232.6	2	-0.001222	-0.9914	14	29
PC9 - Exp.1	K1C9_HUMAN	Keratin, type I cytoskeletal 9	62065.9	34	65	83	0.0092	0.628	STMQELNSR	K	L	0.95	37.6	31	21.1	2		1065.5	1064.49	1065.5	1	-0.001346	-1.263	155	163
PC9 - Exp.1	K1C9_HUMAN	Keratin, type I cytoskeletal 9	62065.9	34	65	83	0.0092	0.628	STmQELNSR	K	L	0.95	53.3	30.8	28.2	2	m3: Oxidation (+15.99)	541.249	1080.48	1081.49	2	-0.003137	-2.901	155	163
PC9 - Exp.1	K1C9_HUMAN	Keratin, type I cytoskeletal 9	62065.9	34	65	83	0.0092	0.628	STmQELNSR	K	L	0.95	58.7	30.8	34.5	2	m3: Oxidation (+15.99)	541.249	1080.48	1081.49	2	-0.002937	-2.716	155	163
PC9 - Exp.1	K1C9_HUMAN	Keratin, type I cytoskeletal 9	62065.9	34	65	83	0.0092	0.628	STMQELNSR	K	L	0.95	63.1	31	33.6	2		533.252	1064.49	1065.5	2	-0.001822	-1.71	155	163
PC9 - Exp.1	K1C9_HUMAN	Keratin, type I cytoskeletal 9	62065.9	34	65	83	0.0092	0.628	TLLDIDNTR	K	M	0.95	30.9	31.8	17.9	2		1060.56	1059.55	1060.56	1	-0.001546	-1.458	225	233
PC9 - Exp.1	K1C9_HUMAN	Keratin, type I cytoskeletal 9	62065.9	34	65	83	0.0092	0.628	TLLDIDNTR	K	M	0.95	40.7	31.8	30	2		530.784	1059.55	1060.56	2	-0.002422	-2.284	225	233
PC9 - Exp.1	K1C9_HUMAN	Keratin, type I cytoskeletal 9	62065.9	34	65	83	0.0092	0.628	TLLDIDNTR	K	M	0.95	50.2	31.8	36.3	2		530.784	1059.55	1060.56	2	-0.001822	-1.718	225	233
PC9 - Exp.1	K1C9_HUMAN	Keratin, type I cytoskeletal 9	62065.9	34	65	83	0.0092	0.628	TLNDmRQEYEQLIAK	K	N	0.95	33.3	29.5	24.3	2	m5: Oxidation (+15.99)	623.312	1866.91	1867.92	3	-0.001813	-0.9706	322	336
PC9 - Exp.1	K1C9_HUMAN	Keratin, type I cytoskeletal 9	62065.9	34	65	83	0.0092	0.628	TLNDMRQEYEQLIAK	K	N	0.95	36.5	29.7	25.1	2		617.979	1850.92	1851.93	3	-0.003498	-1.889	322	336
PC9 - Exp.1	K1C9_HUMAN	Keratin, type I cytoskeletal 9	62065.9	34	65	83	0.0092	0.628	TLNDmRQEYEQLIAK	K	N	0.95	59.7	29.5	38.4	2	m5: Oxidation (+15.99)	934.463	1866.91	1867.92	2	-0.002937	-1.572	322	336
PC9 - Exp.1	K1C9_HUMAN	Keratin, type I cytoskeletal 9	62065.9	34	65	83	0.0092	0.628	TLNDMRQEYEQLIAK	K	N	0.95	63.6	29.7	46.6	2		926.466	1850.92	1851.93	2	-0.002822	-1.524	322	336
PC9 - Exp.1	K1C9_HUMAN	Keratin, type I cytoskeletal 9	62065.9	34	65	83	0.0092	0.628	VQALEEANNDLENK	K	I	0.95	61.6	30.4	51.5	2		529.593	1585.76	1586.77	3	-0.001298	-0.818	171	184
PC9 - Exp.1	K1C9_HUMAN	Keratin, type I cytoskeletal 9	62065.9	34	65	83	0.0092	0.628	VQALEEANNDLENK	K	I	0.95	86.9	30.4	72	2		793.886	1585.76	1586.77	2	-0.001022	-0.644	171	184
PC9 - Exp.1	K1C9_HUMAN	Keratin, type I cytoskeletal 9	62065.9	34	65	83	0.0092	0.628	VQALEEANNDLENKIQDWYDK	K	K	0.95	53.5	28.6	48.8	2		845.738	2534.19	2535.2	3	-0.001498	-0.5909	171	191
PC9 - Exp.1	K1C9_HUMAN	Keratin, type I cytoskeletal 9	62065.9	34	65	83	0.0092	0.628	YcGQLQmIQEQISNLEAQITDVR	R	Q	0.95	47.7	28.6	41.4	2	c2: Carbamidomethyl (+57.02), m7: Oxidation (+15.99)	1377.16	2752.31	2753.32	2	-0.008902	-3.233	405	427
PC9 - Exp.1	EIF3H_HUMAN	Eukaryotic translation initiation factor 3 subunit H	39930.6	4	4	4	0.0004	0.17	ANITFEYMFEEVPIVIK	K	N	0.92	30.7	29.5	20.2	2		1022.03	2042.04	2043.05	2	-0.004122	-2.018	190	206
PC9 - Exp.1	EIF3H_HUMAN	Eukaryotic translation initiation factor 3 subunit H	39930.6	4	4	4	0.0004	0.17	NLQLLMDRVDEMSQDIVK	K	Y	0.936	29.7	29.4	19.8	2		716.365	2146.07	2147.08	3	-0.004598	-2.141	242	259
PC9 - Exp.1	EIF3H_HUMAN	Eukaryotic translation initiation factor 3 subunit H	39930.6	4	4	4	0.0004	0.17	NSHLINVLMWELEK	K	K	0.931	29.8	30	13.2	2		575.97	1724.89	1725.9	3	-0.003298	-1.911	207	220
PC9 - Exp.1	EIF3H_HUMAN	Eukaryotic translation initiation factor 3 subunit H	39930.6	4	4	4	0.0004	0.17	QVQIDGLVVLK	K	I	0.95	48.5	30.8	35.4	2		606.371	1210.73	1211.74	2	-0.001922	-1.586	38	48
PC9 - Exp.1	MLEC_HUMAN	Malectin	32234.1	1	1	1	0.0001	0.0788	YNEETFGYEVPIKEEGDYVLVLK	R	F	0.918	27.3	28.2	18.8	2		912.119	2733.34	2734.35	3	-0.006698	-2.45	104	126
PC9 - Exp.1	TBA4A_HUMAN	Tubulin alpha-4A chain	49924.6	3	4	4	0.0004	0.529	AFVHWYVGEGMEEGEFSEAR	R	E	0.95	34.6	29.5	23.7	2		777.342	2329	2330.02	3	-0.007698	-3.304	403	422
PC9 - Exp.1	TBA4A_HUMAN	Tubulin alpha-4A chain	49924.6	3	4	4	0.0004	0.529	AFVHWYVGEGmEEGEFSEAR	R	E	0.95	46.8	29.7	40.5	2	m11: Oxidation (+15.99)	782.675	2345	2346.01	3	-0.002113	-0.9007	403	422
PC9 - Exp.1	TBA4A_HUMAN	Tubulin alpha-4A chain	49924.6	3	4	4	0.0004	0.529	AFVHWYVGEGMEEGEFSEAR	R	E	0.95	52.9	29.4	43	2		777.344	2329.01	2330.02	3	-0.001398	-0.6	403	422
PC9 - Exp.1	TBA4A_HUMAN	Tubulin alpha-4A chain	49924.6	3	4	4	0.0004	0.529	AVcmLSNTTAIAEAWAR	R	L	0.95	61.7	29.9	51.2	2	c3: Carbamidomethyl (+57.02), m4: Oxidation (+15.99)	940.952	1879.89	1880.9	2	-0.001602	-0.8519	374	390
PC9 - Exp.1	TBA4A_HUMAN	Tubulin alpha-4A chain	49924.6	3	4	4	0.0004	0.529	AVcMLSNTTAIAEAWAR	R	L	0.95	81.9	29.7	66.8	2	c3: Carbamidomethyl (+57.02)	932.954	1863.89	1864.9	2	-0.003887	-2.084	374	390
PC9 - Exp.1	TBA4A_HUMAN	Tubulin alpha-4A chain	49924.6	3	4	4	0.0004	0.529	AVFVDLEPTVIDEIR	R	N	0.95	55.2	30.4	29.3	2		572.644	1714.91	1715.92	3	-0.003898	-2.272	65	79
PC9 - Exp.1	TBA4A_HUMAN	Tubulin alpha-4A chain	49924.6	3	4	4	0.0004	0.529	AVFVDLEPTVIDEIR	R	N	0.95	78	30.4	61.1	2		858.463	1714.91	1715.92	2	-0.003322	-1.936	65	79
PC9 - Exp.1	TBA4A_HUMAN	Tubulin alpha-4A chain	49924.6	3	4	4	0.0004	0.529	AYHEQLSVAEITNAcFEPANQMVK	K	C	0.95	36.6	28.7	27.5	2	c15: Carbamidomethyl (+57.02)	917.433	2749.28	2750.29	3	-0.005363	-1.95	281	304
PC9 - Exp.1	TBA4A_HUMAN	Tubulin alpha-4A chain	49924.6	3	4	4	0.0004	0.529	AYHEQLSVAEITNAcFEPANQmVK	K	C	0.95	49.8	28.6	42.2	2	c15: Carbamidomethyl (+57.02), m22: Oxidation (+15.99)	922.765	2765.27	2766.29	3	-0.005478	-1.98	281	304
PC9 - Exp.1	TBA4A_HUMAN	Tubulin alpha-4A chain	49924.6	3	4	4	0.0004	0.529	DVNAAIAAIK	K	T	0.95	71.9	31	51.6	2		493.287	984.559	985.568	2	-0.001222	-1.24	327	336
PC9 - Exp.1	TBA4A_HUMAN	Tubulin alpha-4A chain	49924.6	3	4	4	0.0004	0.529	FDGALNVDLTEFQTNLVPYPR	R	I	0.95	30.2	28.9	21.6	2		803.739	2408.19	2409.21	3	-0.007798	-3.237	244	264
PC9 - Exp.1	TBA4A_HUMAN	Tubulin alpha-4A chain	49924.6	3	4	4	0.0004	0.529	FDGALNVDLTEFQTNLVPYPR	R	I	0.95	74.2	28.9	65.1	2		1205.11	2408.2	2409.21	2	-0.002022	-0.8393	244	264
PC9 - Exp.1	TBA4A_HUMAN	Tubulin alpha-4A chain	49924.6	3	4	4	0.0004	0.529	IHFPLATYAPVISAEK	R	A	0.906	28.8	30.4	15.6	2		586.325	1755.95	1756.96	3	-0.002898	-1.649	265	280
PC9 - Exp.1	TBA4A_HUMAN	Tubulin alpha-4A chain	49924.6	3	4	4	0.0004	0.529	IHFPLATYAPVISAEK	R	A	0.95	39.7	30.4	30	2		586.325	1755.95	1756.96	3	-0.002598	-1.479	265	280
PC9 - Exp.1	TBA4A_HUMAN	Tubulin alpha-4A chain	49924.6	3	4	4	0.0004	0.529	LDHKFDLMYAK	R	R	0.95	36.1	30.5	24.9	2		690.852	1379.69	1380.7	2	-0.001922	-1.392	391	401
PC9 - Exp.1	TBA4A_HUMAN	Tubulin alpha-4A chain	49924.6	3	4	4	0.0004	0.529	LDHKFDLmYAK	R	R	0.95	41.7	30.6	30	2	m8: Oxidation (+15.99)	698.849	1395.68	1396.69	2	-0.002837	-2.031	391	401
PC9 - Exp.1	TBA4A_HUMAN	Tubulin alpha-4A chain	49924.6	3	4	4	0.0004	0.529	LSVDYGKK	R	S	0.95	35.2	31	20.5	2		455.255	908.496	909.504	2	-0.001222	-1.344	157	164
PC9 - Exp.1	TBA4A_HUMAN	Tubulin alpha-4A chain	49924.6	3	4	4	0.0004	0.529	NLDIERPTYTNLNR	R	L	0.95	50.4	30.4	36.2	2		859.944	1717.87	1718.88	2	-0.001022	-0.5945	216	229
PC9 - Exp.1	TBA4A_HUMAN	Tubulin alpha-4A chain	49924.6	3	4	4	0.0004	0.529	QLFHPEQLITGKEDAANNYAR	R	G	0.95	31	28.8	22.8	2		604.556	2414.19	2415.21	4	-0.003174	-1.314	85	105
PC9 - Exp.1	TBA4A_HUMAN	Tubulin alpha-4A chain	49924.6	3	4	4	0.0004	0.529	QLFHPEQLITGKEDAANNYAR	R	G	0.95	53.1	28.8	50.5	2		805.739	2414.19	2415.21	3	-0.004098	-1.697	85	105
PC9 - Exp.1	TBA4A_HUMAN	Tubulin alpha-4A chain	49924.6	3	4	4	0.0004	0.529	SIQFVDWcPTGFK	R	V	0.95	53	30.3	44	2	c8: Carbamidomethyl (+57.02)	792.878	1583.74	1584.75	2	-0.003587	-2.264	340	352
PC9 - Exp.1	TBA4A_HUMAN	Tubulin alpha-4A chain	49924.6	3	4	4	0.0004	0.529	TIGGGDDSFTTFFcETGAGK	K	H	0.95	68.5	29.9	58.5	2	c14: Carbamidomethyl (+57.02)	1034.45	2066.89	2067.9	2	-0.004087	-1.977	41	60
PC9 - Exp.1	TBA4A_HUMAN	Tubulin alpha-4A chain	49924.6	3	4	4	0.0004	0.529	VGINYQPPTVVPGGDLAK	K	V	0.95	40.7	29.9	35.8	2		912.939	1823.86	1824.99	2	-0.1144	-62.7	353	370
PC9 - Exp.1	TBA4A_HUMAN	Tubulin alpha-4A chain	49924.6	3	4	4	0.0004	0.529	VGINYQPPTVVPGGDLAK	K	V	0.95	57	30.1	47.8	2		912.996	1823.98	1824.99	2	-0.001222	-0.6696	353	370
PC9 - Exp.1	TBA4A_HUMAN	Tubulin alpha-4A chain	49924.6	3	4	4	0.0004	0.529	YMAccLLYR	K	G	0.95	46.3	30.9	34.5	2	c4: Carbamidomethyl (+57.02), c5: Carbamidomethyl (+57.02)	625.28	1248.55	1249.55	2	4.746e-05	0.03798	312	320
PC9 - Exp.1	PIM1_HUMAN	Serine/threonine-protein kinase pim-1	45412.9	2	2	2	0.0002	0.0792	LIDFGSGALLKDTVYTDFDGTR	K	V	0.95	30.6	29	22	2		802.071	2403.19	2404.2	3	-0.005098	-2.12	275	296
PC9 - Exp.1	PIM1_HUMAN	Serine/threonine-protein kinase pim-1	45412.9	2	2	2	0.0002	0.0792	VSDNLPVAIK	R	H	0.95	38.4	30.9	26.6	2		528.307	1054.6	1055.61	2	-0.002522	-2.389	149	158
PC9 - Exp.1	TBB5_HUMAN	Tubulin beta chain	49670.6	17	24	27	0.003	0.538	AILVDLEPGTmDSVR	R	S	0.95	52.2	30.3	41.8	2	m11: Oxidation (+15.99)	816.418	1630.82	1631.83	2	-0.001437	-0.8806	63	77
PC9 - Exp.1	TBB5_HUMAN	Tubulin beta chain	49670.6	17	24	27	0.003	0.538	AILVDLEPGTMDSVR	R	S	0.95	72.8	30.2	63.8	2		808.421	1614.83	1615.84	2	-0.001522	-0.9419	63	77
PC9 - Exp.1	TBB5_HUMAN	Tubulin beta chain	49670.6	17	24	27	0.003	0.538	ALTVPELTQQVFDAK	R	N	0.95	55.1	30.2	47.7	2		830.45	1658.88	1659.9	2	-0.003522	-2.122	283	297
PC9 - Exp.1	TBB5_HUMAN	Tubulin beta chain	49670.6	17	24	27	0.003	0.538	EAEScDcLQGFQLTHSLGGGTGSGmGTLLISK	K	I	0.95	66.7	28.1	0	2	c5: Carbamidomethyl (+57.02), c7: Carbamidomethyl (+57.02), m25: Oxidation (+15.99)	1109.85	3326.52	3327.53	3	-0.006144	-1.846	123	154
PC9 - Exp.1	TBB5_HUMAN	Tubulin beta chain	49670.6	17	24	27	0.003	0.538	EAEScDcLQGFQLTHSLGGGTGSGMGTLLISK	K	I	0.95	69.9	28.2	0	2	c5: Carbamidomethyl (+57.02), c7: Carbamidomethyl (+57.02)	1104.52	3310.53	3311.53	3	-0.001229	-0.371	123	154
PC9 - Exp.1	TBB5_HUMAN	Tubulin beta chain	49670.6	17	24	27	0.003	0.538	EIVHIQAGQcGNQIGAK	R	F	0.95	35.6	30.3	0	2	c10: Carbamidomethyl (+57.02)	608.312	1821.91	1822.92	3	-0.003163	-1.735	3	19
PC9 - Exp.1	TBB5_HUMAN	Tubulin beta chain	49670.6	17	24	27	0.003	0.538	EIVHIQAGQcGNQIGAK	R	F	0.95	65.1	30.3	0	2	c10: Carbamidomethyl (+57.02)	911.965	1821.91	1822.92	2	-0.0009872	-0.5416	3	19
PC9 - Exp.1	TBB5_HUMAN	Tubulin beta chain	49670.6	17	24	27	0.003	0.538	EVDEQmLNVQNK	K	N	0.95	36.1	30.7	0.9	2	m6: Oxidation (+15.99)	731.845	1461.68	1462.68	2	-0.001237	-0.8457	325	336
PC9 - Exp.1	TBB5_HUMAN	Tubulin beta chain	49670.6	17	24	27	0.003	0.538	EVDEQmLNVQNK	K	N	0.95	50	30.7	14.3	2	m6: Oxidation (+15.99)	731.842	1461.67	1462.68	2	-0.007037	-4.811	325	336
PC9 - Exp.1	TBB5_HUMAN	Tubulin beta chain	49670.6	17	24	27	0.003	0.538	EVDEQMLNVQNK	K	N	0.95	60.6	30.7	38	2		723.847	1445.68	1446.69	2	-0.001922	-1.329	325	336
PC9 - Exp.1	TBB5_HUMAN	Tubulin beta chain	49670.6	17	24	27	0.003	0.538	FPGQLNADLR	R	K	0.911	31.9	31.2	10.1	2		565.8	1129.59	1130.6	2	-0.002322	-2.054	242	251
PC9 - Exp.1	TBB5_HUMAN	Tubulin beta chain	49670.6	17	24	27	0.003	0.538	FWEVISDEHGIDPTGTYHGDSDLQLDR	K	I	0.95	56.6	28.6	33.1	2		1034.81	3101.4	3102.41	3	-0.001598	-0.5151	20	46
PC9 - Exp.1	TBB5_HUMAN	Tubulin beta chain	49670.6	17	24	27	0.003	0.538	GHYTEGAELVDSVLDVVR	K	K	0.95	39.6	29.4	26.4	2		653.665	1957.97	1958.98	3	-0.002698	-1.377	104	121
PC9 - Exp.1	TBB5_HUMAN	Tubulin beta chain	49670.6	17	24	27	0.003	0.538	GHYTEGAELVDSVLDVVR	K	K	0.95	133	29.4	120	2		979.994	1957.97	1958.98	2	-0.002222	-1.134	104	121
PC9 - Exp.1	TBB5_HUMAN	Tubulin beta chain	49670.6	17	24	27	0.003	0.538	GHYTEGAELVDSVLDVVRK	K	E	0.95	58.6	29.6	44.8	2		696.363	2086.07	2087.08	3	-0.002798	-1.341	104	122
PC9 - Exp.1	TBB5_HUMAN	Tubulin beta chain	49670.6	17	24	27	0.003	0.538	ImNTFSVVPSPK	R	V	0.95	71.4	30.6	62.3	2	m2: Oxidation (+15.99)	668.351	1334.69	1335.7	2	-0.002237	-1.675	163	174
PC9 - Exp.1	TBB5_HUMAN	Tubulin beta chain	49670.6	17	24	27	0.003	0.538	IREEYPDR	K	I	0.938	33.8	31.2	20	2		539.269	1076.52	1077.53	2	-0.002322	-2.155	155	162
PC9 - Exp.1	TBB5_HUMAN	Tubulin beta chain	49670.6	17	24	27	0.003	0.538	ISEQFTAmFR	R	R	0.95	56.8	30.9	43.9	2	m8: Oxidation (+15.99)	623.3	1244.59	1245.59	2	-0.000537	-0.4311	381	390
PC9 - Exp.1	TBB5_HUMAN	Tubulin beta chain	49670.6	17	24	27	0.003	0.538	ISEQFTAMFR	R	R	0.95	61.7	31	47.6	2		615.302	1228.59	1229.6	2	-0.0008219	-0.6685	381	390
PC9 - Exp.1	TBB5_HUMAN	Tubulin beta chain	49670.6	17	24	27	0.003	0.538	ISVYYNEATGGK	R	Y	0.95	78.5	30.8	68.9	2		651.321	1300.63	1301.64	2	-0.001722	-1.323	47	58
PC9 - Exp.1	TBB5_HUMAN	Tubulin beta chain	49670.6	17	24	27	0.003	0.538	LAVNMVPFPR	K	L	0.95	39.4	31.3	27.4	2		572.32	1142.63	1143.63	2	-0.0008219	-0.7187	253	262
PC9 - Exp.1	TBB5_HUMAN	Tubulin beta chain	49670.6	17	24	27	0.003	0.538	LAVNmVPFPR	K	L	0.95	47.8	31.3	40.3	2	m5: Oxidation (+15.99)	580.317	1158.62	1159.63	2	-0.001737	-1.498	253	262
PC9 - Exp.1	TBB5_HUMAN	Tubulin beta chain	49670.6	17	24	27	0.003	0.538	mAVTFIGNSTAIQELFK	K	R	0.95	124	30	111	2	m1: Oxidation (+15.99)	943.487	1884.96	1885.97	2	-0.005637	-2.989	363	379
PC9 - Exp.1	TBB5_HUMAN	Tubulin beta chain	49670.6	17	24	27	0.003	0.538	NSSYFVEWIPNNVK	K	T	0.937	32.7	30.1	20.1	2		848.919	1695.82	1696.83	2	-0.001122	-0.6612	337	350
PC9 - Exp.1	TBB5_HUMAN	Tubulin beta chain	49670.6	17	24	27	0.003	0.538	TAVcDIPPR	K	G	0.95	37.4	31.1	20.9	2	c4: Carbamidomethyl (+57.02)	514.763	1027.51	1028.52	2	-0.0009872	-0.9599	351	359
PC9 - Exp.1	TBB5_HUMAN	Tubulin beta chain	49670.6	17	24	27	0.003	0.538	TAVcDIPPR	K	G	0.95	39.8	31.1	25.7	2	c4: Carbamidomethyl (+57.02)	514.762	1027.51	1028.52	2	-0.002187	-2.127	351	359
PC9 - Exp.1	TBB5_HUMAN	Tubulin beta chain	49670.6	17	24	27	0.003	0.538	TAVcDIPPR	K	G	0.95	42.8	31.1	28.4	2	c4: Carbamidomethyl (+57.02)	514.762	1027.51	1028.52	2	-0.003387	-3.293	351	359
PC9 - Exp.1	BIG2_HUMAN	Brefeldin A-inhibited guanine nucleotide-exchange protein 2	202042	2	2	2	0.0002	0.0118	DAFLVFR	K	S	0.95	37.1	30.7	18.2	2		434.239	866.464	867.472	2	-0.001422	-1.639	373	379
PC9 - Exp.1	BIG2_HUMAN	Brefeldin A-inhibited guanine nucleotide-exchange protein 2	202042	2	2	2	0.0002	0.0118	FSLLTASSSITEMK	R	Q	0.95	35.7	30.1	27.3	2		757.892	1513.77	1514.78	2	-2.194e-05	-0.01449	951	964
PC9 - Exp.1	KAP2_HUMAN	cAMP-dependent protein kinase type II-alpha regulatory subunit	45518.8	1	1	1	0.0001	0.0421	NLDQEQLSQVLDAMFER	K	I	0.95	76.6	29.4	63	2		1018.49	2034.97	2035.98	2	-0.0008219	-0.4037	142	158
PC9 - Exp.1	ROA1_HUMAN	Heterogeneous nuclear ribonucleoprotein A1	38747	4	4	4	0.0004	0.177	EDSQRPGAHLTVK	R	K	0.95	39.5	30.3	24.3	2		719.375	1436.73	1437.74	2	-0.002522	-1.754	93	105
PC9 - Exp.1	ROA1_HUMAN	Heterogeneous nuclear ribonucleoprotein A1	38747	4	4	4	0.0004	0.177	GFAFVTFDDHDSVDKIVIQK	R	Y	0.95	41	29.1	17.6	2		761.054	2280.14	2281.15	3	-0.001898	-0.832	147	166
PC9 - Exp.1	ROA1_HUMAN	Heterogeneous nuclear ribonucleoprotein A1	38747	4	4	4	0.0004	0.177	GFGFVTYATVEEVDAAMNARPHK	R	V	0.95	54.7	28.7	48.8	2		628.309	2509.21	2510.21	4	0.001626	0.6478	56	78
PC9 - Exp.1	ROA1_HUMAN	Heterogeneous nuclear ribonucleoprotein A1	38747	4	4	4	0.0004	0.177	IEVIEIMTDR	K	G	0.95	53.6	31.3	41.3	2		609.823	1217.63	1218.64	2	-0.0005219	-0.4283	131	140
PC9 - Exp.1	TBKB1_HUMAN	TANK-binding kinase 1-binding protein 1	67702.8	4	4	4	0.0004	0.0894	NKEQEEQLGEMIQAYEK	K	L	0.95	47	29.2	31.8	2		689.662	2065.96	2066.97	3	-0.0001979	-0.09576	120	136
PC9 - Exp.1	TBKB1_HUMAN	TANK-binding kinase 1-binding protein 1	67702.8	4	4	4	0.0004	0.0894	RVGDDQVNLALAYTELTEELGR	K	L	0.95	38.6	29.4	10.3	2		821.422	2461.24	2462.25	3	-0.001898	-0.7708	286	307
PC9 - Exp.1	TBKB1_HUMAN	TANK-binding kinase 1-binding protein 1	67702.8	4	4	4	0.0004	0.0894	SDLETELR	K	E	0.95	61.4	31.5	36.9	2		481.743	961.47	962.479	2	-0.001322	-1.373	142	149
PC9 - Exp.1	TBKB1_HUMAN	TANK-binding kinase 1-binding protein 1	67702.8	4	4	4	0.0004	0.0894	TLLQEQAR	R	S	0.95	50.2	31.3	37.1	2		479.769	957.523	958.532	2	-0.001822	-1.901	321	328
PC9 - Exp.1	1433Z_HUMAN	14-3-3 protein zeta/delta	27745.9	5	5	5	0.0006	0.306	DIcNDVLSLLEK	R	F	0.95	55.4	30.7	34.5	2	c3: Carbamidomethyl (+57.02)	709.862	1417.71	1418.72	2	-0.003287	-2.317	92	103
PC9 - Exp.1	1433Z_HUMAN	14-3-3 protein zeta/delta	27745.9	5	5	5	0.0006	0.306	GIVDQSQQAYQEAFEISK	K	K	0.95	98.8	29.4	93.9	2		1021	2039.98	2040.99	2	-0.002722	-1.334	140	157
PC9 - Exp.1	1433Z_HUMAN	14-3-3 protein zeta/delta	27745.9	5	5	5	0.0006	0.306	SVTEQGAELSNEER	K	N	0.95	84.5	30.5	71.7	2		774.86	1547.7	1548.71	2	-0.001722	-1.112	28	41
PC9 - Exp.1	1433Z_HUMAN	14-3-3 protein zeta/delta	27745.9	5	5	5	0.0006	0.306	TAFDEAIAELDTLSEESYK	K	D	0.95	52.7	29.6	47.7	2		1066.5	2130.98	2131.99	2	-0.003222	-1.511	194	212
PC9 - Exp.1	1433Z_HUMAN	14-3-3 protein zeta/delta	27745.9	5	5	5	0.0006	0.306	YLAEVAAGDDKK	R	G	0.95	64.9	30.6	40.7	2		640.329	1278.64	1279.65	2	-0.001922	-1.502	128	139
PC9 - Exp.1	SPB3_HUMAN,SPB4_HUMAN	Serpin B3	44565.9	2	2	2	0.0002	0.0513	LMEWTSLQNMR	K	E	0.95	46.7	30.5	31.4	2		704.838	1407.66	1408.67	2	-0.001922	-1.364	266	276
PC9 - Exp.1	SPB3_HUMAN,SPB4_HUMAN	Serpin B3	44565.9	2	2	2	0.0002	0.0513	TNSILFYGR	K	F	0.95	41.4	30.9	22.7	2		535.784	1069.55	1070.56	2	-0.001222	-1.141	378	386
PC9 - Exp.1	PRDX1_HUMAN	Peroxiredoxin-1	22110.9	4	4	4	0.0004	0.196	GLFIIDDK	R	G	0.95	38.1	31.3	22.8	2		460.757	919.5	920.509	2	-0.001322	-1.436	129	136
PC9 - Exp.1	PRDX1_HUMAN	Peroxiredoxin-1	22110.9	4	4	4	0.0004	0.196	LVQAFQFTDK	R	H	0.95	48.7	30.8	34.6	2		598.818	1195.62	1196.63	2	-0.001422	-1.188	159	168
PC9 - Exp.1	PRDX1_HUMAN	Peroxiredoxin-1	22110.9	4	4	4	0.0004	0.196	QITVNDLPVGR	R	S	0.95	40.8	30.4	29.2	2		606.34	1210.67	1211.67	2	-0.0009219	-0.7609	141	151
PC9 - Exp.1	PRDX1_HUMAN	Peroxiredoxin-1	22110.9	4	4	4	0.0004	0.196	TIAQDYGVLK	R	A	0.95	40.5	31.3	19.2	2		554.305	1106.6	1107.6	2	-0.001322	-1.194	111	120
PC9 - Exp.1	TSN8_HUMAN	Tetraspanin-8	26045	1	1	1	0.0001	0.0338	AGVSACIK	M	Y	0.95	37.5	31.9	15.7	1		374.739	747.464	748.402	2	0.06868	91.76	2	9
PC9 - Exp.1	EF2_HUMAN	Elongation factor 2	95340.1	4	5	5	0.0006	0.0664	ALLELQLEPEELYQTFQR	R	I	0.904	28	29.6	20.3	2		740.722	2219.14	2220.15	3	-0.004398	-1.981	163	180
PC9 - Exp.1	EF2_HUMAN	Elongation factor 2	95340.1	4	5	5	0.0006	0.0664	ALLELQLEPEELYQTFQR	R	I	0.95	47	29.6	45.2	2		1110.58	2219.15	2220.15	2	-0.002222	-1.001	163	180
PC9 - Exp.1	EF2_HUMAN	Elongation factor 2	95340.1	4	5	5	0.0006	0.0664	AYLPVNESFGFTADLR	K	S	0.95	49	29.7	37.4	2		900.45	1798.89	1799.9	2	-0.003622	-2.012	786	801
PC9 - Exp.1	EF2_HUMAN	Elongation factor 2	95340.1	4	5	5	0.0006	0.0664	ETVSEESNVLcLSK	R	S	0.95	57.5	30.1	49.6	2	c11: Carbamidomethyl (+57.02)	797.884	1593.75	1594.76	2	-0.002387	-1.497	581	594
PC9 - Exp.1	EF2_HUMAN	Elongation factor 2	95340.1	4	5	5	0.0006	0.0664	YEWDVAEAR	K	K	0.95	49.8	30.7	38.1	2		569.761	1137.51	1138.52	2	-0.001822	-1.6	639	647
PC9 - Exp.1	K1967_HUMAN	DBIRD complex subunit KIAA1967	102903	1	1	1	0.0001	0.0336	GEASEDLcEMALDPELLLLRDDGEEEFAGAK	R	L	0.95	46.7	28.1	31.2	2	c8: Carbamidomethyl (+57.02)	1141.53	3421.55	3422.56	3	-0.001563	-0.4567	637	667
PC9 - Exp.1	DBPA_HUMAN	DNA-binding protein A	40089.4	1	1	1	0.0001	0.0511	GAEAANVTGPDGVPVEGSR	K	Y	0.95	69.5	30.1	44.2	2		891.934	1781.85	1782.86	2	-0.001322	-0.7415	151	169
PC9 - Exp.1	PHB2_HUMAN	Prohibitin-2	33297.6	1	1	1	0.0001	0.0334	FNASQLITQR	K	A	0.95	39.1	31.2	22.8	2		589.319	1176.62	1177.63	2	-0.001122	-0.9527	148	157
PC9 - Exp.1	AZI2_HUMAN	5-azacytidine-induced protein 2	44935.9	5	5	5	0.0006	0.179	DTVTPVSIYSGDESVASHFALVTAYEDIK	R	K	0.95	32.2	28.4	25.7	2		1038.84	3113.51	3114.52	3	0.001902	0.6107	21	49
PC9 - Exp.1	AZI2_HUMAN	5-azacytidine-induced protein 2	44935.9	5	5	5	0.0006	0.179	FEEETSSVGR	R	E	0.95	52.5	30.9	37.2	2		570.76	1139.51	1140.52	2	-0.003222	-2.825	77	86
PC9 - Exp.1	AZI2_HUMAN	5-azacytidine-induced protein 2	44935.9	5	5	5	0.0006	0.179	IHGLEQELELMR	K	K	0.95	42.1	30.3	16.1	2		489.925	1466.75	1467.76	3	-0.0009979	-0.6799	169	180
PC9 - Exp.1	AZI2_HUMAN	5-azacytidine-induced protein 2	44935.9	5	5	5	0.0006	0.179	TEVETQQVMR	R	N	0.95	60.1	31	35.9	2		610.8	1219.58	1220.59	2	-0.001922	-1.575	140	149
PC9 - Exp.1	AZI2_HUMAN	5-azacytidine-induced protein 2	44935.9	5	5	5	0.0006	0.179	VLNEQLQSK	K	E	0.95	52.7	31.8	36.2	2		529.796	1057.58	1058.58	2	0.0001781	0.1682	123	131
PC9 - Exp.1	ENOA_HUMAN	Alpha-enolase	47170.2	2	2	2	0.0002	0.0876	GNPTVEVDLFTSK	R	G	0.95	43.9	30.5	27.8	2		703.862	1405.71	1406.72	2	0.0005781	0.4109	16	28
PC9 - Exp.1	ENOA_HUMAN	Alpha-enolase	47170.2	2	2	2	0.0002	0.0876	SFIKDYPVVSIEDPFDQDDWGAWQK	K	F	0.95	54.2	28.2	45.9	2		995.802	2984.38	2985.39	3	-0.004598	-1.54	282	306
PC9 - Exp.1	RS16_HUMAN	40S ribosomal protein S16	16445.9	3	3	3	0.0003	0.158	ALVAYYQK	K	Y	0.95	45.9	30.6	11.2	2		478.265	954.516	955.525	2	-0.001422	-1.488	91	98
PC9 - Exp.1	RS16_HUMAN	40S ribosomal protein S16	16445.9	3	3	3	0.0003	0.158	FAGVDIR	R	V	0.95	51.6	32.1	18	2		389.216	776.417	777.425	2	-0.0007219	-0.9286	63	69
PC9 - Exp.1	RS16_HUMAN	40S ribosomal protein S16	16445.9	3	3	3	0.0003	0.158	TLLVADPR	R	R	0.95	36.4	30.6	16.7	2		442.762	883.51	884.52	2	-0.002622	-2.964	118	125
PC9 - Exp.1	RUVB1_HUMAN	RuvB-like 1	50229.4	4	5	5	0.0006	0.114	ALESSIAPIVIFASNR	R	G	0.95	35.8	30.5	17.9	2		563.317	1686.93	1687.94	3	-0.001598	-0.9467	318	333
PC9 - Exp.1	RUVB1_HUMAN	RuvB-like 1	50229.4	4	5	5	0.0006	0.114	ALESSIAPIVIFASNR	R	G	0.95	57.3	30.5	53.5	2		844.472	1686.93	1687.94	2	-2.194e-05	-0.013	318	333
PC9 - Exp.1	RUVB1_HUMAN	RuvB-like 1	50229.4	4	5	5	0.0006	0.114	GLGLDESGLAK	K	Q	0.95	45	31.2	36.2	2		530.287	1058.56	1059.57	2	-0.001822	-1.72	23	33
PC9 - Exp.1	RUVB1_HUMAN	RuvB-like 1	50229.4	4	5	5	0.0006	0.114	LDPSIFESLQK	K	E	0.95	34.6	31	22.8	2		638.842	1275.67	1276.68	2	-0.001422	-1.114	172	182
PC9 - Exp.1	RUVB1_HUMAN	RuvB-like 1	50229.4	4	5	5	0.0006	0.114	TALALAIAQELGSK	K	V	0.95	80.7	30.8	67.6	2		693.403	1384.79	1385.8	2	-0.001522	-1.098	77	90
PC9 - Exp.1	HNRPR_HUMAN	Heterogeneous nuclear ribonucleoprotein R	70943.9	5	5	5	0.0006	0.0837	AGPIWDLR	K	L	0.95	42.2	30.7	23.6	2		464.256	926.497	927.505	2	-0.0005219	-0.5627	188	195
PC9 - Exp.1	HNRPR_HUMAN	Heterogeneous nuclear ribonucleoprotein R	70943.9	5	5	5	0.0006	0.0837	LMMDPLSGQNR	R	G	0.944	34	30.9	16.6	2		631.304	1260.59	1261.6	2	-0.001622	-1.286	196	206
PC9 - Exp.1	HNRPR_HUMAN	Heterogeneous nuclear ribonucleoprotein R	70943.9	5	5	5	0.0006	0.0837	NLATTVTEEILEK	R	S	0.95	86.6	30.8	73.5	2		730.895	1459.78	1460.78	2	-0.002122	-1.453	347	359
PC9 - Exp.1	HNRPR_HUMAN	Heterogeneous nuclear ribonucleoprotein R	70943.9	5	5	5	0.0006	0.0837	SAFLcGVMK	K	T	0.934	33.1	30.9	21	2	c5: Carbamidomethyl (+57.02)	506.751	1011.49	1012.5	2	-0.0007872	-0.7775	95	103
PC9 - Exp.1	HNRPR_HUMAN	Heterogeneous nuclear ribonucleoprotein R	70943.9	5	5	5	0.0006	0.0837	TGYTLDVTTGQR	R	K	0.95	48.9	30.6	33	2		656.33	1310.64	1311.65	2	-0.002422	-1.846	134	145
PC9 - Exp.1	CND3_HUMAN	Condensin complex subunit 3	114338	1	1	1	0.0001	0.0187	INLLK	R	E	0.95	36.7	30.9	0	2		300.707	599.4	600.408	2	-0.001122	-1.869	533	537
PC9 - Exp.1	CND3_HUMAN	Condensin complex subunit 3	114338	1	1	1	0.0001	0.0187	LLSDFLDSEVSELR	K	T	0.95	53.7	30.1	33.7	2		811.917	1621.82	1622.83	2	-0.0004219	-0.26	695	708
PC9 - Exp.1	BAP31_HUMAN	B-cell receptor-associated protein 31	27992.6	2	2	2	0.0002	0.0976	AENQVLAMR	K	K	0.95	65	31.3	51.6	2		516.268	1030.52	1031.53	2	-0.0007219	-0.6999	205	213
PC9 - Exp.1	BAP31_HUMAN	B-cell receptor-associated protein 31	27992.6	2	2	2	0.0002	0.0976	LDVGNAEVKLEEENR	K	S	0.95	39.2	30.1	31.9	2		572.291	1713.85	1714.86	3	-0.001098	-0.6403	168	182
PC9 - Exp.1	RS25_HUMAN	40S ribosomal protein S25	13743	1	1	1	0.0001	0.072	AALQELLSK	R	G	0.95	55.8	31.6	33.5	2		486.789	971.563	972.573	2	-0.002022	-2.079	86	94
PC9 - Exp.1	EZRI_HUMAN	Ezrin	69414.7	5	5	5	0.0006	0.106	AKFYPEDVAEELIQDITQK	R	L	0.92	28.6	29.4	14.7	2		746.381	2236.12	2237.13	3	-0.006098	-2.726	82	100
PC9 - Exp.1	EZRI_HUMAN	Ezrin	69414.7	5	5	5	0.0006	0.106	APDFVFYAPR	K	L	0.95	55.8	30.6	41.7	2		591.8	1181.58	1182.59	2	-0.002322	-1.963	264	273
PC9 - Exp.1	EZRI_HUMAN	Ezrin	69414.7	5	5	5	0.0006	0.106	IALLEEAR	K	R	0.95	48.9	30.9	0	2		457.768	913.522	914.531	2	-0.001122	-1.227	428	435
PC9 - Exp.1	EZRI_HUMAN	Ezrin	69414.7	5	5	5	0.0006	0.106	IAQDLEMYGINYFEIK	K	N	0.908	30.2	29.6	24.6	2		973.981	1945.95	1946.96	2	-0.001922	-0.9872	194	209
PC9 - Exp.1	EZRI_HUMAN	Ezrin	69414.7	5	5	5	0.0006	0.106	IGFPWSEIR	K	N	0.95	42	31.4	22.6	2		552.794	1103.57	1104.58	2	-0.002022	-1.831	238	246
PC9 - Exp.1	YBEY_HUMAN	rRNA maturation factor homolog	19298.6	1	1	1	0.0001	0.0659	FDLGIIcVDNK	K	N	0.95	47.5	30.8	35.1	2	c7: Carbamidomethyl (+57.02)	647.328	1292.64	1293.65	2	-0.001687	-1.304	35	45
PC9 - Exp.1	U5S1_HUMAN	116 kDa U5 small nuclear ribonucleoprotein component	109438	6	6	6	0.0007	0.0792	AFIPAIDSFGFETDLR	K	T	0.95	69.1	29.7	56	2		899.953	1797.89	1798.9	2	-0.002522	-1.402	873	888
PC9 - Exp.1	U5S1_HUMAN	116 kDa U5 small nuclear ribonucleoprotein component	109438	6	6	6	0.0007	0.0792	FFDDPMLLELAK	K	Q	0.95	61.8	30.4	52.1	2		719.867	1437.72	1438.73	2	-0.002822	-1.961	952	963
PC9 - Exp.1	U5S1_HUMAN	116 kDa U5 small nuclear ribonucleoprotein component	109438	6	6	6	0.0007	0.0792	IAVEPVNPSELPK	K	M	0.95	37	30.5	28.3	2		696.889	1391.76	1392.77	2	-0.002122	-1.524	590	602
PC9 - Exp.1	U5S1_HUMAN	116 kDa U5 small nuclear ribonucleoprotein component	109438	6	6	6	0.0007	0.0792	IYADTFGDINYQEFAK	K	R	0.95	73.6	30	58.1	2		947.946	1893.88	1894.89	2	-0.001822	-0.9615	326	341
PC9 - Exp.1	U5S1_HUMAN	116 kDa U5 small nuclear ribonucleoprotein component	109438	6	6	6	0.0007	0.0792	LGEFFQTK	K	Y	0.95	53.9	30.7	31.8	2		485.255	968.495	969.504	2	-0.001622	-1.673	714	721
PC9 - Exp.1	U5S1_HUMAN	116 kDa U5 small nuclear ribonucleoprotein component	109438	6	6	6	0.0007	0.0792	SFVEFILEPLYK	R	I	0.909	31	30.4	20.9	2		742.905	1483.79	1484.8	2	-0.001522	-1.025	368	379
PC9 - Exp.1	K2C6B_HUMAN	Keratin, type II cytoskeletal 6B	60068.6	2	2	2	0.0002	0.496	ADTLTDEINFLR	K	A	0.95	61.7	30.3	26.2	2		704.358	1406.7	1407.71	2	-0.003122	-2.218	288	299
PC9 - Exp.1	K2C6B_HUMAN	Keratin, type II cytoskeletal 6B	60068.6	2	2	2	0.0002	0.496	AEAESWYQTK	R	Y	0.95	60	30.6	37.4	2		606.78	1211.54	1212.55	2	-0.001022	-0.8428	350	359
PC9 - Exp.1	K2C6B_HUMAN	Keratin, type II cytoskeletal 6B	60068.6	2	2	2	0.0002	0.496	ALYDAELSQMQTHISDTSVVLSMDNNR	R	N	0.95	37.9	27.9	22.4	2		1013.48	3037.41	3038.42	3	-0.003098	-1.02	300	326
PC9 - Exp.1	K2C6B_HUMAN	Keratin, type II cytoskeletal 6B	60068.6	2	2	2	0.0002	0.496	ALYDAELSQMQTHISDTSVVLSmDNNR	R	N	0.95	47.3	28.3	26	2	m23: Oxidation (+15.99)	1018.81	3053.41	3054.41	3	-0.002013	-0.659	300	326
PC9 - Exp.1	K2C6B_HUMAN	Keratin, type II cytoskeletal 6B	60068.6	2	2	2	0.0002	0.496	AQYEEIAQR	K	S	0.95	55.6	31.3	10.1	2		554.274	1106.53	1107.54	2	-0.002222	-2.006	339	347
PC9 - Exp.1	K2C6B_HUMAN	Keratin, type II cytoskeletal 6B	60068.6	2	2	2	0.0002	0.496	ATGGGLSSVGGGSSTIK	R	Y	0.95	70.9	30.6	58	2		718.371	1434.73	1435.74	2	-0.003622	-2.523	534	550
PC9 - Exp.1	K2C6B_HUMAN	Keratin, type II cytoskeletal 6B	60068.6	2	2	2	0.0002	0.496	DVDAAYMNK	K	V	0.95	56.1	30.6	8.26	2		513.731	1025.45	1026.46	2	-0.001422	-1.385	273	281
PC9 - Exp.1	K2C6B_HUMAN	Keratin, type II cytoskeletal 6B	60068.6	2	2	2	0.0002	0.496	EYQELMNVK	K	L	0.944	34	30.9	21.9	2		577.282	1152.55	1153.56	2	0.0002781	0.241	447	455
PC9 - Exp.1	K2C6B_HUMAN	Keratin, type II cytoskeletal 6B	60068.6	2	2	2	0.0002	0.496	FASFIDK	K	V	0.943	28.7	30.4	12	2		827.429	826.422	827.43	1	-0.0009459	-1.143	174	180
PC9 - Exp.1	K2C6B_HUMAN	Keratin, type II cytoskeletal 6B	60068.6	2	2	2	0.0002	0.496	FASFIDK	K	V	0.95	36.6	30.4	21.7	2		414.218	826.422	827.43	2	-0.0007219	-0.8725	174	180
PC9 - Exp.1	K2C6B_HUMAN	Keratin, type II cytoskeletal 6B	60068.6	2	2	2	0.0002	0.496	FASFIDKVR	K	F	0.95	51.7	30.9	23.8	2		541.802	1081.59	1082.6	2	-0.002622	-2.422	174	182
PC9 - Exp.1	K2C6B_HUMAN	Keratin, type II cytoskeletal 6B	60068.6	2	2	2	0.0002	0.496	GSGGLGGAcGGAGFGSR	R	S	0.95	62.8	30.6	53.2	2	c9: Carbamidomethyl (+57.02)	712.819	1423.62	1424.63	2	-0.002687	-1.886	43	59
PC9 - Exp.1	K2C6B_HUMAN	Keratin, type II cytoskeletal 6B	60068.6	2	2	2	0.0002	0.496	ISIGGGScAISGGYGSR	R	A	0.95	96.7	30.2	87	2	c8: Carbamidomethyl (+57.02)	799.883	1597.75	1598.76	2	-0.001387	-0.8677	70	86
PC9 - Exp.1	K2C6B_HUMAN	Keratin, type II cytoskeletal 6B	60068.6	2	2	2	0.0002	0.496	KLLEGEEcR	R	L	0.95	56.2	31.1	35.2	2	c8: Carbamidomethyl (+57.02)	567.284	1132.55	1133.56	2	-0.001787	-1.577	467	475
PC9 - Exp.1	K2C6B_HUMAN	Keratin, type II cytoskeletal 6B	60068.6	2	2	2	0.0002	0.496	LLKEYQELMNVK	R	L	0.94	30.9	30.4	19.2	2		503.277	1506.81	1507.82	3	-0.001698	-1.126	444	455
PC9 - Exp.1	K2C6B_HUMAN	Keratin, type II cytoskeletal 6B	60068.6	2	2	2	0.0002	0.496	LRSEIDHVK	R	K	0.95	44.9	31	28.3	2		548.808	1095.6	1096.61	2	-0.002522	-2.3	391	399
PC9 - Exp.1	K2C6B_HUMAN	Keratin, type II cytoskeletal 6B	60068.6	2	2	2	0.0002	0.496	NKLEGLEDALQK	K	A	0.95	46.9	30.9	27	2		453.248	1356.72	1357.73	3	-0.001498	-1.103	425	436
PC9 - Exp.1	K2C6B_HUMAN	Keratin, type II cytoskeletal 6B	60068.6	2	2	2	0.0002	0.496	NKLEGLEDALQK	K	A	0.95	65	30.9	52.7	2		679.369	1356.72	1357.73	2	-0.0009219	-0.679	425	436
PC9 - Exp.1	K2C6B_HUMAN	Keratin, type II cytoskeletal 6B	60068.6	2	2	2	0.0002	0.496	NKYEDEINK	K	R	0.929	32.8	31	1.49	2		576.779	1151.54	1152.55	2	-0.001922	-1.668	251	259
PC9 - Exp.1	K2C6B_HUMAN	Keratin, type II cytoskeletal 6B	60068.6	2	2	2	0.0002	0.496	NLDLDSIIAEVK	R	A	0.95	38.4	31	22.2	2		1329.72	1328.72	1329.73	1	-0.002246	-1.689	327	338
PC9 - Exp.1	K2C6B_HUMAN	Keratin, type II cytoskeletal 6B	60068.6	2	2	2	0.0002	0.496	NLDLDSIIAEVK	R	A	0.95	57.1	31	44.8	2		665.366	1328.72	1329.73	2	-0.0009219	-0.6933	327	338
PC9 - Exp.1	K2C6B_HUMAN	Keratin, type II cytoskeletal 6B	60068.6	2	2	2	0.0002	0.496	NLDLDSIIAEVK	R	A	0.95	92.7	31	68.9	2		665.364	1328.71	1329.73	2	-0.006522	-4.905	327	338
PC9 - Exp.1	K2C6B_HUMAN	Keratin, type II cytoskeletal 6B	60068.6	2	2	2	0.0002	0.496	QcANLQAAIADAEQR	K	G	0.95	83.6	29.9	62.4	2	c2: Carbamidomethyl (+57.02)	829.899	1657.78	1658.79	2	-0.001487	-0.8966	401	415
PC9 - Exp.1	K2C6B_HUMAN	Keratin, type II cytoskeletal 6B	60068.6	2	2	2	0.0002	0.496	QEIAEINR	K	M	0.95	42.4	31.6	12.6	2		486.758	971.502	972.511	2	-0.001622	-1.668	379	386
PC9 - Exp.1	K2C6B_HUMAN	Keratin, type II cytoskeletal 6B	60068.6	2	2	2	0.0002	0.496	QLDNIVGER	R	G	0.95	66.1	31.3	40.8	2		522.277	1042.54	1043.55	2	-0.002422	-2.321	224	232
PC9 - Exp.1	K2C6B_HUMAN	Keratin, type II cytoskeletal 6B	60068.6	2	2	2	0.0002	0.496	QNLEPLFEQYINNLR	R	R	0.95	34.3	30.1	21.7	2		630.993	1889.96	1890.97	3	-0.006798	-3.595	208	222
PC9 - Exp.1	K2C6B_HUMAN	Keratin, type II cytoskeletal 6B	60068.6	2	2	2	0.0002	0.496	QNLEPLFEQYINNLR	R	R	0.95	72.4	30.1	62.4	2		945.987	1889.96	1890.97	2	-0.003822	-2.021	208	222
PC9 - Exp.1	K2C6B_HUMAN	Keratin, type II cytoskeletal 6B	60068.6	2	2	2	0.0002	0.496	SLYGLGGSK	R	R	0.911	25.4	30.5	9.21	2		881.472	880.465	881.473	1	-0.0006459	-0.7328	60	68
PC9 - Exp.1	K2C6B_HUMAN	Keratin, type II cytoskeletal 6B	60068.6	2	2	2	0.0002	0.496	SLYGLGGSK	R	R	0.95	37.2	30.5	20.7	2		441.239	880.464	881.473	2	-0.001522	-1.727	60	68
PC9 - Exp.1	K2C6B_HUMAN	Keratin, type II cytoskeletal 6B	60068.6	2	2	2	0.0002	0.496	SRAEAESWYQTK	R	Y	0.95	59.2	30.5	46.8	2		728.346	1454.68	1455.69	2	-0.001122	-0.7707	348	359
PC9 - Exp.1	K2C6B_HUMAN	Keratin, type II cytoskeletal 6B	60068.6	2	2	2	0.0002	0.496	TAAENEFVTLK	R	K	0.95	63.3	31	38.4	2		611.818	1221.62	1222.63	2	-0.003122	-2.553	261	271
PC9 - Exp.1	K2C6B_HUMAN	Keratin, type II cytoskeletal 6B	60068.6	2	2	2	0.0002	0.496	TAAENEFVTLKK	R	D	0.95	42.9	30.8	19.2	2		450.913	1349.72	1350.73	3	-0.001698	-1.257	261	272
PC9 - Exp.1	K2C6B_HUMAN	Keratin, type II cytoskeletal 6B	60068.6	2	2	2	0.0002	0.496	TAAENEFVTLKK	R	D	0.95	52.4	30.8	33.2	2		675.866	1349.72	1350.73	2	-0.0009219	-0.6826	261	272
PC9 - Exp.1	K2C6B_HUMAN	Keratin, type II cytoskeletal 6B	60068.6	2	2	2	0.0002	0.496	WTLLQEQGTK	K	T	0.95	57.5	31.2	40.1	2		602.321	1202.63	1203.64	2	-0.002122	-1.763	195	204
PC9 - Exp.1	K2C6B_HUMAN	Keratin, type II cytoskeletal 6B	60068.6	2	2	2	0.0002	0.496	YEELQITAGR	K	H	0.942	29.1	30.9	17.9	2		1179.6	1178.59	1179.6	1	-0.0005459	-0.4628	360	369
PC9 - Exp.1	K2C6B_HUMAN	Keratin, type II cytoskeletal 6B	60068.6	2	2	2	0.0002	0.496	YEELQITAGR	K	H	0.95	57.5	30.9	38.5	2		590.303	1178.59	1179.6	2	-0.001822	-1.545	360	369
PC9 - Exp.1	K2C6B_HUMAN	Keratin, type II cytoskeletal 6B	60068.6	2	2	2	0.0002	0.496	YEELQITAGR	K	H	0.95	67	30.9	53.1	2		590.303	1178.59	1179.6	2	-0.001822	-1.545	360	369
PC9 - Exp.1	K2C6B_HUMAN	Keratin, type II cytoskeletal 6B	60068.6	2	2	2	0.0002	0.496	YEELQITAGR	K	H	0.95	68.5	30.9	48.4	2		590.303	1178.59	1179.6	2	-0.001622	-1.375	360	369
PC9 - Exp.1	K2C6B_HUMAN	Keratin, type II cytoskeletal 6B	60068.6	2	2	2	0.0002	0.496	YEELQITAGR	K	H	0.95	71	30.9	54.6	2		590.303	1178.59	1179.6	2	-0.002022	-1.714	360	369
PC9 - Exp.1	K2C6B_HUMAN	Keratin, type II cytoskeletal 6B	60068.6	2	2	2	0.0002	0.496	YEELQITAGR	K	H	0.95	71.5	30.9	57.6	2		590.302	1178.59	1179.6	2	-0.004222	-3.579	360	369
PC9 - Exp.1	1433E_HUMAN	14-3-3 protein epsilon	29175	2	2	2	0.0002	0.118	AAFDDAIAELDTLSEESYK	K	D	0.95	74.7	29.4	69.5	2		1044.48	2086.95	2087.97	2	-0.005022	-2.405	197	215
PC9 - Exp.1	1433E_HUMAN	14-3-3 protein epsilon	29175	2	2	2	0.0002	0.118	EAAENSLVAYK	K	A	0.95	34.9	30.8	25.4	2		597.803	1193.59	1194.6	2	-0.001922	-1.609	143	153
PC9 - Exp.1	PLK4_HUMAN	Serine/threonine-protein kinase PLK4	108975	1	1	1	0.0001	0.0113	DLTLSNLLLTR	R	N	0.95	37.7	31.2	23.5	2		629.871	1257.73	1258.74	2	-0.001822	-1.447	136	146
PC9 - Exp.1	ROA0_HUMAN	Heterogeneous nuclear ribonucleoprotein A0	30840.5	1	1	1	0.0001	0.0656	GDVAEGDLIEHFSQFGTVEK	K	A	0.95	59.4	29.3	52.8	2		726.683	2177.03	2178.04	3	-0.002298	-1.055	107	126
PC9 - Exp.1	GOGA2_HUMAN	Golgin subfamily A member 2	113086	1	1	1	0.0001	0.01	LLELQELVLR	K	L	0.95	53	31.3	28.4	2		613.378	1224.74	1225.75	2	-0.002322	-1.894	882	891
PC9 - Exp.1	TBA1B_HUMAN	Tubulin alpha-1B chain	50151.7	3	5	5	0.0006	0.545	AFVHWYVGEGMEEGEFSEAR	R	E	0.95	34.6	29.5	23.7	2		777.342	2329	2330.02	3	-0.007698	-3.304	403	422
PC9 - Exp.1	TBA1B_HUMAN	Tubulin alpha-1B chain	50151.7	3	5	5	0.0006	0.545	AFVHWYVGEGmEEGEFSEAR	R	E	0.95	46.8	29.7	40.5	2	m11: Oxidation (+15.99)	782.675	2345	2346.01	3	-0.002113	-0.9007	403	422
PC9 - Exp.1	TBA1B_HUMAN	Tubulin alpha-1B chain	50151.7	3	5	5	0.0006	0.545	AFVHWYVGEGMEEGEFSEAR	R	E	0.95	52.9	29.4	43	2		777.344	2329.01	2330.02	3	-0.001398	-0.6	403	422
PC9 - Exp.1	TBA1B_HUMAN	Tubulin alpha-1B chain	50151.7	3	5	5	0.0006	0.545	AVcmLSNTTAIAEAWAR	R	L	0.95	61.7	29.9	51.2	2	c3: Carbamidomethyl (+57.02), m4: Oxidation (+15.99)	940.952	1879.89	1880.9	2	-0.001602	-0.8519	374	390
PC9 - Exp.1	TBA1B_HUMAN	Tubulin alpha-1B chain	50151.7	3	5	5	0.0006	0.545	AVcMLSNTTAIAEAWAR	R	L	0.95	81.9	29.7	66.8	2	c3: Carbamidomethyl (+57.02)	932.954	1863.89	1864.9	2	-0.003887	-2.084	374	390
PC9 - Exp.1	TBA1B_HUMAN	Tubulin alpha-1B chain	50151.7	3	5	5	0.0006	0.545	AVFVDLEPTVIDEVR	R	T	0.95	43.2	30	33.9	2		567.972	1700.9	1701.91	3	-0.003598	-2.114	65	79
PC9 - Exp.1	TBA1B_HUMAN	Tubulin alpha-1B chain	50151.7	3	5	5	0.0006	0.545	AVFVDLEPTVIDEVR	R	T	0.95	64.6	30	43.7	2		851.455	1700.9	1701.91	2	-0.002622	-1.541	65	79
PC9 - Exp.1	TBA1B_HUMAN	Tubulin alpha-1B chain	50151.7	3	5	5	0.0006	0.545	AYHEQLSVAEITNAcFEPANQMVK	K	C	0.95	36.6	28.7	27.5	2	c15: Carbamidomethyl (+57.02)	917.433	2749.28	2750.29	3	-0.005363	-1.95	281	304
PC9 - Exp.1	TBA1B_HUMAN	Tubulin alpha-1B chain	50151.7	3	5	5	0.0006	0.545	AYHEQLSVAEITNAcFEPANQmVK	K	C	0.95	49.8	28.6	42.2	2	c15: Carbamidomethyl (+57.02), m22: Oxidation (+15.99)	922.765	2765.27	2766.29	3	-0.005478	-1.98	281	304
PC9 - Exp.1	TBA1B_HUMAN	Tubulin alpha-1B chain	50151.7	3	5	5	0.0006	0.545	DVNAAIATIK	K	T	0.95	72.6	31.6	51.8	2		508.291	1014.57	1015.58	2	-0.002622	-2.582	327	336
PC9 - Exp.1	TBA1B_HUMAN	Tubulin alpha-1B chain	50151.7	3	5	5	0.0006	0.545	EIIDLVLDR	K	I	0.95	54.8	31.2	38.8	2		543.313	1084.61	1085.62	2	-0.001822	-1.678	113	121
PC9 - Exp.1	TBA1B_HUMAN	Tubulin alpha-1B chain	50151.7	3	5	5	0.0006	0.545	FDGALNVDLTEFQTNLVPYPR	R	I	0.95	30.2	28.9	21.6	2		803.739	2408.19	2409.21	3	-0.007798	-3.237	244	264
PC9 - Exp.1	TBA1B_HUMAN	Tubulin alpha-1B chain	50151.7	3	5	5	0.0006	0.545	FDGALNVDLTEFQTNLVPYPR	R	I	0.95	74.2	28.9	65.1	2		1205.11	2408.2	2409.21	2	-0.002022	-0.8393	244	264
PC9 - Exp.1	TBA1B_HUMAN	Tubulin alpha-1B chain	50151.7	3	5	5	0.0006	0.545	IHFPLATYAPVISAEK	R	A	0.906	28.8	30.4	15.6	2		586.325	1755.95	1756.96	3	-0.002898	-1.649	265	280
PC9 - Exp.1	TBA1B_HUMAN	Tubulin alpha-1B chain	50151.7	3	5	5	0.0006	0.545	IHFPLATYAPVISAEK	R	A	0.95	39.7	30.4	30	2		586.325	1755.95	1756.96	3	-0.002598	-1.479	265	280
PC9 - Exp.1	TBA1B_HUMAN	Tubulin alpha-1B chain	50151.7	3	5	5	0.0006	0.545	LDHKFDLMYAK	R	R	0.95	36.1	30.5	24.9	2		690.852	1379.69	1380.7	2	-0.001922	-1.392	391	401
PC9 - Exp.1	TBA1B_HUMAN	Tubulin alpha-1B chain	50151.7	3	5	5	0.0006	0.545	LDHKFDLmYAK	R	R	0.95	41.7	30.6	30	2	m8: Oxidation (+15.99)	698.849	1395.68	1396.69	2	-0.002837	-2.031	391	401
PC9 - Exp.1	TBA1B_HUMAN	Tubulin alpha-1B chain	50151.7	3	5	5	0.0006	0.545	LSVDYGKK	R	S	0.95	35.2	31	20.5	2		455.255	908.496	909.504	2	-0.001222	-1.344	157	164
PC9 - Exp.1	TBA1B_HUMAN	Tubulin alpha-1B chain	50151.7	3	5	5	0.0006	0.545	NLDIERPTYTNLNR	R	L	0.95	50.4	30.4	36.2	2		859.944	1717.87	1718.88	2	-0.001022	-0.5945	216	229
PC9 - Exp.1	TBA1B_HUMAN	Tubulin alpha-1B chain	50151.7	3	5	5	0.0006	0.545	QLFHPEQLITGKEDAANNYAR	R	G	0.95	31	28.8	22.8	2		604.556	2414.19	2415.21	4	-0.003174	-1.314	85	105
PC9 - Exp.1	TBA1B_HUMAN	Tubulin alpha-1B chain	50151.7	3	5	5	0.0006	0.545	QLFHPEQLITGKEDAANNYAR	R	G	0.95	53.1	28.8	50.5	2		805.739	2414.19	2415.21	3	-0.004098	-1.697	85	105
PC9 - Exp.1	TBA1B_HUMAN	Tubulin alpha-1B chain	50151.7	3	5	5	0.0006	0.545	SIQFVDWcPTGFK	R	V	0.95	53	30.3	44	2	c8: Carbamidomethyl (+57.02)	792.878	1583.74	1584.75	2	-0.003587	-2.264	340	352
PC9 - Exp.1	TBA1B_HUMAN	Tubulin alpha-1B chain	50151.7	3	5	5	0.0006	0.545	TIGGGDDSFNTFFSETGAGK	K	H	0.95	86.6	29.9	78.4	2		1004.45	2006.88	2007.89	2	-0.002622	-1.306	41	60
PC9 - Exp.1	TBA1B_HUMAN	Tubulin alpha-1B chain	50151.7	3	5	5	0.0006	0.545	VGINYQPPTVVPGGDLAK	K	V	0.95	40.7	29.9	35.8	2		912.939	1823.86	1824.99	2	-0.1144	-62.7	353	370
PC9 - Exp.1	TBA1B_HUMAN	Tubulin alpha-1B chain	50151.7	3	5	5	0.0006	0.545	VGINYQPPTVVPGGDLAK	K	V	0.95	57	30.1	47.8	2		912.996	1823.98	1824.99	2	-0.001222	-0.6696	353	370
PC9 - Exp.1	TBA1B_HUMAN	Tubulin alpha-1B chain	50151.7	3	5	5	0.0006	0.545	YMAccLLYR	K	G	0.95	46.3	30.9	34.5	2	c4: Carbamidomethyl (+57.02), c5: Carbamidomethyl (+57.02)	625.28	1248.55	1249.55	2	4.746e-05	0.03798	312	320
PC9 - Exp.1	HS2ST_HUMAN	Heparan sulfate 2-O-sulfotransferase 1	41882.8	1	1	1	0.0001	0.0478	EKDGDLYILAQNFFYEK	R	I	0.95	37.7	29.6	25.7	2		698.345	2092.01	2093.02	3	-0.003298	-1.576	334	350
PC9 - Exp.1	PSD7_HUMAN	26S proteasome non-ATPase regulatory subunit 7	37025.6	1	1	1	0.0001	0.0741	TFEHVTSEIGAEEAEEVGVEHLLR	K	D	0.95	48	28.5	34.4	2		671.081	2680.29	2681.31	4	-0.003674	-1.37	154	177
PC9 - Exp.1	FLNB_HUMAN	Filamin-B	278159	12	12	12	0.0013	0.0707	APLNVQFNSPLPGDAVK	K	D	0.95	51.1	30.2	43.8	2		883.975	1765.94	1766.94	2	-0.0006219	-0.352	878	894
PC9 - Exp.1	FLNB_HUMAN	Filamin-B	278159	12	12	12	0.0013	0.0707	DAGEGLLAVQITDQEGKPK	R	R	0.95	66.3	29.5	60.5	2		985.017	1968.02	1969.02	2	0.002378	1.208	1546	1564
PC9 - Exp.1	FLNB_HUMAN	Filamin-B	278159	12	12	12	0.0013	0.0707	FADEHVPGSPFTVK	K	I	0.903	28.5	30.2	15.9	2		510.924	1529.75	1530.76	3	-0.0007979	-0.5213	2075	2088
PC9 - Exp.1	FLNB_HUMAN	Filamin-B	278159	12	12	12	0.0013	0.0707	GEAGVPAEFSIWTR	R	E	0.942	33.1	30.2	21.8	2		760.38	1518.75	1519.75	2	-0.001522	-1.001	2206	2219
PC9 - Exp.1	FLNB_HUMAN	Filamin-B	278159	12	12	12	0.0013	0.0707	GLEELVK	K	Q	0.902	32.2	32	3.73	2		394.231	786.448	787.456	2	-0.0008219	-1.044	496	502
PC9 - Exp.1	FLNB_HUMAN	Filamin-B	278159	12	12	12	0.0013	0.0707	IGNLQTDLSDGLR	R	L	0.95	60	30.4	42	2		701.369	1400.72	1401.73	2	-0.002022	-1.442	37	49
PC9 - Exp.1	FLNB_HUMAN	Filamin-B	278159	12	12	12	0.0013	0.0707	LVSPGSANETSSILVESVTR	R	S	0.95	87.5	29.8	83	2		1023.54	2045.06	2046.07	2	-0.002622	-1.281	2476	2495
PC9 - Exp.1	FLNB_HUMAN	Filamin-B	278159	12	12	12	0.0013	0.0707	QKDFLDGVYAFEYYPSTPGR	K	Y	0.95	47.6	28.8	41.2	2		785.042	2352.1	2353.11	3	-0.003198	-1.359	503	522
PC9 - Exp.1	FLNB_HUMAN	Filamin-B	278159	12	12	12	0.0013	0.0707	SGcIVNNLAEFTVDPK	K	D	0.95	41.5	30.7	41.5	2	c3: Carbamidomethyl (+57.02)	882.434	1762.85	1763.86	2	-0.003287	-1.864	658	673
PC9 - Exp.1	FLNB_HUMAN	Filamin-B	278159	12	12	12	0.0013	0.0707	TFEMSDFIVDTR	R	D	0.95	68.1	30.7	36	2		730.84	1459.66	1460.67	2	-0.001022	-0.6996	2017	2028
PC9 - Exp.1	FLNB_HUMAN	Filamin-B	278159	12	12	12	0.0013	0.0707	VLSEDEEDVDFDIIHNANDTFTVK	R	Y	0.95	45.9	28.6	35.4	2		922.431	2764.27	2765.28	3	-0.002198	-0.7948	787	810
PC9 - Exp.1	FLNB_HUMAN	Filamin-B	278159	12	12	12	0.0013	0.0707	YADEEIPR	K	S	0.95	48.3	31.5	30.5	2		496.737	991.46	992.468	2	-0.001122	-1.13	1497	1504
PC9 - Exp.1	GOGB1_HUMAN	Golgin subfamily B member 1	376018	3	3	3	0.0003	0.0123	AQVVDLLQQELTAAEQR	R	N	0.95	54.9	29.8	46.9	2		638.008	1911	1912.01	3	-0.003298	-1.725	272	288
PC9 - Exp.1	GOGB1_HUMAN	Golgin subfamily B member 1	376018	3	3	3	0.0003	0.0123	IQTEIIEQEDLIK	K	A	0.95	47.3	30.2	34.6	2		786.429	1570.84	1571.85	2	-0.001722	-1.095	1425	1437
PC9 - Exp.1	GOGB1_HUMAN	Golgin subfamily B member 1	376018	3	3	3	0.0003	0.0123	SLQEELSLAR	K	G	0.95	43	31.1	20.8	2		573.311	1144.61	1145.62	2	-0.0008219	-0.7175	1501	1510
PC9 - Exp.1	K22E_HUMAN	Keratin, type II cytoskeletal 2 epidermal	65433.9	26	36	36	0.004	0.57	AQYEEIAQR	K	S	0.95	55.6	31.3	10.1	2		554.274	1106.53	1107.54	2	-0.002222	-2.006	354	362
PC9 - Exp.1	K22E_HUMAN	Keratin, type II cytoskeletal 2 epidermal	65433.9	26	36	36	0.004	0.57	DVDNAYMIK	K	V	0.95	45.1	30.8	31.8	2		534.754	1067.49	1068.5	2	-0.002022	-1.892	288	296
PC9 - Exp.1	K22E_HUMAN	Keratin, type II cytoskeletal 2 epidermal	65433.9	26	36	36	0.004	0.57	DYQELMNVK	R	L	0.95	53.8	30.7	39.7	2		570.272	1138.53	1139.54	2	-0.003522	-3.091	462	470
PC9 - Exp.1	K22E_HUMAN	Keratin, type II cytoskeletal 2 epidermal	65433.9	26	36	36	0.004	0.57	FASFIDK	K	V	0.943	28.7	30.4	12	2		827.429	826.422	827.43	1	-0.0009459	-1.143	189	195
PC9 - Exp.1	K22E_HUMAN	Keratin, type II cytoskeletal 2 epidermal	65433.9	26	36	36	0.004	0.57	FASFIDK	K	V	0.95	36.6	30.4	21.7	2		414.218	826.422	827.43	2	-0.0007219	-0.8725	189	195
PC9 - Exp.1	K22E_HUMAN	Keratin, type II cytoskeletal 2 epidermal	65433.9	26	36	36	0.004	0.57	FASFIDKVR	K	F	0.95	51.7	30.9	23.8	2		541.802	1081.59	1082.6	2	-0.002622	-2.422	189	197
PC9 - Exp.1	K22E_HUMAN	Keratin, type II cytoskeletal 2 epidermal	65433.9	26	36	36	0.004	0.57	FLEQQNQVLQTK	R	W	0.95	40.8	30.6	32.1	2		1475.78	1474.77	1475.79	1	-0.006446	-4.368	198	209
PC9 - Exp.1	K22E_HUMAN	Keratin, type II cytoskeletal 2 epidermal	65433.9	26	36	36	0.004	0.57	FLEQQNQVLQTK	R	W	0.95	74.2	30.6	55.1	2		738.395	1474.78	1475.79	2	-0.001722	-1.167	198	209
PC9 - Exp.1	K22E_HUMAN	Keratin, type II cytoskeletal 2 epidermal	65433.9	26	36	36	0.004	0.57	FLEQQNQVLQTK	R	W	0.95	77.5	30.6	59	2		738.395	1474.77	1475.79	2	-0.003322	-2.251	198	209
PC9 - Exp.1	K22E_HUMAN	Keratin, type II cytoskeletal 2 epidermal	65433.9	26	36	36	0.004	0.57	GFSSGSAVVSGGSR	R	R	0.896	24.6	30.8	9.61	2		1254.61	1253.6	1254.61	1	-0.001246	-0.9931	21	34
PC9 - Exp.1	K22E_HUMAN	Keratin, type II cytoskeletal 2 epidermal	65433.9	26	36	36	0.004	0.57	GFSSGSAVVSGGSR	R	R	0.95	94.6	30.8	72	2		627.807	1253.6	1254.61	2	-0.001322	-1.054	21	34
PC9 - Exp.1	K22E_HUMAN	Keratin, type II cytoskeletal 2 epidermal	65433.9	26	36	36	0.004	0.57	GGGFGGGSSFGGGSGFSGGGFGGGGFGGGR	R	F	0.95	123	29.8	116	2		1200.01	2398.01	2399.02	2	-0.002222	-0.9262	93	122
PC9 - Exp.1	K22E_HUMAN	Keratin, type II cytoskeletal 2 epidermal	65433.9	26	36	36	0.004	0.57	GGSGGGGSISGGGYGSGGGSGGR	R	Y	0.95	114	30.2	106	2		871.377	1740.74	1741.75	2	-0.002522	-1.448	550	572
PC9 - Exp.1	K22E_HUMAN	Keratin, type II cytoskeletal 2 epidermal	65433.9	26	36	36	0.004	0.57	GGSISGGGYGSGGGK	K	H	0.95	48.5	30.8	41.3	2		599.277	1196.54	1197.55	2	-0.002822	-2.356	581	595
PC9 - Exp.1	K22E_HUMAN	Keratin, type II cytoskeletal 2 epidermal	65433.9	26	36	36	0.004	0.57	GSSSGGGYSSGSSSYGSGGR	R	Q	0.95	98.7	31.1	86.9	2		870.855	1739.7	1740.71	2	-0.002222	-1.276	525	544
PC9 - Exp.1	K22E_HUMAN	Keratin, type II cytoskeletal 2 epidermal	65433.9	26	36	36	0.004	0.57	HGGGGGGFGGGGFGSR	R	S	0.95	67	30.9	48.5	2		440.865	1319.57	1320.58	3	-0.002698	-2.043	46	61
PC9 - Exp.1	K22E_HUMAN	Keratin, type II cytoskeletal 2 epidermal	65433.9	26	36	36	0.004	0.57	HGGGGGGFGGGGFGSR	R	S	0.95	95.9	30.9	80	2		660.795	1319.58	1320.58	2	-0.0004219	-0.3195	46	61
PC9 - Exp.1	K22E_HUMAN	Keratin, type II cytoskeletal 2 epidermal	65433.9	26	36	36	0.004	0.57	IEISELNR	K	V	0.95	32.8	31.6	7.58	2		973.53	972.523	973.531	1	-0.001446	-1.485	394	401
PC9 - Exp.1	K22E_HUMAN	Keratin, type II cytoskeletal 2 epidermal	65433.9	26	36	36	0.004	0.57	IEISELNR	K	V	0.95	56.6	31.6	28.8	2		487.269	972.523	973.531	2	-0.001222	-1.255	394	401
PC9 - Exp.1	K22E_HUMAN	Keratin, type II cytoskeletal 2 epidermal	65433.9	26	36	36	0.004	0.57	IEISELNR	K	V	0.95	61.1	31.6	25.1	2		487.269	972.523	973.531	2	-0.001222	-1.255	394	401
PC9 - Exp.1	K22E_HUMAN	Keratin, type II cytoskeletal 2 epidermal	65433.9	26	36	36	0.004	0.57	KLLEGEEcR	R	M	0.95	56.2	31.1	35.2	2	c8: Carbamidomethyl (+57.02)	567.284	1132.55	1133.56	2	-0.001787	-1.577	482	490
PC9 - Exp.1	K22E_HUMAN	Keratin, type II cytoskeletal 2 epidermal	65433.9	26	36	36	0.004	0.57	LNDLEEALQQAK	K	E	0.95	84.8	30.6	65.3	2		686.359	1370.7	1371.71	2	-0.0007219	-0.5263	442	453
PC9 - Exp.1	K22E_HUMAN	Keratin, type II cytoskeletal 2 epidermal	65433.9	26	36	36	0.004	0.57	LNDLEEALQQAKEDLAR	K	L	0.95	68.1	29.4	53.9	2		652.672	1954.99	1956	3	-0.002098	-1.073	442	458
PC9 - Exp.1	K22E_HUMAN	Keratin, type II cytoskeletal 2 epidermal	65433.9	26	36	36	0.004	0.57	LQGEIAHVK	R	K	0.95	36.6	31	17	2		332.194	993.56	994.568	3	-0.001298	-1.305	406	414
PC9 - Exp.1	K22E_HUMAN	Keratin, type II cytoskeletal 2 epidermal	65433.9	26	36	36	0.004	0.57	LQGEIAHVK	R	K	0.95	45.8	31	18.7	2		497.787	993.559	994.568	2	-0.002022	-2.033	406	414
PC9 - Exp.1	K22E_HUMAN	Keratin, type II cytoskeletal 2 epidermal	65433.9	26	36	36	0.004	0.57	NKLNDLEEALQQAK	R	E	0.95	52.1	30.2	34.6	2		538.622	1612.84	1613.85	3	0.001002	0.6209	440	453
PC9 - Exp.1	K22E_HUMAN	Keratin, type II cytoskeletal 2 epidermal	65433.9	26	36	36	0.004	0.57	NKLNDLEEALQQAK	R	E	0.95	66	30.2	53.8	2		807.428	1612.84	1613.85	2	-0.001222	-0.7572	440	453
PC9 - Exp.1	K22E_HUMAN	Keratin, type II cytoskeletal 2 epidermal	65433.9	26	36	36	0.004	0.57	NLDLDSIIAEVK	R	A	0.95	38.4	31	22.2	2		1329.72	1328.72	1329.73	1	-0.002246	-1.689	342	353
PC9 - Exp.1	K22E_HUMAN	Keratin, type II cytoskeletal 2 epidermal	65433.9	26	36	36	0.004	0.57	NLDLDSIIAEVK	R	A	0.95	57.1	31	44.8	2		665.366	1328.72	1329.73	2	-0.0009219	-0.6933	342	353
PC9 - Exp.1	K22E_HUMAN	Keratin, type II cytoskeletal 2 epidermal	65433.9	26	36	36	0.004	0.57	NLDLDSIIAEVK	R	A	0.95	92.7	31	68.9	2		665.364	1328.71	1329.73	2	-0.006522	-4.905	342	353
PC9 - Exp.1	K22E_HUMAN	Keratin, type II cytoskeletal 2 epidermal	65433.9	26	36	36	0.004	0.57	NVQDAIADAEQR	K	G	0.95	85.5	31	69.3	2		665.323	1328.63	1329.64	2	-0.001122	-0.8438	419	430
PC9 - Exp.1	K22E_HUMAN	Keratin, type II cytoskeletal 2 epidermal	65433.9	26	36	36	0.004	0.57	SKEEAEALYHSK	R	Y	0.95	40.8	30.6	15.6	2		464.564	1390.67	1391.68	3	-0.002698	-1.939	363	374
PC9 - Exp.1	K22E_HUMAN	Keratin, type II cytoskeletal 2 epidermal	65433.9	26	36	36	0.004	0.57	SKEEAEALYHSK	R	Y	0.95	74.8	30.6	59.4	2		696.343	1390.67	1391.68	2	-0.002022	-1.453	363	374
PC9 - Exp.1	K22E_HUMAN	Keratin, type II cytoskeletal 2 epidermal	65433.9	26	36	36	0.004	0.57	SLVGLGGTK	R	S	0.937	29.4	31.9	12.4	2		831.493	830.485	831.494	1	-0.001046	-1.258	62	70
PC9 - Exp.1	K22E_HUMAN	Keratin, type II cytoskeletal 2 epidermal	65433.9	26	36	36	0.004	0.57	SLVGLGGTK	R	S	0.95	63	31.9	46.3	2		416.25	830.486	831.494	2	-0.0007219	-0.8682	62	70
PC9 - Exp.1	K22E_HUMAN	Keratin, type II cytoskeletal 2 epidermal	65433.9	26	36	36	0.004	0.57	STSSFScLSR	R	H	0.95	50.1	31.1	35.8	2	c7: Carbamidomethyl (+57.02)	566.257	1130.5	1131.51	2	-0.002487	-2.198	36	45
PC9 - Exp.1	K22E_HUMAN	Keratin, type II cytoskeletal 2 epidermal	65433.9	26	36	36	0.004	0.57	TAAENDFVTLK	R	K	0.95	64.1	30.8	47.5	2		604.811	1207.61	1208.62	2	-0.002122	-1.756	276	286
PC9 - Exp.1	K22E_HUMAN	Keratin, type II cytoskeletal 2 epidermal	65433.9	26	36	36	0.004	0.57	TAAENDFVTLKK	R	D	0.95	37.4	30.7	26.4	2		446.241	1335.7	1336.71	3	-0.002098	-1.569	276	287
PC9 - Exp.1	K22E_HUMAN	Keratin, type II cytoskeletal 2 epidermal	65433.9	26	36	36	0.004	0.57	TAAENDFVTLKK	R	D	0.95	57.4	30.7	46.5	2		668.858	1335.7	1336.71	2	-0.002122	-1.587	276	287
PC9 - Exp.1	K22E_HUMAN	Keratin, type II cytoskeletal 2 epidermal	65433.9	26	36	36	0.004	0.57	TSQNSELNNMQDLVEDYK	R	K	0.95	105	29.4	95.1	2		1064.48	2126.94	2127.95	2	-0.003322	-1.561	248	265
PC9 - Exp.1	K22E_HUMAN	Keratin, type II cytoskeletal 2 epidermal	65433.9	26	36	36	0.004	0.57	TSQNSELNNmQDLVEDYKK	R	K	0.95	55	29.4	41.7	2	m10: Oxidation (+15.99)	758.017	2271.03	2272.04	3	-0.002913	-1.282	248	266
PC9 - Exp.1	K22E_HUMAN	Keratin, type II cytoskeletal 2 epidermal	65433.9	26	36	36	0.004	0.57	VDLLNQEIEFLK	K	V	0.95	74.8	30.8	57.3	2		730.902	1459.79	1460.8	2	-0.002822	-1.932	303	314
PC9 - Exp.1	K22E_HUMAN	Keratin, type II cytoskeletal 2 epidermal	65433.9	26	36	36	0.004	0.57	VDPEIQNVK	K	A	0.95	35.2	30.5	18.2	2		521.281	1040.55	1041.56	2	-0.002322	-2.229	167	175
PC9 - Exp.1	K22E_HUMAN	Keratin, type II cytoskeletal 2 epidermal	65433.9	26	36	36	0.004	0.57	VLYDAEISQIHQSVTDTNVILSMDNSR	K	N	0.903	24.6	27.7	15.8	2		762.879	3047.48	3048.49	4	-0.002274	-0.7459	315	341
PC9 - Exp.1	K22E_HUMAN	Keratin, type II cytoskeletal 2 epidermal	65433.9	26	36	36	0.004	0.57	VLYDAEISQIHQSVTDTNVILSmDNSR	K	N	0.95	30.4	27.8	22.2	2	m23: Oxidation (+15.99)	766.877	3063.48	3064.49	4	-0.003189	-1.041	315	341
PC9 - Exp.1	K22E_HUMAN	Keratin, type II cytoskeletal 2 epidermal	65433.9	26	36	36	0.004	0.57	VLYDAEISQIHQSVTDTNVILSmDNSR	K	N	0.95	47	27.8	39.3	2	m23: Oxidation (+15.99)	1022.17	3063.48	3064.49	3	-0.002913	-0.9506	315	341
PC9 - Exp.1	K22E_HUMAN	Keratin, type II cytoskeletal 2 epidermal	65433.9	26	36	36	0.004	0.57	VLYDAEISQIHQSVTDTNVILSMDNSR	K	N	0.95	60	27.6	51.8	2		1016.83	3047.48	3048.49	3	-0.006998	-2.296	315	341
PC9 - Exp.1	K22E_HUMAN	Keratin, type II cytoskeletal 2 epidermal	65433.9	26	36	36	0.004	0.57	YEELQVTVGR	K	H	0.95	56.2	30.9	30.1	2		597.311	1192.61	1193.62	2	-0.001422	-1.191	375	384
PC9 - Exp.1	K22E_HUMAN	Keratin, type II cytoskeletal 2 epidermal	65433.9	26	36	36	0.004	0.57	YLDGLTAER	R	T	0.95	48.3	30.8	38.5	2		519.266	1036.52	1037.53	2	-0.002222	-2.142	239	247
PC9 - Exp.1	K22O_HUMAN	Keratin, type II cytoskeletal 2 oral	65841.4	1	1	1	0.0001	0.0987	AQYEEIAQR	R	S	0.95	55.6	31.3	10.1	2		554.274	1106.53	1107.54	2	-0.002222	-2.006	359	367
PC9 - Exp.1	K22O_HUMAN	Keratin, type II cytoskeletal 2 oral	65841.4	1	1	1	0.0001	0.0987	DVDAAFmNKVELQAK	K	V	0.95	36.8	30.4	6.43	2	m7: Oxidation (+15.99)	565.617	1693.83	1694.84	3	-0.004313	-2.545	293	307
PC9 - Exp.1	K22O_HUMAN	Keratin, type II cytoskeletal 2 oral	65841.4	1	1	1	0.0001	0.0987	DYQELMNVK	R	L	0.95	53.8	30.7	39.7	2		570.272	1138.53	1139.54	2	-0.003522	-3.091	467	475
PC9 - Exp.1	K22O_HUMAN	Keratin, type II cytoskeletal 2 oral	65841.4	1	1	1	0.0001	0.0987	FASFIDK	K	V	0.943	28.7	30.4	12	2		827.429	826.422	827.43	1	-0.0009459	-1.143	194	200
PC9 - Exp.1	K22O_HUMAN	Keratin, type II cytoskeletal 2 oral	65841.4	1	1	1	0.0001	0.0987	FASFIDK	K	V	0.95	36.6	30.4	21.7	2		414.218	826.422	827.43	2	-0.0007219	-0.8725	194	200
PC9 - Exp.1	K22O_HUMAN	Keratin, type II cytoskeletal 2 oral	65841.4	1	1	1	0.0001	0.0987	FASFIDKVR	K	F	0.95	51.7	30.9	23.8	2		541.802	1081.59	1082.6	2	-0.002622	-2.422	194	202
PC9 - Exp.1	K22O_HUMAN	Keratin, type II cytoskeletal 2 oral	65841.4	1	1	1	0.0001	0.0987	FLEQQNKVLETK	R	W	0.95	41	30.8	0	2		738.9	1475.79	1476.81	2	-0.01332	-9.021	203	214
PC9 - Exp.1	K22O_HUMAN	Keratin, type II cytoskeletal 2 oral	65841.4	1	1	1	0.0001	0.0987	FLEQQNKVLETK	R	W	0.95	47.4	30.8	6.98	2		738.888	1475.76	1476.81	2	-0.03812	-25.81	203	214
PC9 - Exp.1	K22O_HUMAN	Keratin, type II cytoskeletal 2 oral	65841.4	1	1	1	0.0001	0.0987	KLLEGEEcR	R	M	0.95	56.2	31.1	35.2	2	c8: Carbamidomethyl (+57.02)	567.284	1132.55	1133.56	2	-0.001787	-1.577	487	495
PC9 - Exp.1	MDN1_HUMAN	Midasin	632826	1	1	1	0.0001	0.0013	EFVKISK	K	W	0.95	35.2	31.7	11.9	2		850.465	849.458	850.503	1	-0.03815	-44.85	3944	3950
PC9 - Exp.1	RL30_HUMAN	60S ribosomal protein L30	12784.7	7	8	8	0.0009	0.635	KSEIEYYAMLAK	R	T	0.95	40.3	30.6	26.7	2		482.582	1444.73	1445.73	3	-0.001598	-1.105	57	68
PC9 - Exp.1	RL30_HUMAN	60S ribosomal protein L30	12784.7	7	8	8	0.0009	0.635	KSEIEYYAMLAK	R	T	0.95	51.1	30.6	35.8	2		723.37	1444.73	1445.73	2	-0.001822	-1.26	57	68
PC9 - Exp.1	RL30_HUMAN	60S ribosomal protein L30	12784.7	7	8	8	0.0009	0.635	LQLVMK	R	S	0.95	44.2	32.9	0	2		366.228	730.441	731.449	2	-0.0004219	-0.5769	18	23
PC9 - Exp.1	RL30_HUMAN	60S ribosomal protein L30	12784.7	7	8	8	0.0009	0.635	LVILANNcPALR	K	K	0.95	42.8	30.7	30.1	2	c8: Carbamidomethyl (+57.02)	677.387	1352.76	1353.77	2	-0.001087	-0.8031	45	56
PC9 - Exp.1	RL30_HUMAN	60S ribosomal protein L30	12784.7	7	8	8	0.0009	0.635	SEIEYYAMLAK	K	T	0.95	56.2	30.9	42	2		659.323	1316.63	1317.64	2	-0.001022	-0.7756	58	68
PC9 - Exp.1	RL30_HUMAN	60S ribosomal protein L30	12784.7	7	8	8	0.0009	0.635	SLESINSR	K	L	0.95	40.8	31.7	19	2		453.237	904.46	905.469	2	-0.001322	-1.46	10	17
PC9 - Exp.1	RL30_HUMAN	60S ribosomal protein L30	12784.7	7	8	8	0.0009	0.635	TGVHHYSGNNIELGTAcGK	K	Y	0.95	46.1	29.6	28.4	2	c17: Carbamidomethyl (+57.02)	672.317	2013.93	2014.94	3	-0.003363	-1.669	69	87
PC9 - Exp.1	RL30_HUMAN	60S ribosomal protein L30	12784.7	7	8	8	0.0009	0.635	VcTLAIIDPGDSDIIR	R	S	0.95	90.7	30	49.8	2	c2: Carbamidomethyl (+57.02)	879.457	1756.9	1757.91	2	-0.004687	-2.666	91	106
PC9 - Exp.1	RL32_HUMAN	60S ribosomal protein L32	15860.4	1	1	1	0.0001	0.0519	AAQLAIR	R	V	0.95	45	30.6	2.74	2		371.732	741.449	742.457	2	-0.001122	-1.511	115	121
PC9 - Exp.1	RRBP1_HUMAN	Ribosome-binding protein 1	152471	6	6	6	0.0007	0.0681	DALNQATSQVESK	R	Q	0.95	65.7	30.5	47.6	2		695.844	1389.67	1390.68	2	-0.001022	-0.7349	807	819
PC9 - Exp.1	RRBP1_HUMAN	Ribosome-binding protein 1	152471	6	6	6	0.0007	0.0681	LLATEQEDAAVAK	K	S	0.95	46	30.8	38.4	2		679.861	1357.71	1358.72	2	-0.001422	-1.047	708	720
PC9 - Exp.1	RRBP1_HUMAN	Ribosome-binding protein 1	152471	6	6	6	0.0007	0.0681	LQQENSILR	R	D	0.95	37.8	31.4	11.3	2		550.806	1099.6	1100.61	2	-0.002022	-1.837	798	806
PC9 - Exp.1	RRBP1_HUMAN	Ribosome-binding protein 1	152471	6	6	6	0.0007	0.0681	QLLLESQSQLDAAK	R	S	0.95	79.5	30.2	65	2		772.419	1542.82	1543.83	2	-0.001322	-0.8563	1228	1241
PC9 - Exp.1	RRBP1_HUMAN	Ribosome-binding protein 1	152471	6	6	6	0.0007	0.0681	SHVEDGDIAGAPASSPEAPPAEQDPVQLK	K	T	0.95	72.2	28.3	56.6	2		971.468	2911.38	2912.39	3	-0.0005979	-0.2053	1263	1291
PC9 - Exp.1	RRBP1_HUMAN	Ribosome-binding protein 1	152471	6	6	6	0.0007	0.0681	TLVSTVGSMVFNEGEAQR	K	L	0.92	28.9	29.7	11.6	2		642.318	1923.93	1924.94	3	-0.003298	-1.713	652	669
PC9 - Exp.1	KAPCA_HUMAN	cAMP-dependent protein kinase catalytic subunit alpha	40591.4	3	3	3	0.0003	0.128	AKEDFLK	K	K	0.95	43.7	31.7	24.6	2		425.736	849.458	850.467	2	-0.001322	-1.554	23	29
PC9 - Exp.1	KAPCA_HUMAN	cAMP-dependent protein kinase catalytic subunit alpha	40591.4	3	3	3	0.0003	0.128	DLKPENLLIDQQGYIQVTDFGFAK	R	R	0.95	51.3	28.7	0	2		918.143	2751.41	2752.42	3	-0.004698	-1.707	167	190
PC9 - Exp.1	KAPCA_HUMAN	cAMP-dependent protein kinase catalytic subunit alpha	40591.4	3	3	3	0.0003	0.128	KVEAPFIPK	R	F	0.935	33.5	31.2	17.6	2		514.809	1027.6	1028.61	2	-0.002522	-2.452	310	318
PC9 - Exp.1	KAPCA_HUMAN	cAMP-dependent protein kinase catalytic subunit alpha	40591.4	3	3	3	0.0003	0.128	VmLVK	R	H	0.95	39.1	32.1	0	2	m2: Oxidation (+15.99)	303.204	604.394	605.369	2	0.03236	53.46	58	62
PC9 - Exp.1	RL3_HUMAN	60S ribosomal protein L3	46109.5	5	6	6	0.0007	0.166	ERLEQQVPVNQVFGQDEmIDVIGVTK	R	G	0.95	30.4	28.4	21.8	2	m18: Oxidation (+15.99)	996.509	2986.51	2987.51	3	-0.001913	-0.6403	199	224
PC9 - Exp.1	RL3_HUMAN	60S ribosomal protein L3	46109.5	5	6	6	0.0007	0.166	ERLEQQVPVNQVFGQDEMIDVIGVTK	R	G	0.95	67.7	28.3	60.8	2		991.177	2970.51	2971.52	3	-0.003598	-1.211	199	224
PC9 - Exp.1	RL3_HUMAN	60S ribosomal protein L3	46109.5	5	6	6	0.0007	0.166	LEQQVPVNQVFGQDEMIDVIGVTK	R	G	0.95	67.6	28.8	63.9	2		1343.69	2685.36	2686.38	2	-0.005322	-1.981	201	224
PC9 - Exp.1	RL3_HUMAN	60S ribosomal protein L3	46109.5	5	6	6	0.0007	0.166	NNASTDYDLSDK	K	S	0.95	70.5	30.9	53.6	2		671.791	1341.57	1342.58	2	-0.001922	-1.432	301	312
PC9 - Exp.1	RL3_HUMAN	60S ribosomal protein L3	46109.5	5	6	6	0.0007	0.166	SINPLGGFVHYGEVTNDFVMLK	K	G	0.95	61	28.7	56.1	2		813.077	2436.21	2437.22	3	-0.004898	-2.01	313	334
PC9 - Exp.1	RL3_HUMAN	60S ribosomal protein L3	46109.5	5	6	6	0.0007	0.166	VAFSVAR	R	A	0.95	48.2	32.2	17.5	2		375.218	748.422	749.43	2	-0.001022	-1.364	262	268
PC9 - Exp.1	SEPT9_HUMAN	Septin-9	65402.3	1	1	1	0.0001	0.0307	APVDFGYVGIDSILEQMR	K	R	0.95	79.3	29.5	69.2	2		1005.5	2008.99	2010	2	-0.005622	-2.797	272	289
PC9 - Exp.1	DYHC1_HUMAN	Cytoplasmic dynein 1 heavy chain 1	532406	108	118	118	0.0131	0.297	AATSPALFNR	R	C	0.95	48.2	31.3	29.4	2		524.282	1046.55	1047.56	2	-0.001422	-1.357	3079	3088
PC9 - Exp.1	DYHC1_HUMAN	Cytoplasmic dynein 1 heavy chain 1	532406	108	118	118	0.0131	0.297	ALEHAFQLEHIMDLTR	K	L	0.92	27.1	29.5	13.8	2		481.748	1922.96	1923.97	4	-0.002974	-1.546	2436	2451
PC9 - Exp.1	DYHC1_HUMAN	Cytoplasmic dynein 1 heavy chain 1	532406	108	118	118	0.0131	0.297	ALEHAFQLEHIMDLTR	K	L	0.95	36.7	29.5	33.4	2		641.996	1922.97	1923.97	3	-0.001898	-0.9865	2436	2451
PC9 - Exp.1	DYHC1_HUMAN	Cytoplasmic dynein 1 heavy chain 1	532406	108	118	118	0.0131	0.297	ALGEYLER	K	E	0.95	48.5	31.2	33.2	2		475.75	949.486	950.494	2	-0.0005219	-0.5491	1614	1621
PC9 - Exp.1	DYHC1_HUMAN	Cytoplasmic dynein 1 heavy chain 1	532406	108	118	118	0.0131	0.297	ALGHQLGR	K	F	0.95	43.4	30.7	21.2	2		426.245	850.475	851.485	2	-0.002222	-2.609	1918	1925
PC9 - Exp.1	DYHC1_HUMAN	Cytoplasmic dynein 1 heavy chain 1	532406	108	118	118	0.0131	0.297	ALPDMEVVGLNFSSATTPELLLK	R	T	0.95	68.9	29.1	64.1	2		1223.15	2444.29	2445.29	2	-0.002122	-0.8678	2611	2633
PC9 - Exp.1	DYHC1_HUMAN	Cytoplasmic dynein 1 heavy chain 1	532406	108	118	118	0.0131	0.297	AVDDLNLHSYSNLPIWVNK	K	L	0.95	36.1	29.1	30.8	2		733.379	2197.11	2198.12	3	-0.002298	-1.045	884	902
PC9 - Exp.1	DYHC1_HUMAN	Cytoplasmic dynein 1 heavy chain 1	532406	108	118	118	0.0131	0.297	AWTQVLLGQAEDKAEVDMDTDAPQVSHKPGGEPK	R	I	0.95	42.3	27.4	27.3	2		912.697	3646.76	3647.77	4	0.0009261	0.2539	921	954
PC9 - Exp.1	DYHC1_HUMAN	Cytoplasmic dynein 1 heavy chain 1	532406	108	118	118	0.0131	0.297	cYLTMTQALEAR	R	L	0.95	76.6	30.3	55.7	2	c1: Carbamidomethyl (+57.02)	728.85	1455.68	1456.69	2	-0.0004872	-0.3345	1888	1899
PC9 - Exp.1	DYHC1_HUMAN	Cytoplasmic dynein 1 heavy chain 1	532406	108	118	118	0.0131	0.297	DAATIMQPYFTSNGLVTK	R	A	0.95	53.6	29.6	41.9	2		978.989	1955.96	1956.97	2	-0.003822	-1.953	2418	2435
PC9 - Exp.1	DYHC1_HUMAN	Cytoplasmic dynein 1 heavy chain 1	532406	108	118	118	0.0131	0.297	DLFQVAFNR	K	V	0.95	53.5	30.6	40.8	2		555.29	1108.57	1109.57	2	-0.0009219	-0.8309	3862	3870
PC9 - Exp.1	DYHC1_HUMAN	Cytoplasmic dynein 1 heavy chain 1	532406	108	118	118	0.0131	0.297	DSAIQQQVANLQMK	K	I	0.95	59.5	30.4	47.4	2		787.403	1572.79	1573.8	2	-0.0009219	-0.5858	1229	1242
PC9 - Exp.1	DYHC1_HUMAN	Cytoplasmic dynein 1 heavy chain 1	532406	108	118	118	0.0131	0.297	EAIVNScVFVHQTLHQANAR	R	L	0.95	47.3	29.2	41.6	2	c7: Carbamidomethyl (+57.02)	765.386	2293.14	2294.15	3	-0.001163	-0.507	3141	3160
PC9 - Exp.1	DYHC1_HUMAN	Cytoplasmic dynein 1 heavy chain 1	532406	108	118	118	0.0131	0.297	EALELTDTGLLSGSEER	K	V	0.95	78.3	30.2	69.2	2		910.45	1818.88	1819.89	2	-0.0003219	-0.1769	1302	1318
PC9 - Exp.1	DYHC1_HUMAN	Cytoplasmic dynein 1 heavy chain 1	532406	108	118	118	0.0131	0.297	ESPEVLLTLDILK	R	H	0.95	37.9	30.8	24.5	2		735.426	1468.84	1469.85	2	-0.002722	-1.852	293	305
PC9 - Exp.1	DYHC1_HUMAN	Cytoplasmic dynein 1 heavy chain 1	532406	108	118	118	0.0131	0.297	EVWNTYELDLVNYQNK	R	C	0.95	54.8	29.3	47.9	2		1014.49	2026.96	2027.97	2	-0.002222	-1.096	1468	1483
PC9 - Exp.1	DYHC1_HUMAN	Cytoplasmic dynein 1 heavy chain 1	532406	108	118	118	0.0131	0.297	EYQTQLIQR	R	V	0.95	35	31.3	5.85	2		589.812	1177.61	1178.62	2	-0.0006219	-0.5277	603	611
PC9 - Exp.1	DYHC1_HUMAN	Cytoplasmic dynein 1 heavy chain 1	532406	108	118	118	0.0131	0.297	FGNPLLVQDVESYDPVLNPVLNR	R	E	0.95	101	28.8	87.7	2		1299.68	2597.35	2598.36	2	-0.003722	-1.432	3629	3651
PC9 - Exp.1	DYHC1_HUMAN	Cytoplasmic dynein 1 heavy chain 1	532406	108	118	118	0.0131	0.297	FGQMLGSNMTEFHSQISK	K	S	0.95	32.2	29.4	19.9	2		681.32	2040.94	2041.95	3	-0.001698	-0.8315	1131	1148
PC9 - Exp.1	DYHC1_HUMAN	Cytoplasmic dynein 1 heavy chain 1	532406	108	118	118	0.0131	0.297	FNYGFEYLGVQDK	K	L	0.95	86.5	30.1	78.6	2		790.374	1578.73	1579.74	2	-0.002922	-1.85	1866	1878
PC9 - Exp.1	DYHC1_HUMAN	Cytoplasmic dynein 1 heavy chain 1	532406	108	118	118	0.0131	0.297	FQSISTEFLALMK	R	K	0.95	47.8	30.1	31.9	2		757.899	1513.78	1514.79	2	-0.002522	-1.665	1568	1580
PC9 - Exp.1	DYHC1_HUMAN	Cytoplasmic dynein 1 heavy chain 1	532406	108	118	118	0.0131	0.297	FYFVGDEDLLEIIGNSK	R	N	0.95	40.3	29.3	24.7	2		653.662	1957.97	1958.97	3	-0.002198	-1.122	1629	1645
PC9 - Exp.1	DYHC1_HUMAN	Cytoplasmic dynein 1 heavy chain 1	532406	108	118	118	0.0131	0.297	FYFVGDEDLLEIIGNSK	R	N	0.95	83.7	29.3	74.6	2		979.989	1957.96	1958.97	2	-0.005122	-2.615	1629	1645
PC9 - Exp.1	DYHC1_HUMAN	Cytoplasmic dynein 1 heavy chain 1	532406	108	118	118	0.0131	0.297	GVAVLcTE	R	-	0.896	25.9	32	9.25	2	c6: Carbamidomethyl (+57.02)	848.418	847.411	848.418	1	-0.0003112	-0.3669	4639	4646
PC9 - Exp.1	DYHC1_HUMAN	Cytoplasmic dynein 1 heavy chain 1	532406	108	118	118	0.0131	0.297	GWDDLFNK	R	V	0.95	42.1	31	13.4	2		497.735	993.455	994.463	2	-0.0009219	-0.9271	1489	1496
PC9 - Exp.1	DYHC1_HUMAN	Cytoplasmic dynein 1 heavy chain 1	532406	108	118	118	0.0131	0.297	GWENHVEGQK	K	L	0.95	51.1	30.6	19.3	2		592.277	1182.54	1183.55	2	-0.002222	-1.877	672	681
PC9 - Exp.1	DYHC1_HUMAN	Cytoplasmic dynein 1 heavy chain 1	532406	108	118	118	0.0131	0.297	IAFIMDESNVLDSGFLER	K	M	0.95	95.2	29.4	72.6	2		1028.51	2055	2056.01	2	-0.001022	-0.4971	2990	3007
PC9 - Exp.1	DYHC1_HUMAN	Cytoplasmic dynein 1 heavy chain 1	532406	108	118	118	0.0131	0.297	IFTIESTR	R	V	0.95	36.4	30.7	15	2		483.766	965.517	966.526	2	-0.001222	-1.264	717	724
PC9 - Exp.1	DYHC1_HUMAN	Cytoplasmic dynein 1 heavy chain 1	532406	108	118	118	0.0131	0.297	IFVFEPPPGVK	R	A	0.95	38.7	31.1	26.4	2		615.349	1228.68	1229.69	2	-0.002522	-2.051	4144	4154
PC9 - Exp.1	DYHC1_HUMAN	Cytoplasmic dynein 1 heavy chain 1	532406	108	118	118	0.0131	0.297	ILDDDTIITTLENLK	R	R	0.95	48	30.1	38.3	2		858.967	1715.92	1716.93	2	-0.0005219	-0.304	3760	3774
PC9 - Exp.1	DYHC1_HUMAN	Cytoplasmic dynein 1 heavy chain 1	532406	108	118	118	0.0131	0.297	IMFEVQDLK	R	Y	0.95	44.1	31.2	26.7	2		561.796	1121.58	1122.59	2	-0.001622	-1.445	2341	2349
PC9 - Exp.1	DYHC1_HUMAN	Cytoplasmic dynein 1 heavy chain 1	532406	108	118	118	0.0131	0.297	INEWLTLVEK	K	E	0.95	70.6	31	54.8	2		622.847	1243.68	1244.69	2	-0.002522	-2.026	1698	1707
PC9 - Exp.1	DYHC1_HUMAN	Cytoplasmic dynein 1 heavy chain 1	532406	108	118	118	0.0131	0.297	INMLVIELK	K	S	0.95	61.2	32.6	39.2	2		536.824	1071.63	1072.64	2	-0.002722	-2.538	1396	1404
PC9 - Exp.1	DYHC1_HUMAN	Cytoplasmic dynein 1 heavy chain 1	532406	108	118	118	0.0131	0.297	IQFVGAcNPPTDPGR	R	K	0.95	58.2	30.2	47.7	2	c7: Carbamidomethyl (+57.02)	814.896	1627.78	1628.79	2	-0.001087	-0.6675	2706	2720
PC9 - Exp.1	DYHC1_HUMAN	Cytoplasmic dynein 1 heavy chain 1	532406	108	118	118	0.0131	0.297	IQGLTVEQAEAVVR	R	L	0.95	90.6	30.6	66.1	2		756.923	1511.83	1512.84	2	0.0005781	0.3821	3924	3937
PC9 - Exp.1	DYHC1_HUMAN	Cytoplasmic dynein 1 heavy chain 1	532406	108	118	118	0.0131	0.297	ITNQVIYLNPPIEEcR	R	Y	0.95	37	29.4	34.7	2	c15: Carbamidomethyl (+57.02)	980.004	1957.99	1959	2	0.0007128	0.3638	964	979
PC9 - Exp.1	DYHC1_HUMAN	Cytoplasmic dynein 1 heavy chain 1	532406	108	118	118	0.0131	0.297	KFLSDPQVHTVLVER	R	S	0.95	38.2	30.3	27.1	2		589.996	1766.97	1767.98	3	-0.002498	-1.413	67	81
PC9 - Exp.1	DYHC1_HUMAN	Cytoplasmic dynein 1 heavy chain 1	532406	108	118	118	0.0131	0.297	KLVPLLLEDGGEAPAALEAALEEK	R	S	0.95	48.8	29.9	38.5	2		826.122	2475.34	2476.35	3	-0.004098	-1.655	36	59
PC9 - Exp.1	DYHC1_HUMAN	Cytoplasmic dynein 1 heavy chain 1	532406	108	118	118	0.0131	0.297	KQHLVEVR	K	S	0.929	33.1	31.2	13.9	2		504.8	1007.59	1008.59	2	-0.002622	-2.6	3301	3308
PC9 - Exp.1	DYHC1_HUMAN	Cytoplasmic dynein 1 heavy chain 1	532406	108	118	118	0.0131	0.297	KYEFGESDLR	K	S	0.95	48.4	30.5	31.8	2		622.3	1242.59	1243.6	2	-0.002322	-1.867	4204	4213
PC9 - Exp.1	DYHC1_HUMAN	Cytoplasmic dynein 1 heavy chain 1	532406	108	118	118	0.0131	0.297	KYTGEDFDEDLR	R	T	0.95	33.4	30.5	16.7	2		496.559	1486.66	1487.67	3	-0.001798	-1.209	2966	2977
PC9 - Exp.1	DYHC1_HUMAN	Cytoplasmic dynein 1 heavy chain 1	532406	108	118	118	0.0131	0.297	LADLLGK	R	I	0.95	38.9	31.8	19.7	2		365.228	728.442	729.451	2	-0.001222	-1.675	1604	1610
PC9 - Exp.1	DYHC1_HUMAN	Cytoplasmic dynein 1 heavy chain 1	532406	108	118	118	0.0131	0.297	LAETVFNFQEK	R	V	0.95	58.4	30.4	48.2	2		663.34	1324.67	1325.67	2	-0.001322	-0.9972	836	846
PC9 - Exp.1	DYHC1_HUMAN	Cytoplasmic dynein 1 heavy chain 1	532406	108	118	118	0.0131	0.297	LALESIcLLLGESTTDWK	K	Q	0.95	42.2	29.6	31.3	2	c7: Carbamidomethyl (+57.02)	683.69	2048.05	2049.06	3	-0.002463	-1.202	3319	3336
PC9 - Exp.1	DYHC1_HUMAN	Cytoplasmic dynein 1 heavy chain 1	532406	108	118	118	0.0131	0.297	LALESIcLLLGESTTDWK	K	Q	0.95	69.3	29.6	65.2	2	c7: Carbamidomethyl (+57.02)	1025.03	2048.05	2049.06	2	-0.002887	-1.409	3319	3336
PC9 - Exp.1	DYHC1_HUMAN	Cytoplasmic dynein 1 heavy chain 1	532406	108	118	118	0.0131	0.297	LcDEQLSSQSHYDFGLR	K	A	0.95	49.5	29.7	35.1	2	c2: Carbamidomethyl (+57.02)	685.645	2053.91	2054.92	3	-0.002763	-1.345	2075	2091
PC9 - Exp.1	DYHC1_HUMAN	Cytoplasmic dynein 1 heavy chain 1	532406	108	118	118	0.0131	0.297	LDMEIER	K	I	0.95	40.7	31.6	18.2	2		453.223	904.432	905.44	2	-0.0005219	-0.5765	903	909
PC9 - Exp.1	DYHC1_HUMAN	Cytoplasmic dynein 1 heavy chain 1	532406	108	118	118	0.0131	0.297	LLAESVTEVEIFGK	K	A	0.95	48.8	30.5	41.6	2		767.92	1533.83	1534.84	2	-0.002722	-1.773	1716	1729
PC9 - Exp.1	DYHC1_HUMAN	Cytoplasmic dynein 1 heavy chain 1	532406	108	118	118	0.0131	0.297	LLNTFLER	R	L	0.95	58.1	31.6	41.8	2		503.289	1004.56	1005.57	2	-0.001322	-1.315	4264	4271
PC9 - Exp.1	DYHC1_HUMAN	Cytoplasmic dynein 1 heavy chain 1	532406	108	118	118	0.0131	0.297	LNTQEIFDDWAR	K	K	0.95	87.4	30.3	66.7	2		754.361	1506.71	1507.72	2	-0.002422	-1.606	693	704
PC9 - Exp.1	DYHC1_HUMAN	Cytoplasmic dynein 1 heavy chain 1	532406	108	118	118	0.0131	0.297	LQGEFQLR	K	L	0.95	66.7	31.7	23.5	2		495.772	989.528	990.537	2	-0.001122	-1.133	3734	3741
PC9 - Exp.1	DYHC1_HUMAN	Cytoplasmic dynein 1 heavy chain 1	532406	108	118	118	0.0131	0.297	LScLPAFK	R	D	0.95	38.2	31.7	12.1	2	c3: Carbamidomethyl (+57.02)	468.254	934.493	935.502	2	-0.001287	-1.376	3938	3945
PC9 - Exp.1	DYHC1_HUMAN	Cytoplasmic dynein 1 heavy chain 1	532406	108	118	118	0.0131	0.297	LSIITK	R	D	0.923	34.2	32.8	0	2		337.726	673.437	674.445	2	-0.0007219	-1.07	3856	3861
PC9 - Exp.1	DYHC1_HUMAN	Cytoplasmic dynein 1 heavy chain 1	532406	108	118	118	0.0131	0.297	LVEAISR	R	D	0.9	32.1	32	13.4	2		394.237	786.459	787.467	2	-0.0009219	-1.171	380	386
PC9 - Exp.1	DYHC1_HUMAN	Cytoplasmic dynein 1 heavy chain 1	532406	108	118	118	0.0131	0.297	LVPLLLEDGGEAPAALEAALEEK	K	S	0.95	45.8	29.6	28	2		783.424	2347.25	2348.26	3	-0.002498	-1.064	37	59
PC9 - Exp.1	DYHC1_HUMAN	Cytoplasmic dynein 1 heavy chain 1	532406	108	118	118	0.0131	0.297	LVPLLLEDGGEAPAALEAALEEK	K	S	0.95	112	29.6	112	2		1174.63	2347.25	2348.26	2	-0.005222	-2.224	37	59
PC9 - Exp.1	DYHC1_HUMAN	Cytoplasmic dynein 1 heavy chain 1	532406	108	118	118	0.0131	0.297	LVQTPLTDR	K	C	0.941	34.2	31.4	15.4	2		521.797	1041.58	1042.59	2	-0.002022	-1.939	1879	1887
PC9 - Exp.1	DYHC1_HUMAN	Cytoplasmic dynein 1 heavy chain 1	532406	108	118	118	0.0131	0.297	LYQEMFAWK	K	M	0.95	61.3	31.2	37.4	2		608.297	1214.58	1215.59	2	-0.001022	-0.8407	982	990
PC9 - Exp.1	DYHC1_HUMAN	Cytoplasmic dynein 1 heavy chain 1	532406	108	118	118	0.0131	0.297	MQMLEDEDDLAYAETEK	K	K	0.95	93.7	30.3	85.3	2		1015.93	2029.85	2030.86	2	-0.002522	-1.242	4346	4362
PC9 - Exp.1	DYHC1_HUMAN	Cytoplasmic dynein 1 heavy chain 1	532406	108	118	118	0.0131	0.297	MVVLSLPR	K	I	0.95	53.6	30.9	43.5	2		457.778	913.541	914.549	2	-0.001322	-1.445	991	998
PC9 - Exp.1	DYHC1_HUMAN	Cytoplasmic dynein 1 heavy chain 1	532406	108	118	118	0.0131	0.297	NLESALR	K	F	0.937	34.8	32.4	11.4	2		401.724	801.434	802.442	2	-0.0008219	-1.024	3622	3628
PC9 - Exp.1	DYHC1_HUMAN	Cytoplasmic dynein 1 heavy chain 1	532406	108	118	118	0.0131	0.297	NLHVVFTMNPSSEGLKDR	R	A	0.95	35.1	29.5	28.1	2		682.013	2043.02	2044.03	3	-0.002798	-1.369	3061	3078
PC9 - Exp.1	DYHC1_HUMAN	Cytoplasmic dynein 1 heavy chain 1	532406	108	118	118	0.0131	0.297	NVAQYNANHPDFPMQIEQLER	R	Y	0.95	60.7	29.1	52.5	2		838.732	2513.17	2514.18	3	-0.001398	-0.556	2468	2488
PC9 - Exp.1	DYHC1_HUMAN	Cytoplasmic dynein 1 heavy chain 1	532406	108	118	118	0.0131	0.297	NVHLAPGWLMQLEK	K	K	0.95	35.4	30.2	8.52	2		545.96	1634.86	1635.87	3	-0.003198	-1.955	4098	4111
PC9 - Exp.1	DYHC1_HUMAN	Cytoplasmic dynein 1 heavy chain 1	532406	108	118	118	0.0131	0.297	NYMSNPSYNYEIVNR	K	A	0.95	114	30.1	95.8	2		932.419	1862.82	1863.83	2	-0.002322	-1.246	3370	3384
PC9 - Exp.1	DYHC1_HUMAN	Cytoplasmic dynein 1 heavy chain 1	532406	108	118	118	0.0131	0.297	QALETVNDYNPLMK	K	D	0.95	73.6	30.1	62.9	2		818.407	1634.8	1635.8	2	0.001078	0.659	324	337
PC9 - Exp.1	DYHC1_HUMAN	Cytoplasmic dynein 1 heavy chain 1	532406	108	118	118	0.0131	0.297	QDLADVVQVcEGK	R	K	0.95	75	30.7	66.1	2	c10: Carbamidomethyl (+57.02)	730.855	1459.7	1460.71	2	-0.001887	-1.292	4429	4441
PC9 - Exp.1	DYHC1_HUMAN	Cytoplasmic dynein 1 heavy chain 1	532406	108	118	118	0.0131	0.297	QELEQHSVDTASTSDAVTFITYVQSLK	R	R	0.95	53.3	28.2	49	2		999.825	2996.45	2997.47	3	-0.007598	-2.535	1151	1177
PC9 - Exp.1	DYHC1_HUMAN	Cytoplasmic dynein 1 heavy chain 1	532406	108	118	118	0.0131	0.297	QHLVEVR	K	S	0.95	36.8	31.3	17.5	2		440.753	879.491	880.5	2	-0.001622	-1.842	3302	3308
PC9 - Exp.1	DYHC1_HUMAN	Cytoplasmic dynein 1 heavy chain 1	532406	108	118	118	0.0131	0.297	QLQNISLAAASGGAK	K	E	0.95	55.1	30.7	45	2		714.893	1427.77	1428.78	2	-0.001322	-0.9252	4488	4502
PC9 - Exp.1	DYHC1_HUMAN	Cytoplasmic dynein 1 heavy chain 1	532406	108	118	118	0.0131	0.297	QTDVLQQLSIQMANAK	K	F	0.95	71.7	30.2	61.6	2		894.468	1786.92	1787.93	2	-0.002922	-1.634	1850	1865
PC9 - Exp.1	DYHC1_HUMAN	Cytoplasmic dynein 1 heavy chain 1	532406	108	118	118	0.0131	0.297	QYASYEFVQR	R	L	0.95	41.2	30.7	30.1	2		645.81	1289.6	1290.61	2	0.0006781	0.5254	1379	1388
PC9 - Exp.1	DYHC1_HUMAN	Cytoplasmic dynein 1 heavy chain 1	532406	108	118	118	0.0131	0.297	REEFVQWVELLPDTQTPSWLGLPNNAER	R	V	0.95	41.2	27.8	35.2	2		1108.89	3323.65	3324.67	3	-0.009598	-2.887	4302	4329
PC9 - Exp.1	DYHC1_HUMAN	Cytoplasmic dynein 1 heavy chain 1	532406	108	118	118	0.0131	0.297	RSELEEQQMHLNVGLR	K	K	0.95	43.4	29.6	36.7	2		646.997	1937.97	1938.98	3	-0.004198	-2.165	3191	3206
PC9 - Exp.1	DYHC1_HUMAN	Cytoplasmic dynein 1 heavy chain 1	532406	108	118	118	0.0131	0.297	SALEQMR	K	K	0.95	43.3	32	6.78	2		417.71	833.406	834.414	2	-0.0007219	-0.8652	60	66
PC9 - Exp.1	DYHC1_HUMAN	Cytoplasmic dynein 1 heavy chain 1	532406	108	118	118	0.0131	0.297	SFEWLSQMR	K	F	0.95	50.8	30.6	34.5	2		592.281	1182.55	1183.56	2	-0.001922	-1.624	1835	1843
PC9 - Exp.1	DYHC1_HUMAN	Cytoplasmic dynein 1 heavy chain 1	532406	108	118	118	0.0131	0.297	SIPLDEGEDEAQR	R	R	0.95	42.6	30.5	29.9	2		729.839	1457.66	1458.67	2	-0.001022	-0.7006	2384	2396
PC9 - Exp.1	DYHC1_HUMAN	Cytoplasmic dynein 1 heavy chain 1	532406	108	118	118	0.0131	0.297	SLLQALNEVK	K	G	0.95	62.4	31.3	42.3	2		557.827	1113.64	1114.65	2	-0.001022	-0.9168	3748	3757
PC9 - Exp.1	DYHC1_HUMAN	Cytoplasmic dynein 1 heavy chain 1	532406	108	118	118	0.0131	0.297	SMANPPAAVK	R	L	0.95	37.2	31	18.2	2		493.26	984.506	985.514	2	-0.0002219	-0.2252	3309	3318
PC9 - Exp.1	DYHC1_HUMAN	Cytoplasmic dynein 1 heavy chain 1	532406	108	118	118	0.0131	0.297	SNSLAFIK	K	R	0.95	58.1	31.5	30.1	2		440.25	878.485	879.493	2	-0.001122	-1.276	113	120
PC9 - Exp.1	DYHC1_HUMAN	Cytoplasmic dynein 1 heavy chain 1	532406	108	118	118	0.0131	0.297	SPLVMDVLNIQGVQR	K	S	0.936	30.5	30.3	16.7	2		556.974	1667.9	1668.91	3	-0.002898	-1.736	1585	1599
PC9 - Exp.1	DYHC1_HUMAN	Cytoplasmic dynein 1 heavy chain 1	532406	108	118	118	0.0131	0.297	SPLVMDVLNIQGVQR	K	S	0.95	87.5	30.3	76.7	2		834.958	1667.9	1668.91	2	-0.002422	-1.451	1585	1599
PC9 - Exp.1	DYHC1_HUMAN	Cytoplasmic dynein 1 heavy chain 1	532406	108	118	118	0.0131	0.297	SSLQSQcLNEVLK	R	A	0.95	62.1	30.4	41.7	2	c7: Carbamidomethyl (+57.02)	753.384	1504.75	1505.76	2	-0.001787	-1.187	3706	3718
PC9 - Exp.1	DYHC1_HUMAN	Cytoplasmic dynein 1 heavy chain 1	532406	108	118	118	0.0131	0.297	TEYLSNADER	R	L	0.95	36.1	30.8	23.4	2		599.271	1196.53	1197.54	2	-0.002522	-2.106	3550	3559
PC9 - Exp.1	DYHC1_HUMAN	Cytoplasmic dynein 1 heavy chain 1	532406	108	118	118	0.0131	0.297	TFSEILNR	K	V	0.95	56	31.1	33.4	2		490.263	978.512	979.521	2	-0.001622	-1.656	873	880
PC9 - Exp.1	DYHC1_HUMAN	Cytoplasmic dynein 1 heavy chain 1	532406	108	118	118	0.0131	0.297	TFSSIPVSR	R	I	0.94	34	31.3	12.7	2		497.271	992.528	993.536	2	-0.0008219	-0.8273	4160	4168
PC9 - Exp.1	DYHC1_HUMAN	Cytoplasmic dynein 1 heavy chain 1	532406	108	118	118	0.0131	0.297	TLMAQSIYGGR	K	V	0.95	56.2	30.8	42.1	2		598.808	1195.6	1196.61	2	-0.001422	-1.188	4245	4255
PC9 - Exp.1	DYHC1_HUMAN	Cytoplasmic dynein 1 heavy chain 1	532406	108	118	118	0.0131	0.297	TMTLFSALR	K	A	0.95	45.8	31.1	26.5	2		520.283	1038.55	1039.56	2	-0.002422	-2.33	2602	2610
PC9 - Exp.1	DYHC1_HUMAN	Cytoplasmic dynein 1 heavy chain 1	532406	108	118	118	0.0131	0.297	TPVIDADKPVSSQLR	R	V	0.95	35.2	30.4	24.8	2		542.632	1624.88	1625.89	3	-0.003298	-2.028	122	136
PC9 - Exp.1	DYHC1_HUMAN	Cytoplasmic dynein 1 heavy chain 1	532406	108	118	118	0.0131	0.297	TPVIDADKPVSSQLR	R	V	0.95	52.8	30.4	41.9	2		813.446	1624.88	1625.89	2	-0.0004219	-0.2595	122	136
PC9 - Exp.1	DYHC1_HUMAN	Cytoplasmic dynein 1 heavy chain 1	532406	108	118	118	0.0131	0.297	TPVSITEHPK	K	I	0.95	35.9	30.9	23.2	2		370.204	1107.59	1108.6	3	-0.001198	-1.081	1688	1697
PC9 - Exp.1	DYHC1_HUMAN	Cytoplasmic dynein 1 heavy chain 1	532406	108	118	118	0.0131	0.297	TSAPITcELLNK	K	Q	0.903	31.5	31.1	16.8	2	c7: Carbamidomethyl (+57.02)	673.852	1345.69	1346.7	2	-0.002487	-1.847	1993	2004
PC9 - Exp.1	DYHC1_HUMAN	Cytoplasmic dynein 1 heavy chain 1	532406	108	118	118	0.0131	0.297	TSFLDDAFR	R	K	0.95	37.1	31.4	24.5	2		536.258	1070.5	1071.51	2	-0.001922	-1.794	3612	3620
PC9 - Exp.1	DYHC1_HUMAN	Cytoplasmic dynein 1 heavy chain 1	532406	108	118	118	0.0131	0.297	TSFLDDAFRK	R	N	0.95	56.6	31.1	43.3	2		600.305	1198.6	1199.61	2	-0.002122	-1.769	3612	3621
PC9 - Exp.1	DYHC1_HUMAN	Cytoplasmic dynein 1 heavy chain 1	532406	108	118	118	0.0131	0.297	TTDLLTDWEK	R	T	0.95	55.2	30.8	39.5	2		611.303	1220.59	1221.6	2	-0.001322	-1.082	1254	1263
PC9 - Exp.1	DYHC1_HUMAN	Cytoplasmic dynein 1 heavy chain 1	532406	108	118	118	0.0131	0.297	TVENIKDPLFR	R	F	0.95	45.5	31	32.4	2		444.582	1330.72	1331.73	3	-0.001698	-1.275	4401	4411
PC9 - Exp.1	DYHC1_HUMAN	Cytoplasmic dynein 1 heavy chain 1	532406	108	118	118	0.0131	0.297	TYAEPLTAAMVEFYTmSQER	R	F	0.95	36.8	28.8	30.2	2	m16: Oxidation (+15.99)	785.36	2353.06	2354.07	3	-0.003413	-1.45	2764	2783
PC9 - Exp.1	DYHC1_HUMAN	Cytoplasmic dynein 1 heavy chain 1	532406	108	118	118	0.0131	0.297	TYAEPLTAAMVEFYTMSQER	R	F	0.95	40.8	29.1	34.6	2		780.027	2337.06	2338.07	3	-0.006598	-2.822	2764	2783
PC9 - Exp.1	DYHC1_HUMAN	Cytoplasmic dynein 1 heavy chain 1	532406	108	118	118	0.0131	0.297	TYAEPLTAAMVEFYTMSQER	R	F	0.95	81.1	29.1	79.2	2		1169.54	2337.06	2338.07	2	-0.004322	-1.849	2764	2783
PC9 - Exp.1	DYHC1_HUMAN	Cytoplasmic dynein 1 heavy chain 1	532406	108	118	118	0.0131	0.297	VAEVLFDAADANAIEEVNLAYENVK	K	E	0.95	46.4	28.2	39	2		903.118	2706.33	2707.35	3	-0.005798	-2.142	507	531
PC9 - Exp.1	DYHC1_HUMAN	Cytoplasmic dynein 1 heavy chain 1	532406	108	118	118	0.0131	0.297	VAEVLFDAADANAIEEVNLAYENVK	K	E	0.95	87.2	28.2	81.9	2		1354.17	2706.33	2707.35	2	-0.007422	-2.741	507	531
PC9 - Exp.1	DYHC1_HUMAN	Cytoplasmic dynein 1 heavy chain 1	532406	108	118	118	0.0131	0.297	VAEVLFDAADANAIEEVNLAYENVKEVDGLDVSK	K	E	0.95	67.1	27.5	60.4	2		1217.28	3648.8	3649.81	3	-0.001698	-0.4652	507	540
PC9 - Exp.1	DYHC1_HUMAN	Cytoplasmic dynein 1 heavy chain 1	532406	108	118	118	0.0131	0.297	VDDLLIIEEK	K	I	0.95	53.6	31	29.5	2		593.831	1185.65	1186.66	2	-0.002722	-2.294	847	856
PC9 - Exp.1	DYHC1_HUMAN	Cytoplasmic dynein 1 heavy chain 1	532406	108	118	118	0.0131	0.297	VFEEDALSWEDK	K	L	0.95	68.4	30.4	51.1	2		734.336	1466.66	1467.66	2	0.0001781	0.1213	1515	1526
PC9 - Exp.1	DYHC1_HUMAN	Cytoplasmic dynein 1 heavy chain 1	532406	108	118	118	0.0131	0.297	VLLTTQGVDmISK	R	M	0.95	75.5	30.8	59	2	m10: Oxidation (+15.99)	710.889	1419.76	1420.77	2	-0.001537	-1.082	4330	4342
PC9 - Exp.1	DYHC1_HUMAN	Cytoplasmic dynein 1 heavy chain 1	532406	108	118	118	0.0131	0.297	VLLTTQGVDMISK	R	M	0.95	85.6	30.7	73.6	2		702.891	1403.77	1404.78	2	-0.002022	-1.439	4330	4342
PC9 - Exp.1	DYHC1_HUMAN	Cytoplasmic dynein 1 heavy chain 1	532406	108	118	118	0.0131	0.297	VLRPQVTAVAQQNQGEVPEPQDMK	R	V	0.95	39.1	28.3	22.9	2		888.125	2661.35	2662.36	3	-0.001298	-0.4875	483	506
PC9 - Exp.1	DYHC1_HUMAN	Cytoplasmic dynein 1 heavy chain 1	532406	108	118	118	0.0131	0.297	VMSQEIQEQLHK	K	Q	0.95	57.3	30.4	39.9	2		735.374	1468.73	1469.74	2	-0.001322	-0.8994	3255	3266
PC9 - Exp.1	DYHC1_HUMAN	Cytoplasmic dynein 1 heavy chain 1	532406	108	118	118	0.0131	0.297	VPLAIVNK	R	A	0.95	47.4	30.6	34.5	2		427.278	852.541	853.551	2	-0.002122	-2.486	760	767
PC9 - Exp.1	DYHC1_HUMAN	Cytoplasmic dynein 1 heavy chain 1	532406	108	118	118	0.0131	0.297	VPQIEVETHK	K	V	0.95	35.3	30.9	19.6	2		590.321	1178.63	1179.64	2	-0.001422	-1.205	2552	2561
PC9 - Exp.1	DYHC1_HUMAN	Cytoplasmic dynein 1 heavy chain 1	532406	108	118	118	0.0131	0.297	VSPDMAIFITMNPGYAGR	K	S	0.95	62	29.4	58.6	2		970.473	1938.93	1939.94	2	-0.002722	-1.403	2008	2025
PC9 - Exp.1	DYHC1_HUMAN	Cytoplasmic dynein 1 heavy chain 1	532406	108	118	118	0.0131	0.297	VTDFGDKVEDPTFLNQLQSGVNR	K	W	0.95	58.8	28.8	43.3	2		860.43	2578.27	2579.27	3	0.0003021	0.1171	229	251
PC9 - Exp.1	DYHC1_HUMAN	Cytoplasmic dynein 1 heavy chain 1	532406	108	118	118	0.0131	0.297	VWEQIDQMK	K	E	0.95	49.4	31.1	34.2	2		588.789	1175.56	1176.57	2	-0.002022	-1.719	1339	1347
PC9 - Exp.1	DYHC1_HUMAN	Cytoplasmic dynein 1 heavy chain 1	532406	108	118	118	0.0131	0.297	WQASSLPADDLcTENAIMLK	R	R	0.95	46.5	29.2	45.8	2	c12: Carbamidomethyl (+57.02)	1132.04	2262.06	2263.07	2	-0.004887	-2.16	3562	3581
PC9 - Exp.1	DYHC1_HUMAN	Cytoplasmic dynein 1 heavy chain 1	532406	108	118	118	0.0131	0.297	WTDENIDTVALK	R	H	0.95	90.9	30.6	79.9	2		702.853	1403.69	1404.7	2	-0.001422	-1.012	2845	2856
PC9 - Exp.1	DYHC1_HUMAN	Cytoplasmic dynein 1 heavy chain 1	532406	108	118	118	0.0131	0.297	YATLATVSR	K	C	0.95	52.9	30.8	35.5	2		491.271	980.527	981.536	2	-0.001622	-1.652	2350	2358
PC9 - Exp.1	DYHC1_HUMAN	Cytoplasmic dynein 1 heavy chain 1	532406	108	118	118	0.0131	0.297	YKEEYAVLISEAQAIK	R	A	0.95	66.1	30	46.4	2		927.995	1853.98	1854.98	2	-0.001322	-0.7126	3447	3462
PC9 - Exp.1	DYHC1_HUMAN	Cytoplasmic dynein 1 heavy chain 1	532406	108	118	118	0.0131	0.297	YTGEDFDEDLR	K	T	0.95	60.4	31.3	42.5	2		680.288	1358.56	1359.57	2	-0.002422	-1.781	2967	2977
PC9 - Exp.1	COPB_HUMAN	Coatomer subunit beta	107146	2	2	2	0.0002	0.0273	LKEAELLEPLMPAIR	K	A	0.95	38.2	31.1	25.9	2		574.999	1721.97	1722.98	3	-0.001598	-0.9274	127	141
PC9 - Exp.1	COPB_HUMAN	Coatomer subunit beta	107146	2	2	2	0.0002	0.0273	VLQDLVMDILR	R	V	0.95	51.9	30.7	40.4	2		657.875	1313.74	1314.75	2	-0.002522	-1.918	317	327
PC9 - Exp.1	KCC2D_HUMAN	Calcium/calmodulin-dependent protein kinase type II subunit delta	56370.7	8	10	10	0.0011	0.333	AGAYDFPSPEWDTVTPEAK	K	D	0.95	88.9	29.7	79.8	2		1040.98	2079.94	2080.95	2	-0.003322	-1.596	228	246
PC9 - Exp.1	KCC2D_HUMAN	Calcium/calmodulin-dependent protein kinase type II subunit delta	56370.7	8	10	10	0.0011	0.333	DLKPENLLLASK	R	S	0.903	29.1	30.8	16.4	2		447.597	1339.77	1340.78	3	-0.002198	-1.639	136	147
PC9 - Exp.1	KCC2D_HUMAN	Calcium/calmodulin-dependent protein kinase type II subunit delta	56370.7	8	10	10	0.0011	0.333	DLKPENLLLASK	R	S	0.95	48.2	30.8	36.3	2		670.892	1339.77	1340.78	2	-0.001122	-0.8368	136	147
PC9 - Exp.1	KCC2D_HUMAN	Calcium/calmodulin-dependent protein kinase type II subunit delta	56370.7	8	10	10	0.0011	0.333	ESTESSNTTIEDEDVK	K	A	0.95	62.2	30.5	52.3	2		892.389	1782.76	1783.77	2	-0.001622	-0.9093	329	344
PC9 - Exp.1	KCC2D_HUMAN	Calcium/calmodulin-dependent protein kinase type II subunit delta	56370.7	8	10	10	0.0011	0.333	FTDEYQLFEELGK	R	G	0.95	100	30.2	86	2		809.884	1617.75	1618.76	2	-0.002622	-1.62	10	22
PC9 - Exp.1	KCC2D_HUMAN	Calcium/calmodulin-dependent protein kinase type II subunit delta	56370.7	8	10	10	0.0011	0.333	FYFENALSK	R	S	0.95	48	31.1	33.1	2		559.779	1117.54	1118.55	2	-0.001122	-1.003	397	405
PC9 - Exp.1	KCC2D_HUMAN	Calcium/calmodulin-dependent protein kinase type II subunit delta	56370.7	8	10	10	0.0011	0.333	GAILTTmLATR	K	N	0.95	52.6	31.1	13.9	2	m7: Oxidation (+15.99)	582.325	1162.64	1163.65	2	-0.001937	-1.665	302	312
PC9 - Exp.1	KCC2D_HUMAN	Calcium/calmodulin-dependent protein kinase type II subunit delta	56370.7	8	10	10	0.0011	0.333	GAILTTMLATR	K	N	0.95	59.7	31.2	39	2		574.329	1146.64	1147.65	2	-0.0004219	-0.3677	302	312
PC9 - Exp.1	KCC2D_HUMAN	Calcium/calmodulin-dependent protein kinase type II subunit delta	56370.7	8	10	10	0.0011	0.333	IcDPGLTAFEPEALGNLVEGMDFHR	K	F	0.95	65.6	28.3	56	2	c2: Carbamidomethyl (+57.02)	930.105	2787.29	2788.31	3	-0.007763	-2.784	372	396
PC9 - Exp.1	KCC2D_HUMAN	Calcium/calmodulin-dependent protein kinase type II subunit delta	56370.7	8	10	10	0.0011	0.333	IPTGQEYAAK	K	I	0.931	33.3	31.2	18.9	2		539.282	1076.55	1077.56	2	-0.001522	-1.412	34	43
PC9 - Exp.1	KCC2D_HUMAN	Calcium/calmodulin-dependent protein kinase type II subunit delta	56370.7	8	10	10	0.0011	0.333	ITASEALK	R	H	0.921	33.4	32.1	15	2		416.742	831.469	832.478	2	-0.001222	-1.468	261	268
PC9 - Exp.1	KCC2D_HUMAN	Calcium/calmodulin-dependent protein kinase type II subunit delta	56370.7	8	10	10	0.0011	0.333	LLKHPNIVR	R	L	0.95	44.7	31.7	19.6	2		545.347	1088.68	1089.69	2	-0.003322	-3.049	67	75
PC9 - Exp.1	KCC2D_HUMAN	Calcium/calmodulin-dependent protein kinase type II subunit delta	56370.7	8	10	10	0.0011	0.333	LYQQIK	R	A	0.95	39.1	31.8	0	2		396.734	791.453	792.462	2	-0.001022	-1.29	222	227
PC9 - Exp.1	KCC2D_HUMAN	Calcium/calmodulin-dependent protein kinase type II subunit delta	56370.7	8	10	10	0.0011	0.333	STVASmmHR	R	Q	0.931	32.7	30.7	19.6	2	m6: Oxidation (+15.99), m7: Oxidation (+15.99)	526.236	1050.46	1051.47	2	-0.001952	-1.856	276	284
PC9 - Exp.1	KCC2D_HUMAN	Calcium/calmodulin-dependent protein kinase type II subunit delta	56370.7	8	10	10	0.0011	0.333	STVASMmHR	R	Q	0.95	42.8	31	0	2	m7: Oxidation (+15.99)	518.238	1034.46	1035.47	2	-0.001437	-1.388	276	284
PC9 - Exp.1	KCC2D_HUMAN	Calcium/calmodulin-dependent protein kinase type II subunit delta	56370.7	8	10	10	0.0011	0.333	STVASMMHR	R	Q	0.95	45.3	31.5	28.6	2		510.241	1018.47	1019.48	2	-0.0003219	-0.3158	276	284
PC9 - Exp.1	KCC2D_HUMAN	Calcium/calmodulin-dependent protein kinase type II subunit delta	56370.7	8	10	10	0.0011	0.333	STVASMmHR	R	Q	0.95	45.1	31	0	2	m7: Oxidation (+15.99)	518.238	1034.46	1035.47	2	-0.003037	-2.933	276	284
PC9 - Exp.1	KCC2D_HUMAN	Calcium/calmodulin-dependent protein kinase type II subunit delta	56370.7	8	10	10	0.0011	0.333	VTEQLIEAINNGDFEAYTK	K	I	0.95	45.5	29.3	34.5	2		719.022	2154.04	2155.06	3	-0.004998	-2.319	353	371
PC9 - Exp.1	KCC2D_HUMAN	Calcium/calmodulin-dependent protein kinase type II subunit delta	56370.7	8	10	10	0.0011	0.333	VTEQLIEAINNGDFEAYTK	K	I	0.95	87.8	29.3	79.5	2		1078.03	2154.05	2155.06	2	-0.002822	-1.309	353	371
PC9 - Exp.1	ASPM_HUMAN	Abnormal spindle-like microcephaly-associated protein	409807	1	1	1	0.0001	0.0049	VVITYLSFLCARLLDLR	K	K	0.95	31.4	29.6	14.2	2		665.657	1993.95	1995.15	3	-0.1906	-95.54	1248	1264
PC9 - Exp.1	DDB1_HUMAN	DNA damage-binding protein 1	126970	1	1	1	0.0001	0.0167	SVLLLAYKPMEGNFEEIAR	R	D	0.95	57.3	29.6	47.4	2		727.384	2179.13	2180.14	3	-0.005598	-2.568	929	947
PC9 - Exp.1	PRS4_HUMAN	26S protease regulatory subunit 4	49186.4	6	6	6	0.0007	0.205	APQETYADIGGLDNQIQEIK	K	E	0.95	66.8	29.1	63.9	2		1102.05	2202.08	2203.09	2	-0.001422	-0.6454	179	198
PC9 - Exp.1	PRS4_HUMAN	26S protease regulatory subunit 4	49186.4	6	6	6	0.0007	0.205	AVANQTSATFLR	K	V	0.95	56.8	30.7	44.2	2		639.843	1277.67	1278.68	2	-0.0007219	-0.5646	238	249
PC9 - Exp.1	PRS4_HUMAN	26S protease regulatory subunit 4	49186.4	6	6	6	0.0007	0.205	IKDYLLMEEEFIR	R	N	0.919	29.1	30	14.6	2		566.963	1697.87	1698.88	3	-0.001698	-0.9995	68	80
PC9 - Exp.1	PRS4_HUMAN	26S protease regulatory subunit 4	49186.4	6	6	6	0.0007	0.205	TMLELLNQLDGFDSR	R	G	0.95	47.2	30.6	42	2		876.433	1750.85	1751.86	2	-0.004422	-2.524	308	322
PC9 - Exp.1	PRS4_HUMAN	26S protease regulatory subunit 4	49186.4	6	6	6	0.0007	0.205	VAEEHAPSIVFIDEIDAIGTK	R	R	0.95	69.3	29.5	57.7	2		752.058	2253.15	2254.16	3	-0.002498	-1.108	273	293
PC9 - Exp.1	PRS4_HUMAN	26S protease regulatory subunit 4	49186.4	6	6	6	0.0007	0.205	VVGSELIQK	R	Y	0.934	33.9	31.6	16	2		486.789	971.563	972.573	2	-0.001822	-1.873	250	258
PC9 - Exp.1	TCPZ_HUMAN	T-complex protein 1 subunit zeta	58025.3	5	5	5	0.0006	0.149	ALQFLEEVK	K	V	0.95	44.8	31.3	30.9	2		538.802	1075.59	1076.6	2	-0.001222	-1.135	130	138
PC9 - Exp.1	TCPZ_HUMAN	T-complex protein 1 subunit zeta	58025.3	5	5	5	0.0006	0.149	GIDPFSLDALSK	K	E	0.95	52	31	25.2	2		631.834	1261.65	1262.66	2	-0.001422	-1.126	296	307
PC9 - Exp.1	TCPZ_HUMAN	T-complex protein 1 subunit zeta	58025.3	5	5	5	0.0006	0.149	KQDEPIDLFMIEIMEMK	K	H	0.95	40.9	29.4	24.6	2		704.013	2109.02	2110.03	3	-0.002598	-1.231	181	197
PC9 - Exp.1	TCPZ_HUMAN	T-complex protein 1 subunit zeta	58025.3	5	5	5	0.0006	0.149	NAIDDGcVVPGAGAVEVAMAEALIK	K	H	0.95	35.8	28.6	27.7	2	c7: Carbamidomethyl (+57.02)	824.081	2469.22	2470.23	3	-0.004363	-1.766	400	424
PC9 - Exp.1	TCPZ_HUMAN	T-complex protein 1 subunit zeta	58025.3	5	5	5	0.0006	0.149	VLAQNSGFDLQETLVK	K	I	0.95	52.1	30.1	42.3	2		881.472	1760.93	1761.94	2	-0.001222	-0.6935	450	465
PC9 - Exp.1	MSH6_HUMAN	DNA mismatch repair protein Msh6	152790	1	1	1	0.0001	0.0088	IIDFLSALEGFK	K	V	0.95	38.6	30.5	35.1	2		676.875	1351.74	1352.75	2	-0.002722	-2.012	855	866
PC9 - Exp.1	TCPE_HUMAN	T-complex protein 1 subunit epsilon	59672.4	1	1	1	0.0001	0.037	ISDSVLVDIKDTEPLIQTAK	K	T	0.95	37.9	30	22	2		729.069	2184.19	2185.2	3	-0.003598	-1.647	151	170
PC9 - Exp.1	PRP6_HUMAN	Pre-mRNA-processing factor 6	106928	5	5	5	0.0006	0.0553	AAELETDIR	R	A	0.95	44.3	31.5	21.4	2		509.264	1016.51	1017.52	2	-0.001522	-1.496	379	387
PC9 - Exp.1	PRP6_HUMAN	Pre-mRNA-processing factor 6	106928	5	5	5	0.0006	0.0553	ESLEALLQR	R	A	0.95	40.2	31.8	13.1	2		529.795	1057.58	1058.58	2	-0.0006219	-0.5875	591	599
PC9 - Exp.1	PRP6_HUMAN	Pre-mRNA-processing factor 6	106928	5	5	5	0.0006	0.0553	IDSDLGDAWAFFYK	K	F	0.95	58.8	30.6	52.8	2		824.387	1646.76	1647.77	2	-0.003022	-1.834	870	883
PC9 - Exp.1	PRP6_HUMAN	Pre-mRNA-processing factor 6	106928	5	5	5	0.0006	0.0553	NPGLWLESVR	K	L	0.95	47.9	30.5	36.7	2		585.816	1169.62	1170.63	2	-0.001522	-1.3	776	785
PC9 - Exp.1	PRP6_HUMAN	Pre-mRNA-processing factor 6	106928	5	5	5	0.0006	0.0553	SEDVWLEAAR	K	L	0.95	61.6	31.1	31.6	2		588.288	1174.56	1175.57	2	-0.001022	-0.8693	342	351
PC9 - Exp.1	COPE_HUMAN	Coatomer subunit epsilon	34482.9	2	2	2	0.0002	0.136	APPAPGPASGGSGEVDELFDVK	M	N	0.95	69.1	29.3	62.6	1		1049.01	2096	2097.01	2	-0.003122	-1.489	2	23
PC9 - Exp.1	COPE_HUMAN	Coatomer subunit epsilon	34482.9	2	2	2	0.0002	0.136	FGVVLDEIKPSSAPELQAVR	K	M	0.95	42.2	29.9	32	2		719.063	2154.17	2155.18	3	-0.001798	-0.8342	66	85
PC9 - Exp.1	SYLC_HUMAN	Leucine--tRNA ligase, cytoplasmic	134471	10	10	10	0.0011	0.134	AVLMENIVYLTNSLELEHIEVK	K	F	0.95	32.4	29.2	26.8	2		853.122	2556.34	2557.36	3	-0.006898	-2.697	1018	1039
PC9 - Exp.1	SYLC_HUMAN	Leucine--tRNA ligase, cytoplasmic	134471	10	10	10	0.0011	0.134	ELMGEEILGASLSAPLTSYK	K	V	0.95	50.5	29.7	44.6	2		1055.04	2108.07	2109.08	2	-0.001922	-0.9113	351	370
PC9 - Exp.1	SYLC_HUMAN	Leucine--tRNA ligase, cytoplasmic	134471	10	10	10	0.0011	0.134	EMVANWDSLR	K	S	0.95	37.6	31	26.1	2		610.789	1219.56	1220.57	2	-0.001522	-1.247	776	785
PC9 - Exp.1	SYLC_HUMAN	Leucine--tRNA ligase, cytoplasmic	134471	10	10	10	0.0011	0.134	GFYEGIMLVDGFK	K	G	0.95	56.8	30.5	48.7	2		738.365	1474.72	1475.72	2	-0.001622	-1.099	471	483
PC9 - Exp.1	SYLC_HUMAN	Leucine--tRNA ligase, cytoplasmic	134471	10	10	10	0.0011	0.134	LALADAGDTVEDANFVEAMADAGILR	R	L	0.95	103	29	96.9	2		1324.64	2647.27	2648.29	2	-0.008822	-3.331	741	766
PC9 - Exp.1	SYLC_HUMAN	Leucine--tRNA ligase, cytoplasmic	134471	10	10	10	0.0011	0.134	SFITTDVNPYYDSFVR	R	W	0.95	49.7	29.5	47.1	2		962.459	1922.9	1923.91	2	-0.001822	-0.947	204	219
PC9 - Exp.1	SYLC_HUMAN	Leucine--tRNA ligase, cytoplasmic	134471	10	10	10	0.0011	0.134	TPISEHAVFNVDLMSK	K	K	0.95	32.3	30.2	24.8	2		596.637	1786.89	1787.9	3	-0.002698	-1.509	1139	1154
PC9 - Exp.1	SYLC_HUMAN	Leucine--tRNA ligase, cytoplasmic	134471	10	10	10	0.0011	0.134	VDIGDTIIYLVH	R	-	0.95	85.2	30.9	69.3	2		679.371	1356.73	1357.74	2	-0.001722	-1.268	1165	1176
PC9 - Exp.1	SYLC_HUMAN	Leucine--tRNA ligase, cytoplasmic	134471	10	10	10	0.0011	0.134	VFASELNAGIIK	R	T	0.95	68.4	31	44.4	2		631.361	1260.71	1261.72	2	-0.0008219	-0.6514	796	807
PC9 - Exp.1	SYLC_HUMAN	Leucine--tRNA ligase, cytoplasmic	134471	10	10	10	0.0011	0.134	VFEVNASNLEK	R	Q	0.95	49.1	30.7	34.5	2		625.324	1248.63	1249.64	2	-0.001322	-1.058	29	39
PC9 - Exp.1	ALBU_HUMAN	Serum albumin	69366.9	1	1	1	0.0001	0.0246	KVPQVSTPTLVEVSR	K	N	0.95	34	30.5	22	2		547.317	1638.93	1639.94	3	-0.001098	-0.6695	438	452
PC9 - Exp.1	SURF4_HUMAN	Surfeit locus protein 4	30395.4	3	4	4	0.0004	0.149	GQNDLmGTAEDFADQFLR	M	V	0.95	88	29.8	84.4	1	m6: Oxidation (+15.99)	1022.46	2042.9	2043.91	2	-0.003237	-1.584	2	19
PC9 - Exp.1	SURF4_HUMAN	Surfeit locus protein 4	30395.4	3	4	4	0.0004	0.149	GQNDLMGTAEDFADQFLR	M	V	0.95	96.5	29.5	87.2	1		1014.46	2026.91	2027.91	2	0.001678	0.8275	2	19
PC9 - Exp.1	SURF4_HUMAN	Surfeit locus protein 4	30395.4	3	4	4	0.0004	0.149	LcLISTFLEDGIR	R	M	0.95	88.3	30.3	44.5	2	c2: Carbamidomethyl (+57.02)	768.907	1535.8	1536.81	2	-0.001987	-1.293	31	43
PC9 - Exp.1	SURF4_HUMAN	Surfeit locus protein 4	30395.4	3	4	4	0.0004	0.149	MWFQWSEQR	R	D	0.95	34.9	30.6	18.9	2		649.292	1296.57	1297.58	2	-0.0009219	-0.7105	44	52
PC9 - Exp.1	DSC3_HUMAN	Desmocollin-3	99970.6	1	1	1	0.0001	0.0156	GVDKEPLNLFYIER	R	D	0.95	35.5	30.3	26.2	2		564.97	1691.89	1692.9	3	-0.0008979	-0.5304	177	190
PC9 - Exp.1	TP53B_HUMAN	Tumor suppressor p53-binding protein 1	213572	2	2	2	0.0002	0.0142	AADISLDNLVEGK	K	R	0.95	56.8	30.5	46.3	2		672.853	1343.69	1344.7	2	-0.002822	-2.099	1614	1626
PC9 - Exp.1	TP53B_HUMAN	Tumor suppressor p53-binding protein 1	213572	2	2	2	0.0002	0.0142	VITDVYYVDGTEVER	R	K	0.95	47.8	29.9	30.2	2		879.433	1756.85	1757.86	2	-0.001222	-0.6951	1253	1267
PC9 - Exp.1	HEBP1_HUMAN	Heme-binding protein 1	21097.4	1	1	1	0.0001	0.0847	FATVEVTDKPVDEALR	K	E	0.95	40.9	30	30.3	2		597.314	1788.92	1789.93	3	-0.004898	-2.736	41	56
PC9 - Exp.1	NAT10_HUMAN	N-acetyltransferase 10	115734	2	2	2	0.0002	0.0244	ILIENGVAER	R	Q	0.95	36.3	30.7	18	2		557.316	1112.62	1113.63	2	-0.001622	-1.456	12	21
PC9 - Exp.1	NAT10_HUMAN	N-acetyltransferase 10	115734	2	2	2	0.0002	0.0244	QDDPFELFIAATNIR	K	Y	0.95	58	30.5	49.2	2		875.442	1748.87	1749.88	2	-0.003522	-2.013	89	103
PC9 - Exp.1	K2C1_HUMAN	Keratin, type II cytoskeletal 1	66040.3	35	56	81	0.009	0.595	AEAESLYQSK	K	Y	0.95	44.6	30.8	35.1	2		1125.54	1124.53	1125.54	1	-0.002246	-1.995	367	376
PC9 - Exp.1	K2C1_HUMAN	Keratin, type II cytoskeletal 1	66040.3	35	56	81	0.009	0.595	AEAESLYQSK	K	Y	0.95	64	30.8	45	2		563.274	1124.53	1125.54	2	-0.002122	-1.885	367	376
PC9 - Exp.1	K2C1_HUMAN	Keratin, type II cytoskeletal 1	66040.3	35	56	81	0.009	0.595	AQYEDIAQK	K	S	0.95	59.5	31	43.2	2		533.263	1064.51	1065.52	2	-0.002122	-1.991	356	364
PC9 - Exp.1	K2C1_HUMAN	Keratin, type II cytoskeletal 1	66040.3	35	56	81	0.009	0.595	DVDGAYMTK	K	V	0.911	31.9	31.2	17.3	2		500.225	998.436	999.445	2	-0.002222	-2.223	290	298
PC9 - Exp.1	K2C1_HUMAN	Keratin, type II cytoskeletal 1	66040.3	35	56	81	0.009	0.595	DVDGAYMTK	K	V	0.95	38.3	31.2	25.6	2		999.444	998.437	999.445	1	-0.001346	-1.347	290	298
PC9 - Exp.1	K2C1_HUMAN	Keratin, type II cytoskeletal 1	66040.3	35	56	81	0.009	0.595	DVDGAYMTK	K	V	0.95	51.3	31.2	28.2	2		500.225	998.436	999.445	2	-0.002022	-2.023	290	298
PC9 - Exp.1	K2C1_HUMAN	Keratin, type II cytoskeletal 1	66040.3	35	56	81	0.009	0.595	DYQELMNTK	R	L	0.95	43.6	30.9	27.1	2		571.263	1140.51	1141.52	2	-0.001622	-1.421	464	472
PC9 - Exp.1	K2C1_HUMAN	Keratin, type II cytoskeletal 1	66040.3	35	56	81	0.009	0.595	DYQELMNTK	R	L	0.95	53.2	30.9	41.1	2		1141.52	1140.51	1141.52	1	-0.0005459	-0.4783	464	472
PC9 - Exp.1	K2C1_HUMAN	Keratin, type II cytoskeletal 1	66040.3	35	56	81	0.009	0.595	FLEQQNQVLQTK	R	W	0.95	40.8	30.6	32.1	2		1475.78	1474.77	1475.79	1	-0.006446	-4.368	200	211
PC9 - Exp.1	K2C1_HUMAN	Keratin, type II cytoskeletal 1	66040.3	35	56	81	0.009	0.595	FLEQQNQVLQTK	R	W	0.95	74.2	30.6	55.1	2		738.395	1474.78	1475.79	2	-0.001722	-1.167	200	211
PC9 - Exp.1	K2C1_HUMAN	Keratin, type II cytoskeletal 1	66040.3	35	56	81	0.009	0.595	FLEQQNQVLQTK	R	W	0.95	77.5	30.6	59	2		738.395	1474.77	1475.79	2	-0.003322	-2.251	200	211
PC9 - Exp.1	K2C1_HUMAN	Keratin, type II cytoskeletal 1	66040.3	35	56	81	0.009	0.595	FSScGGGGGSFGAGGGFGSR	R	S	0.95	73.4	31.2	67.4	2	c4: Carbamidomethyl (+57.02)	883.37	1764.73	1765.73	2	-0.002587	-1.465	46	65
PC9 - Exp.1	K2C1_HUMAN	Keratin, type II cytoskeletal 1	66040.3	35	56	81	0.009	0.595	FSScGGGGGSFGAGGGFGSR	R	S	0.95	94.3	31.2	87.1	2	c4: Carbamidomethyl (+57.02)	883.369	1764.72	1765.73	2	-0.004987	-2.824	46	65
PC9 - Exp.1	K2C1_HUMAN	Keratin, type II cytoskeletal 1	66040.3	35	56	81	0.009	0.595	FSScGGGGGSFGAGGGFGSR	R	S	0.95	102	31.2	89.1	2	c4: Carbamidomethyl (+57.02)	883.37	1764.73	1765.73	2	-0.001387	-0.7856	46	65
PC9 - Exp.1	K2C1_HUMAN	Keratin, type II cytoskeletal 1	66040.3	35	56	81	0.009	0.595	FSScGGGGGSFGAGGGFGSR	R	S	0.95	113	31.2	88	2	c4: Carbamidomethyl (+57.02)	883.37	1764.73	1765.73	2	-0.002387	-1.352	46	65
PC9 - Exp.1	K2C1_HUMAN	Keratin, type II cytoskeletal 1	66040.3	35	56	81	0.009	0.595	FSScGGGGGSFGAGGGFGSR	R	S	0.95	130	31.2	120	2	c4: Carbamidomethyl (+57.02)	883.37	1764.72	1765.73	2	-0.002987	-1.692	46	65
PC9 - Exp.1	K2C1_HUMAN	Keratin, type II cytoskeletal 1	66040.3	35	56	81	0.009	0.595	GGGGGGYGSGGSSYGSGGGSYGSGGGGGGGR	R	G	0.95	90.8	30.7	77.5	2		795.321	2382.94	2383.95	3	-0.003598	-1.509	519	549
PC9 - Exp.1	K2C1_HUMAN	Keratin, type II cytoskeletal 1	66040.3	35	56	81	0.009	0.595	GGGGGGYGSGGSSYGSGGGSYGSGGGGGGGR	R	G	0.95	116	30.7	111	2		1192.48	2382.94	2383.95	2	-0.003622	-1.519	519	549
PC9 - Exp.1	K2C1_HUMAN	Keratin, type II cytoskeletal 1	66040.3	35	56	81	0.009	0.595	GSGGGSSGGSIGGR	R	G	0.95	58.8	31.1	42.9	2		546.754	1091.49	1092.5	2	-0.003322	-3.041	603	616
PC9 - Exp.1	K2C1_HUMAN	Keratin, type II cytoskeletal 1	66040.3	35	56	81	0.009	0.595	GSYGSGGSSYGSGGGSYGSGGGGGGHGSYGSGSSSGGYR	R	G	0.95	128	29.7	123	2		1104.77	3311.3	3312.31	3	-0.003898	-1.177	550	588
PC9 - Exp.1	K2C1_HUMAN	Keratin, type II cytoskeletal 1	66040.3	35	56	81	0.009	0.595	IEISELNR	K	V	0.95	32.8	31.6	7.58	2		973.53	972.523	973.531	1	-0.001446	-1.485	396	403
PC9 - Exp.1	K2C1_HUMAN	Keratin, type II cytoskeletal 1	66040.3	35	56	81	0.009	0.595	IEISELNR	K	V	0.95	56.6	31.6	28.8	2		487.269	972.523	973.531	2	-0.001222	-1.255	396	403
PC9 - Exp.1	K2C1_HUMAN	Keratin, type II cytoskeletal 1	66040.3	35	56	81	0.009	0.595	IEISELNR	K	V	0.95	61.1	31.6	25.1	2		487.269	972.523	973.531	2	-0.001222	-1.255	396	403
PC9 - Exp.1	K2C1_HUMAN	Keratin, type II cytoskeletal 1	66040.3	35	56	81	0.009	0.595	KDVDGAYMTK	K	V	0.95	65.4	30.7	31.7	2		564.273	1126.53	1127.54	2	-0.002222	-1.971	289	298
PC9 - Exp.1	K2C1_HUMAN	Keratin, type II cytoskeletal 1	66040.3	35	56	81	0.009	0.595	KQISNLQQSISDAEQR	K	G	0.902	28	29.8	7.31	2		615.653	1843.94	1844.95	3	-0.001798	-0.9745	417	432
PC9 - Exp.1	K2C1_HUMAN	Keratin, type II cytoskeletal 1	66040.3	35	56	81	0.009	0.595	LALDLEIATYR	K	T	0.95	62.5	30.9	0	2		639.358	1276.7	1277.71	2	-0.002022	-1.582	473	483
PC9 - Exp.1	K2C1_HUMAN	Keratin, type II cytoskeletal 1	66040.3	35	56	81	0.009	0.595	LDSELKNmQDmVEDYR	R	N	0.927	29.6	30	22	2	m8: Oxidation (+15.99), m11: Oxidation (+15.99)	673.299	2016.88	2017.88	3	-0.001928	-0.9554	252	267
PC9 - Exp.1	K2C1_HUMAN	Keratin, type II cytoskeletal 1	66040.3	35	56	81	0.009	0.595	LDSELKNmQDmVEDYR	R	N	0.95	38.6	30	30.5	2	m8: Oxidation (+15.99), m11: Oxidation (+15.99)	1009.45	2016.88	2017.88	2	-0.001652	-0.8187	252	267
PC9 - Exp.1	K2C1_HUMAN	Keratin, type II cytoskeletal 1	66040.3	35	56	81	0.009	0.595	LDSELKNmQDMVEDYR	R	N	0.95	40.1	30.1	15	2	m8: Oxidation (+15.99)	667.968	2000.88	2001.89	3	-0.001213	-0.6059	252	267
PC9 - Exp.1	K2C1_HUMAN	Keratin, type II cytoskeletal 1	66040.3	35	56	81	0.009	0.595	LLRDYQELMNTK	R	L	0.92	29.3	30.1	20.9	2		508.6	1522.78	1523.79	3	-0.003098	-2.033	461	472
PC9 - Exp.1	K2C1_HUMAN	Keratin, type II cytoskeletal 1	66040.3	35	56	81	0.009	0.595	LLRDYQELMNTK	R	L	0.947	33.5	30.1	15.4	2		762.398	1522.78	1523.79	2	-0.0009219	-0.605	461	472
PC9 - Exp.1	K2C1_HUMAN	Keratin, type II cytoskeletal 1	66040.3	35	56	81	0.009	0.595	LNDLEDALQQAK	K	E	0.95	78.8	30.9	53.1	2		679.351	1356.69	1357.7	2	-0.001522	-1.121	444	455
PC9 - Exp.1	K2C1_HUMAN	Keratin, type II cytoskeletal 1	66040.3	35	56	81	0.009	0.595	LNDLEDALQQAKEDLAR	K	L	0.95	52.3	29.2	48.1	2		971.495	1940.98	1941.99	2	-0.005022	-2.586	444	460
PC9 - Exp.1	K2C1_HUMAN	Keratin, type II cytoskeletal 1	66040.3	35	56	81	0.009	0.595	LNDLEDALQQAKEDLAR	K	L	0.95	56.5	29.2	34.4	2		648	1940.98	1941.99	3	-0.002198	-1.132	444	460
PC9 - Exp.1	K2C1_HUMAN	Keratin, type II cytoskeletal 1	66040.3	35	56	81	0.009	0.595	LRSEIDNVK	R	K	0.923	33	31.6	5.2	2		537.3	1072.59	1073.6	2	-0.001522	-1.418	408	416
PC9 - Exp.1	K2C1_HUMAN	Keratin, type II cytoskeletal 1	66040.3	35	56	81	0.009	0.595	MSGEcAPNVSVSVSTSHTTISGGGSR	R	G	0.95	58.6	28.7	48.6	2	c5: Carbamidomethyl (+57.02)	855.726	2564.16	2565.17	3	-0.001863	-0.7264	493	518
PC9 - Exp.1	K2C1_HUMAN	Keratin, type II cytoskeletal 1	66040.3	35	56	81	0.009	0.595	mSGEcAPNVSVSVSTSHTTISGGGSR	R	G	0.95	59.1	28.8	52.2	2	m1: Oxidation (+15.99), c5: Carbamidomethyl (+57.02)	861.058	2580.15	2581.16	3	-0.002278	-0.8826	493	518
PC9 - Exp.1	K2C1_HUMAN	Keratin, type II cytoskeletal 1	66040.3	35	56	81	0.009	0.595	NKLNDLEDALQQAK	K	E	0.95	43.5	30.3	17.3	2		533.949	1598.83	1599.83	3	2.058e-06	0.001287	442	455
PC9 - Exp.1	K2C1_HUMAN	Keratin, type II cytoskeletal 1	66040.3	35	56	81	0.009	0.595	NKLNDLEDALQQAK	K	E	0.95	76.6	30.3	68.1	2		800.42	1598.83	1599.83	2	-0.0006219	-0.3888	442	455
PC9 - Exp.1	K2C1_HUMAN	Keratin, type II cytoskeletal 1	66040.3	35	56	81	0.009	0.595	NKYEDEINK	R	R	0.929	32.8	31	1.49	2		576.779	1151.54	1152.55	2	-0.001922	-1.668	268	276
PC9 - Exp.1	K2C1_HUMAN	Keratin, type II cytoskeletal 1	66040.3	35	56	81	0.009	0.595	NMQDMVEDYR	K	N	0.917	26.7	31.2	19.4	2		1300.53	1299.52	1300.53	1	-0.0007459	-0.5736	258	267
PC9 - Exp.1	K2C1_HUMAN	Keratin, type II cytoskeletal 1	66040.3	35	56	81	0.009	0.595	NmQDmVEDYR	K	N	0.95	36.8	31.8	27.7	2	m2: Oxidation (+15.99), m5: Oxidation (+15.99)	666.763	1331.51	1332.52	2	-0.001652	-1.24	258	267
PC9 - Exp.1	K2C1_HUMAN	Keratin, type II cytoskeletal 1	66040.3	35	56	81	0.009	0.595	NmQDmVEDYR	K	N	0.95	46.9	31.8	32.3	2	m2: Oxidation (+15.99), m5: Oxidation (+15.99)	666.763	1331.51	1332.52	2	-0.001652	-1.24	258	267
PC9 - Exp.1	K2C1_HUMAN	Keratin, type II cytoskeletal 1	66040.3	35	56	81	0.009	0.595	NMQDmVEDYR	K	N	0.95	47.6	31.8	21.2	2	m5: Oxidation (+15.99)	658.765	1315.52	1316.52	2	-0.002337	-1.775	258	267
PC9 - Exp.1	K2C1_HUMAN	Keratin, type II cytoskeletal 1	66040.3	35	56	81	0.009	0.595	NMQDmVEDYR	K	N	0.95	56.4	31.7	41.4	2	m5: Oxidation (+15.99)	658.765	1315.52	1316.52	2	-0.000937	-0.7117	258	267
PC9 - Exp.1	K2C1_HUMAN	Keratin, type II cytoskeletal 1	66040.3	35	56	81	0.009	0.595	NMQDmVEDYR	K	N	0.95	59.9	31.7	37.3	2	m5: Oxidation (+15.99)	658.765	1315.52	1316.52	2	-0.001937	-1.471	258	267
PC9 - Exp.1	K2C1_HUMAN	Keratin, type II cytoskeletal 1	66040.3	35	56	81	0.009	0.595	NmQDMVEDYR	K	N	0.95	64.6	31.7	45.7	2	m2: Oxidation (+15.99)	658.765	1315.52	1316.52	2	-0.001137	-0.8636	258	267
PC9 - Exp.1	K2C1_HUMAN	Keratin, type II cytoskeletal 1	66040.3	35	56	81	0.009	0.595	NMQDMVEDYR	K	N	0.95	67.7	31.2	48.4	2		650.768	1299.52	1300.53	2	-0.0008219	-0.632	258	267
PC9 - Exp.1	K2C1_HUMAN	Keratin, type II cytoskeletal 1	66040.3	35	56	81	0.009	0.595	QISNLQQSISDAEQR	K	G	0.95	101	30	89.6	2		858.929	1715.84	1716.85	2	7.806e-05	0.04547	418	432
PC9 - Exp.1	K2C1_HUMAN	Keratin, type II cytoskeletal 1	66040.3	35	56	81	0.009	0.595	SGGGFSSGSAGIINYQR	R	R	0.95	72.4	29.9	58.7	2		829.4	1656.79	1657.79	2	-0.0002219	-0.1339	13	29
PC9 - Exp.1	K2C1_HUMAN	Keratin, type II cytoskeletal 1	66040.3	35	56	81	0.009	0.595	SKAEAESLYQSK	K	Y	0.95	49.5	30.5	38.8	2		1340.67	1339.66	1340.67	1	-0.003246	-2.421	365	376
PC9 - Exp.1	K2C1_HUMAN	Keratin, type II cytoskeletal 1	66040.3	35	56	81	0.009	0.595	SKAEAESLYQSK	K	Y	0.95	65.2	30.5	55.2	2		670.838	1339.66	1340.67	2	-0.0005219	-0.3893	365	376
PC9 - Exp.1	K2C1_HUMAN	Keratin, type II cytoskeletal 1	66040.3	35	56	81	0.009	0.595	SLDLDSIIAEVK	R	A	0.945	31.7	30.7	15.2	2		434.91	1301.71	1302.72	3	-0.0001979	-0.1519	344	355
PC9 - Exp.1	K2C1_HUMAN	Keratin, type II cytoskeletal 1	66040.3	35	56	81	0.009	0.595	SLDLDSIIAEVK	R	A	0.95	40.1	30.7	29.1	2		651.86	1301.71	1302.72	2	-0.002022	-1.552	344	355
[truncated: 10,959 more rows]
