# Supplementary material for: Perturbation of the mutated EGFR interactome identifies vulnerabilities and resistance mechanisms
Source: Mol Syst Biol. 2013 Nov 5;9:705. doi: 10.1038/msb.2013.61 (PMC4039310; doi:10.1038/msb.2013.61)
Supplement: Supplementary Data File S6 [file msb201361-s7.xls]

## Sheet: PCR-Primer
	Protein Name	Uniport ID	Tag Fusion	Primer - Forward	Primer - Reverse
	EGFR	P00533	C-terminal	CACCatgcgaccctccgggacg	tcatgctccaataaattcactg
	ERBB2	P04626	C-terminal	CACCatggagctggcggccttg	cactggcacgtccagacccag
	ERBB3	P21860	C-terminal	CACCatgagggcgaacgacgctct	cgttctctgggcattagcctt
	GRP78	P11021	C-terminal	CACCatgaagctctccctggtggcc	caactcatctttttctgctgta
	ERRFI1	Q9UJM3	N-terminal	GGGGACAAGTTTGTACAAAAAAGCAGGCTTCtcaatagcaggagttgct	GGGGACCACTTTGTACAAGAAAGCTGGGTCctaaggagaaaccacata
	CDC37	Q16543	C-terminal	CACCatggtggactacagcgtgtg	cacactgacatccttctcat

## Sheet: shRNA Seq
	Name of shRNA	Sequence for	shRNA Sequence
	ARHG5-A3	NM_005435	CCGGCCTGACAAGGAAATAGATCAACTCGAGTTGATCTATTTCCTTGTCAGGTTTTT
	ARHG5-A4	NM_005435	CCGGGCAGAGACCAACCAGAATGAACTCGAGTTCATTCTGGTTGGTCTCTGCTTTTT
	CDC37-G1	NM_007065	CCGGCCGGCAGTTCTTCACTAAGATCTCGAGATCTTAGTGAAGAACTGCCGGTTTTTG
	CDC37-F12	NM_007065	CCGGGCCCATTCAAGTCTCTGCTTTCTCGAGAAAGCAGAGACTTGAATGGGCTTTTTG
