# Supplementary material for: Perturbation of the mutated EGFR interactome identifies vulnerabilities and resistance mechanisms
Source: Mol Syst Biol. 2013 Nov 5;9:705. doi: 10.1038/msb.2013.61 (PMC4039310; doi:10.1038/msb.2013.61)
Supplement: Source data for Figure 3A [file msb201361-df3a.zip]

Archive with 3 entries (2 files):
- 5653_2_additional_figure_data_99954_mtp79w.cys
- __MACOSX/
- __MACOSX/._5653_2_additional_figure_data_99954_mtp79w.cys
